# Supplementary material for: Pathogenomes of Atypical Non-shigatoxigenic Escherichia coli NSF/SF O157:H7/NM: Comprehensive Phylogenomic Analysis Using Closed Genomes
Source: Front Microbiol. 2020 Apr 15;11:619. doi: 10.3389/fmicb.2020.00619 (PMC7175801; doi:10.3389/fmicb.2020.00619)
Supplement: TABLE S1 — Strain associated metadata of isolates investigated in this study. [file Table_1.XLSX]

## Sheet: Sheet1
	Strain	Serotype	Clade	ST	Cluster	SOR	GUD	Motility	Stx-status	Source	Origin	Year	Sequencing technology	Assembly	Contigs	Chromosome or draft genome (bp)	Plasmid(s) (bp)	Plasmid Type	Chromosome/Draft Accession	Plasmid Accession(s)	SRA Accession	References/Submitter
1	Sakai	O157:H7	1.1	66	A6.3	NSF	GUD-	M	Positive	Human	Japan	1996	Illumina, PacBio	Closed	1 + 1	5944605	92721	pO157	BA000007.3	AB011549	N/A	Hayashi et al., 2001
2	PA11	O157:H7	2.9			NSF	GUD-	M	Positive; stx2a (wrbA)	Human	Pennsylvania, US	2007	Illumina	Draft	121	5158962	N/A	N/A	AOEI00000000	N/A	SRR537043	Unpublished
3	PA11-LST	O157:H7	2.9			NSF	GUD-	M	Negative	Human	Pennsylvania, US	2007	Illumina	Draft	136	5320279	N/A	N/A	N/A	N/A	SRR10444505	This study
4	TT12B	O157:H7	3.12			NSF	GUD-	M	Negative	Human	Japan	1992	PacBio, Illumina	Closed	1+1	5335592	92707	pO157	CP038494	CP038495	SRR427084	Feng et al. 2001, Eppinger et al. 2012, This study
5	EDL933	O157:H7	3.12	66	A6.3	NSF	GUD-	M	Positive; stx1 (yehV), stx2a (wrbA)	Human	Michigan, US	1982	Illumina, PacBio	Closed	1 + 1	5528445	92077	pO157	CP008957	CP008958.1	N/A	Perna et al. 2001, Latif et al. 2014
6	WS4202	O157:H7	3.12	66	A6.3	NSF	GUD-	M	Positive	Human	France	1982	PacBio	Closed	1+1+1	5332063	92739	pO157	CP012802.1	CP012803.1	N/A	Fellner et al., 2016
7	TW11039	O157:H7	4.2			NSF	GUD-	M	Positive	Human	Michigan, US	2002	Illumina, 454	Draft	71	5596176	N/A	pO157	AKLW00000000	N/A	N/A	Eppinger et al., 2013
8	MP45	O157:H7	5.23			NSF	GUD-	M	Negative	Swine	Louisiana, US	2002	PacBio	Closed	2	5579830	N/A	N/A	VCAQ00000000	N/A	N/A	This study
9	TW01286	O157:NM	5.23			NSF	GUD-	M	Negative	Calf	Argentina	1977	454	Draft	68	5378775	N/A	N/A	AIFK01000000	N/A	SRR094157	Hazen et al., 2012
10	PA22	O157:H7	5.23			NSF	GUD-	M	Positve	Human	Pennsylvania, US	2007	Illumina, 454	Draft	75	5494508	N/A	N/A	AKLI00000000	N/A	SRR396680	Eppinger et al., 2011
11	EC1738	O157:H7	6.29			NSF	GUD-	M	Positive	Human	Massachusetts, US	2009	Illumina, 454	Draft	62	5478162	N/A	pO157	AKMN00000000	N/A	N/A	Eppinger et al., 2013
12	CV261	O157:H7	7.29			NSF	GUD-	M	Negative	Cattle	France	1996	PacBio, Illumina	Closed	1+1	5449111	93331	pO157	CP040316	CP040317	SRR9994125	This study
13	CV267	O157:H7	7.29			NSF	GUD-	M	Negative	Cattle	France	1996	Illumina	Draft	148	5309324	N/A	N/A	VCAS00000000	N/A	SRR9994126	This study
14	MA11	O157:H7	7.29			NSF	GUD-	M	Negative	Meat	Malaysia	1997	PacBio, Illumina	Closed	1+1	5460921	95631	pO157	CP040314	CP040315	SRR9994124	This study
15	MA36	O157:H7	7.29			NSF	GUD-	M	Negative	Meat	Malaysia	1997	Illumina	Draft	168	5279553	N/A	N/A	VCAR00000000	N/A	SRR9994123	This study
16	M7638	O157:H7	7.29			NSF	GUD-	M	Negative	Meat	US	2008	PacBio, Illumina	Closed	1	5396363	N/A	pO157	CP040313	N/A	SRR9994127	This study
17	21B8	O157:H7	7.29			NSF	GUD-	M	Negative	Bovine feces	Ohio, US	2002	PacBio	Closed	1+1	5401709	93175	pO157	CP040309	CP040310	N/A	This study
18	F1_E4	O157:H7	7.29			NSF	GUD-	M	Negative	Bovine feces	Kansas, US	2006	PacBio	Closed	1+1	5496151	95642	pO157	CP040307	CP040308	N/A	This study
19	HB6	O157:H7	7.29			NSF	GUD-	M	Positive	Bovine feces	Nebraska, US	2002	PacBio	Closed	1+1	5539892	95621	pO157	CP040305	CP040306	N/A	This study
20	PA40	O157:H7	7.29			NSF	GUD-	M	Positive	Human	Pennsylvania, US	2008	Illumina, 454	Draft	66	5525229	N/A	N/A	AKLQ00000000	N/A	SRR371533	Eppinger et al., 2011
21	EC869	O157:H7	7.29			NSF	GUD-	M	Positive	Ground beef	Pennsylvania, US	2002	Sanger, 454	Draft	147	5731065	NA	N/A	ABHU00000000.1	N/A	N/A	Eppinger et al., 2011
22	EC1738	O157:H7	7.29			NSF	GUD-	M	Positive	Beef	Pennsylvania, US	2009	Illumina	Draft	62	5478162	N/A	N/A	AKMN00000000.1	N/A	N/A	Eppinger et al., 2011
23	EPEC 287	O157:NM	7.29	11		NSF	GUD-	NM	Negative	Human stool	Netherlands	2013	Illumina	Draft	204	5303224	N/A	N/A	NZ_LGBL01000000	N/A	N/A	Ferdous et al., 2015
24	EC4115	O157:H7	8.3	66	A6.1	NSF	GUD-	M	Positive; stx2a (argW), stx2c (sbcB)	Clinical, spinach outbreak	Maine, US	2006	Sanger, Illumina	Closed	1+1	5572075	94,644; 37,452	pO157, pEC4115	CP001164	CP001163, CP001165	N/A	Eppinger et al., 2011
25	EC4115-LST	O157:H7	8.3	66	A6.1	NSF	GUD-	M	Negative	Clinical, spinach outbreak	Maine, US	2006	Illumina	Draft	134	5243572	N/A	N/A	N/A	N/A	SRR10444504	This study
26	F3398	O157:H7	8.31			NSF	GUD-	M	Negative	Ground beef	Unknown	2004	Illumina, PacBio	Closed	1+1	5381728	92909	pO157	CP040311	CP040312	N/A	This study
27	PA2	O157:H7	8.32			NSF	GUD-	M	Positive; stx2a (argW)	Human	Pennsylvania, US	2008	Illumina	Draft	109	5246924	N/A	N/A	AOEL00000000	N/A	SRR537191	Unpublished
28	PA2-LST	O157:H7	8.32			NSF	GUD-	M	Negative	Human	Pennsylvania, US	2008	Illumina	Draft	111	5240241	N/A	N/A	N/A	N/A	SRR10444503	This study
29	EPEC 1669	O157:NM	9.1.35			SF	GUD+	NM	Negative	Human stool	Netherlands	2013	Illumina	Draft	229	5395837	N/A	N/A	LGBO00000000	N/A	N/A	Ferdous et al., 2015
30	EPEC 1572	O157:NM	9.1.35			SF	GUD+	NM	Negative	Human stool	Netherlands	2013	Illumina	Draft	289	5389318	N/A	N/A	LGBN00000000	N/A	N/A	Ferdous et al., 2015
33	PA48	O157:H7	9.1.35			SF	GUD+	M	Positive	Human	Pennsylvania, US	2008	Illumina	Draft	136	5196577	N/A	N/A	AOEN00000000	N/A	SRR537020	Unpublished
34	G5101	O157:H7	9.1.35	65	A5	NSF	GUD+	M	Positive	Human	Washington, US	1995	Illumina	Draft Chr., Closed Plasmid	217+1	5061556	89762	pO157_2	NZ_AETX01000000	AETX01000217	N/A	Rump et al., 2011
37	EPEC 393	O157:NM	9.1.35			SF	GUD+	NM	Negative	Human stool	Netherlands	2013	Illumina	Draft	194	5278770	N/A	N/A	LGBM00000000	N/A	N/A	Ferdous et al., 2015
38	EPEC_E09/224	O157:NM	9.1.35			SF	GUD+	NM	Negative	Human stool	Germany	2009	Illumina	Draft	242	5281088	N/A	N/A	LGBP01000000	N/A	N/A	Ferdous et al., 2015
39	EPEC_E09/10	O157:NM	9.1.35			SF	GUD+	NM	Positive	Human stool	Germany	2009	Illumina	Draft	211	5405862	N/A	N/A	LGBK01000000	N/A	N/A	Ferdous et al., 2015
31	LSU-61	O157:H7	9.2.36	237		SF	GUD+	M	Negative	Deer feces	Louisiana, US	2001	PacBio	Closed	1+1	5512115	119159; 37777	pSFO157, pEC4115	AEUC00000000.1, CP038336	CP038338, CP038337	SRR1576589, SRR1576590	Rump et al., 2011, This study
35	H2687	O157:NM	9.2.36	76	A4	SF	GUD+	NM	Negative	Human	Scotland	2003	454	Draft	209 + 1	5048194	121253	N/A	AETZ00000000	N/A	SRR1576599	Rump et al., 2011
36	493-89	O157:NM	9.2.36	75	A4	SF	GUD+	NM	Negative	Child	Germany	1989	454	Draft	93 + 1	5407903	121203	N/A	AIFJ00000000	N/A	N/A	Hazen et al., 2012
32	TW06591	O157:NM	9.2b.36			SF	GUD+	NM	Negative	Human	Germany	1990	454, Illumina	Draft	45	5475455	N/A	N/A	AKLT00000000.1	N/A	SRR392245	Eppinger et al., 2012
40	RM12579	O55:H7	9.3.38			SF	GUD+	M	Negative	Child urine	California, US	1974	454, SOLiD	Closed	1 + 5	5263980	94015	N/A	CP003109	N/A	N/A	Kyle et al., 2012
41	DEC5e	O55:H7	9.4.37			SF	GUD+	M	Negative	Human	Iran	1963	454	Draft	49	5680760	N/A	N/A	AIFU00000000	N/A	SRR094170	Hazen et al., 2012
