# Supplementary material for: Pathogenomes of Atypical Non-shigatoxigenic Escherichia coli NSF/SF O157:H7/NM: Comprehensive Phylogenomic Analysis Using Closed Genomes
Source: Front Microbiol. 2020 Apr 15;11:619. doi: 10.3389/fmicb.2020.00619 (PMC7175801; doi:10.3389/fmicb.2020.00619)
Supplement: TABLE S2 — Plasmids and associated metadata of isolates investigated in this study. [file Table_2.XLSX]

## Sheet: Sheet1
	Strain	Serotype	Clade	Source	Origin	Year	Sequencing Technology	Contigs (chr + plasmids)	Chromosome or draft genome (bp)	Plasmid(s) (bp)	Plasmid Type	Plasmid Accesion(s)	Chromosome/Draft Accesion	References/Submitters
1	Sakai	O157:H7	1.01	Human	Japan	1996	Sanger	1 + 1	5944605	92721	pO157	AB011549	BA000007.3	Hayashi et al., 2001
2	SRCC_1675	O157:H7	2.06	Apple cider	Illnois, USA	2002	PacBio, Ion Torrent	1 + 1	5506801	95170	pO157	CP015022	CP015023	Baranzoni et al., 2016
3	8368	O157:H7	2.07	Cattle hide	Alberta, Canada	2003	PacBio	1 + 1	5437532	92726	pO157	CP017445.1	CP017444.1	Bono and Arthur, 2016
4	PA20	O157:H7	2.07	Human stool	Pennsylvania, USA	2008	PacBio	1 + 1	5525846	92755	pO157	CP017670.1	CP017669.1	Uhlich et al., 2016
5	3384	O157:H7	2.08	Cattle hide	Kansas, USA	2003	PacBio	1 + 1	5438591	92729	pO157	CP017441.1	CP017440.1	Bono and Arthur, 2016
6	2009C-3554	O157:H7	2.09	Child stool	USA	2008	PacBio	1 + 2	5496616	94014	pO157	CP034805	CP034803.1	Smith et al., 2018
7	TT12B	O157:H7	3.12	Human	Japan	1992	PacBio, Illumina	1 + 1	5335592	92707	pO157	CP038495	CP038494	Feng et al. 2001, Eppinger et al. 2012, This study
8	EDL933	O157:H7	3.12	Human	Michigan, USA	1982	Sanger	1 + 1	5528445	92077	pO157	AF074613	AE005174	Perna et al. 2001, Latif et al. 2014,
9	WS4202	O157:H7	3.12	Human (EDL933 variant)	USA	1982	PacBio	1 + 2	5332063	92739	pO157	CP012803.1	CP012802.1	Fellner et al., 2015
10	Xuzhou21	O157:H7	3.12	Human stool	China	2010	454, Sanger	1 + 1	5386223	92728	pO157	CP001926	CP001925	Xu et al. 2010, Xiong et al., 2012
11	EDL932 (ATCC_43894)	O157:H7	3.12	Human stool	Michigan, USA	2009	Sanger	1 (plasmid only)	N/A	92077	pO157	GU363949.1	N/A	Lim et al., 2009
12	FWSEC0004	O157:H7	3.12	Human	Canada	1982	Illumina, Nanopore	1 + 2	5406250	92754	pO157	CP031914	CP031913	Tyson et al., 2017
13	NADC_5570/86-24/6564	O157:H7	3.17	Missing	Washington, USA	1986	PacBio, Illumina	1 + 1	5466770	92691	pO157	CP017252.1	CP017251.1	Sharma and Bayles, 2016
14	NADC_5570/86-24/6565	O157:H7	3.17	Missing	Washington, USA	1986	PacBio, Illumina	1 + 1	5467107	92690	pO157	CP017250.1	CP017249.1	Sharma and Bayles, 2016
15	CDC#03-98	O157:H7	3.17	Missing	USA	2017	PacBio	1 + 1	5406069	92032	pO157	CP022688.1	CP022689.1	Trees and Sabol, 2017
16	2010C-3347	O157:H7	3.17	Stool	USA	2009	PacBio	1 + 1	5542751	91176	pO157	CP034807	CP034806.1	Smith et al., 2018
17	TW11039	O157:H7	4.2	Human	Michigan, USA	2002	Illumina, 454	71	5596176	N/A	pO157 (draft)	N/A	AKLW00000000	Eppinger et al., 2013
18	155	O157:H7	5.23	Human	UK	2012	PacBio	1 + 1	5513008	91420	pO157	CP018238	CP018237.1	Shaaban et al., 2016
19	9000	O157:H7	5.23	Cattle feces	UK	2002	PacBio	1 + 1	5516497	95229	pO157	CP018253.1	CP018252.1	Shaaban et al., 2016
20	10671	O157:H7	5.23	Cattle feces	UK	2002	PacBio	1 + 1	5428751	91789	pO157	CP018251.1	CP018250.1	Shaaban et al., 2016
21	FDAARGOS_293	O157:H7	5.23	Human cliinical	Washington, D.C., USA	2014	PacBio, Illumina	1 + 2	5548751	95,288; 42,641	pO157, pEC4115 (pUnamed1)	CP022052, CP022051.2	CP022050.2	Campos et al. 2017
22	EC1738	O157:H7	6.29	Human	Massachusetts, US	2009	Illumina, 454	62	5478162	N/A	pO157 (draft)	N/A	AKMN00000000	Eppinger et al., 2011
23	CV261	O157:H7	7.29	Cattle	France	1996	PacBio, Illumina	1 + 1	5449111	93331	pO157	CP040317	CP040316	This study
24	MA11	O157:H7	7.29	Meat	Malaysia	1997	PacBio, Illumina	1 + 1	5460921	95631	pO157	CP040315	CP040314	This study
25	21B8	O157:H7	7.29	Bovine feces	Ohio, USA	2002	PacBio	1 + 1	5401709	93175	pO157	CP040310	CP040309	This study
26	F1_E4	O157:H7	7.29	Bovine feces	Kansas, USA	2006	PacBio	1 + 1	5496151	95642	pO157	CP040308	CP040307	This study
27	HB6	O157:H7	7.29	Bovine feces	Nebraska, USA	2002	PacBio	1 + 1	5539892	95621	pO157	CP040306	CP040305	This study
28	7784	O157:H7	7.29	Cattle feces	UK	2002	PacBio	1 + 1	5370710	91353	pO157	CP018248.1	CP018247.1	Shaaban et al., 2016
29	472	O157:H7	7.29	Human	UK	2012	PacBio	1 + 1	5513531	95341	pO157	CP018246.1	CP018245.1	Shaaban et al., 2016
30	319	O157:H7	7.29	Human	UK	2012	PacBio	1 + 1	5474890	92495	pO157	CP018242.1	CP018241.1	Shaaban et al., 2016
31	350	O157:H7	7.29	Human stool	UK	2011	PacBio	1 + 1	5411823	92522	pO157	CP018244.1	CP018243.1	Shaaban et al., 2016
32	FRIK944	O157:H7	7.29	Calf feces	Florida, USA	2014	PacBio	1 + 1	5770602	95598	pO157	CP016626.1	CP016625.1	Kasper et al., 2016
33	FRIK2069	O157:H7	7.29	Cattle feces	Florida, USA	2011	PacBio	1 + 1	5645226	95599	pO157	CP015847.2	CP015846.1	Kasper et al. 2016
34	FRIK2455	O157:H7	7.29	Steer feces	Florida, USA	2011	PacBio	1 + 2	5645233	95,598; 34,689	pO157, pEC4115 (p35k)	CP015844.2, CP015845	CP015843.2	Kasper et al. 2016
35	9234	O157:H7	7.29	Cattle hide	Texas, USA	2003	PacBio	1 + 1	5410617	92559	pO157	CP017447.1	CP017446.1	Bono and Arthur, 2016
36	2149	O157:H7	7.29	Cattle hide	Nebraska, USA	2003	PacBio	1 + 1	5408208	92565	pO157	CP017437.1	CP017436.1	Bono and Arthur, 2016
37	1130	O157:H7	7.29	Cattle hide	Kansas, USA	2003	PacBio	1 + 1	5416383	92624	pO157	CP017435.1	CP017434.1	Bono and Arthur, 2016
38	2159	O157:H7	7.29	Cattle hide	Nebraska, USA	2003	PacBio	1 + 1	5416633	92596	pO157	CP017439.1	CP017438.1	Bono and Arthur, 2016
39	4276	O157:H7	7.29	Cattle hide	Idaho, USA	2003	PacBio	1 + 1	5404558	92583	pO157	CP017443.1	CP017442.1	Bono and Arthur, 2016
40	C1-057	O157:H7	7.29	Feedlot fecal sample	Missouri, USA	2006	PacBio	1 + 1	5452210	97494	pO157	CP035367.1	CP035366.1	Jia and Yang, 2019
41	EC4115	O157:H7	8.32	Clinical, spinach outbreak	Maine, USA	2006	Sanger, 454	1 + 1	5572075	94,644; 37,452	pO157, pEC4115	CP001163, CP001165	CP001164	Eppinger et al., 2011
42	Jeong-1266	O157:H7	8.3	Supershedder steer	Florida, USA	2016	PacBio	1 + 1	5478683	95910	pO157	CP015816	CP014314.1	Teng et al., 2016
43	SS17	O157:H7	8.3	Supershedder cattle	Nebraska, USA	2014	Ion Torrent	1 + 2	5523849	94,645; 37,447	pO157, pEC4115 (pSS17)	CP008806, CP008807	CP008805.1	Cote et al. 2015
44	SS52	O157:H7	8.3	Supershedder cattle	Western USA	2014	Ion Torrent	1 + 1	5488700	94730	pO157	CP010305.1	CP010304.1	Katani et al., 2014
45	TW14359	O157:H7	8.3	Spinach outbreak	USA	2006	Sanger	1 + 1	5528136	94601	pO157	CP001369.1	CP001368.1	Brittnacher et al. 2009, Kulasekara et al., 2009
46	2009C-4687	O157:H7	8.3	Stool	Missing	2009	PacBio	1 + 1	5480158	94606	pO157	CP034800	CP034799.1	Smith et al., 2018
47	2009C-3378	O157:H7	8.3	Unknown	Missing	2009	PacBio	1 + 1	5420971	95421	pO157	CP034793	CP034792	Smith et al., 2018
48	F3398	O157:H7	8.31	Ground beef	Missing	2004	PacBio	1 + 1	5381728	92909	pO157	CP040312	CP040311	This study
49	2017-4109	O157:H7	8.31	Missing	Missing	2017	PacBio	1 + 2	5384880	93169	pO157	CP030765.1	CP030767.1	Lindsey et al., 2018
50	3462-06-01	O157:H7	8.31	Stool	USA	Missing	PacBio	1 + 1	5450250	94987	pO157	CP034795.1	CP034794.1	Smith et al., 2018
51	3914-08-01	O157:H7	8.31	Stool	USA	2007	PacBio	1 + 1	5529684	94980	pO157	CP034809.1	CP034808.1	Smith et al., 2018
52	272	O157:H7	8.33	Human	UK	2013	PacBio	1 + 1	5474193	94170	pO157	CP018240.1	CP018239.1	Shaaban et al., 2016
53	LSU-61	O157:H7	9.2.36	Deer feces	USA	2001	PacBio	1 + 1	5512115	119,159; 37,777	pSFO157, pEC4115	CP038338, CP038337	AEUC00000000.1, CP038336	Rump et al., 2011, This Study
54	G5101	O157:H7	9.2.36	Human	Washington, USA	1995	454	217 + 1	5061556	89762	pO157_2	AETX01000217	ASM18728v4	Rump et al. 2011
55	PV15-279	O157:H7	9.2.36	Human	Japan	2015	PacBio, Illumina	1 + 1	5598155	94391	pO157_2	AP018489.1	AP018488.1	Ogura et al., 2018
56	3072/96	SFO157:NM	9.2.36	Clinical, Human Stool	Germany	Missing	Sanger	1 (plasmid only)	N/A	121239	pSFO157	AF401292.1	N/A	Brunder, 2000, Brunder et al., 2006
57	H2687	SFO157:NM	9.2.36	Human	UK	2003	N/A	1 (plasmid only)	N/A	121253	pSFO157	AETZ01000210	N/A	Rump et al., 2014
58	493-89	SFO157:NM	9.2.36	Human	Czech Republic	Missing	N/A	1 (plasmid only)	N/A	121203	pSFO157	AETY01000205	N/A	Rump et al., 2014
59	2014C-4356	N/A	N/A	Unknown	USA	Missing	PacBio	1 + 6	4852165	40461	pEC4115 (pUnamed1)	CP024283	CP024282	Schroeder et al., 2018
60	2014C-3097	O181:H49	N/A	Human Stool	Missing	2013	PacBio	1 + 2	5077228	34867	pEC4115 (pUnamed1)	CP027450	CP027449	Patel et al., 2018
61	GD81	N/A	N/A	Swine gut microbiota	China	2017	Illumina, PacBio	1 (plasmid only)	N/A	61922	pGD81-1	KY446064	N/A	Wang, 2017
62	FHI21	O103	N/A	Human Stool	Norway	2006	Illumina	49	N/A	34276	pEC4115 (draft)	N/A	LM996556	Johansen and Haugum, 2014
63	14OD0056	N/A	N/A	Pig	Switzerland	2018	Illumina, PacBio	1 (plasmid only)	N/A	62457	p14ODV	MG904994	N/A	Brilhante et al., 2018
64	CV839-06	N/A	N/A	Pig	China	2016	PacBio	1 + 2	4931011	63821	pCV839-06-p2	CP025752	CP025753.1	Li et al., 2017
65	FHI97	O103	N/A	Human bloody diarrhea	Norway	2011	Illumina	65	N/A	37589	pEC4115(Unamed)	N/A	LM997239	Johansen and Haugum, 2014
66	16A242	N/A	N/A	Wild bird	South Korea	2016	PacBio	1 + 2	4882599	65419	pUnamed2	CP020924	CP020922	Kim, 2017
67	144	O157:H7	N/A	Cattle	USA	2011	PacBio	1 + 3	5504979	40350	pEC4115 (pTA144-2)	CP028605	CP028603	Bono and Arthur, 2018
68	77-1427	N/A	N/A	Human clinical	Rhode Island, USA	1977	PacBio	1 + 1	4679081	39599	pEC4115 (pCFSAN000111_01)	CP007599	CP007598	Timme et al., 2012
69	150	O157:H7	N/A	Cattle	Missing	2011	PacBio	1 + 3	5558896	40334	pEC4115 (pTA150-2)	CP028594	CP028592.1	Bono and Arthur, 2018
70	E2863	O157:H7	N/A	Bovine feces	Japan	2013	PacBio	1 + 6	5357442	37917	pEC4115 (pE2863-5)	AP018807	AP018802.1	Kusumoto et al., 2018
