# Supplementary material for: Pathogenomes of Atypical Non-shigatoxigenic Escherichia coli NSF/SF O157:H7/NM: Comprehensive Phylogenomic Analysis Using Closed Genomes
Source: Front Microbiol. 2020 Apr 15;11:619. doi: 10.3389/fmicb.2020.00619 (PMC7175801; doi:10.3389/fmicb.2020.00619)
Supplement: TABLE S3 — Core genome SNPs in investigated Stx (±) NSF O157:H7 and SF O157:NM. [file Table_3.XLSX]

## Sheet: Sheet1
molecule	refpos	C.I.	syn?	refbase	Sakai	PA11	PA11-LST	TT12B	EDL933	WS4202	TW11039	MP45	TW01286	PA22	EC1738	CV261	CV267	MA11	MA36	M7638	21B	F1_E4	HB6	PA40	EC869	287	EC4115-LST	F3398	PA2	PA2-LST	1669	1572	LSU-61	TW06591	PA48	G5101	H2687	493-89	393	E09-224	E09-10	RM12579	DEC5e	gene_name	gene_start	gene_end	gene_length	pos_in_gene	ref_codon
NC_011353	58	1	intergenic	C	C	C	C	C	C	C	C	C	C	C	C	C	C	C	C	C	C	C	C	C	C	C	C	C	C	C	C	C	C	C	C	C	C	C	C	C	C	C	G	intergenic	--	--	--	--	--
NC_011353	64	1	intergenic	C	C	C	C	C	C	C	C	C	C	C	C	C	C	C	C	C	C	C	C	C	C	C	C	C	C	C	C	C	C	C	C	C	C	C	C	C	C	C	T	intergenic	--	--	--	--	--
NC_011353	68	1	intergenic	A	A	A	A	A	A	A	A	A	A	A	A	A	A	A	A	A	A	A	A	A	A	A	A	A	A	A	A	A	A	A	A	A	A	A	A	A	A	T	A	intergenic	--	--	--	--	--
NC_011353	588	1	NSYN	G	G	G	G	G	G	G	G	G	G	G	G	G	G	G	G	G	G	G	G	G	G	G	G	G	G	G	G	G	G	G	G	G	G	G	G	G	G	G	A	ECH74115_RS00555	354	2817	2463	235	GCC
NC_011353	621	1	SYN	T	T	T	T	T	T	T	T	T	T	T	T	T	T	T	T	T	T	T	T	T	T	T	T	T	T	T	T	T	T	T	T	T	T	T	T	T	T	T	C	ECH74115_RS00555	354	2817	2463	268	TTG
NC_011353	686	1	SYN	A	A	A	A	A	A	A	A	A	A	A	A	A	A	A	A	A	A	A	A	A	A	A	A	A	A	A	A	A	A	A	A	A	A	A	A	A	A	A	G	ECH74115_RS00555	354	2817	2463	333	TTA
NC_011353	707	1	SYN	T	T	T	T	T	T	T	T	T	T	T	T	T	T	T	T	T	T	T	T	T	T	T	T	T	T	T	T	T	T	T	T	T	T	T	T	T	T	T	C	ECH74115_RS00555	354	2817	2463	354	ATT
NC_011353	764	1	SYN	A	A	A	A	A	A	A	A	A	A	A	A	A	A	A	A	A	A	A	A	A	A	A	A	A	A	A	A	A	A	A	A	A	A	A	A	A	A	A	G	ECH74115_RS00555	354	2817	2463	411	GTA
NC_011353	776	1	SYN	C	C	C	C	C	C	C	C	C	C	C	C	C	C	C	C	C	C	C	C	C	C	C	C	C	C	C	C	C	C	C	C	C	C	C	C	C	C	C	T	ECH74115_RS00555	354	2817	2463	423	CGC
NC_011353	815	1	SYN	G	G	G	G	G	G	G	G	G	G	G	G	G	G	G	G	G	G	G	G	G	G	G	G	G	G	G	G	G	G	G	G	G	G	G	G	G	G	G	A	ECH74115_RS00555	354	2817	2463	462	CTG
NC_011353	845	1	SYN	T	T	T	T	T	T	T	T	T	T	T	T	T	T	T	T	T	T	T	T	T	T	T	T	T	T	T	T	T	T	T	T	T	T	T	T	T	T	T	C	ECH74115_RS00555	354	2817	2463	492	ACT
NC_011353	857	1	SYN	A	A	A	A	A	A	A	A	A	A	A	A	A	A	A	A	A	A	A	A	A	A	A	A	A	A	A	A	A	A	A	A	A	A	A	A	A	A	A	T	ECH74115_RS00555	354	2817	2463	504	GCA
NC_011353	920	1	SYN	T	T	T	T	T	T	T	T	T	T	T	T	T	T	T	T	T	T	T	T	T	T	T	T	T	T	T	T	T	T	T	T	T	T	T	T	T	T	T	C	ECH74115_RS00555	354	2817	2463	567	GGT
NC_011353	1049	1	SYN	A	A	A	A	A	A	A	A	A	A	A	A	A	A	A	A	A	A	A	A	A	A	A	A	A	A	A	A	A	A	A	A	A	A	A	A	A	A	A	C	ECH74115_RS00555	354	2817	2463	696	GTA
NC_011353	1094	1	SYN	A	A	A	A	A	A	A	A	A	A	A	A	A	A	A	A	A	A	A	A	A	A	A	A	A	A	A	A	A	A	A	A	A	A	A	A	A	A	A	G	ECH74115_RS00555	354	2817	2463	741	AAA
NC_011353	1223	1	SYN	T	T	T	T	T	T	T	T	T	T	T	T	T	T	T	T	T	T	T	T	T	T	T	T	T	T	T	T	T	T	T	T	T	T	T	T	T	T	T	A	ECH74115_RS00555	354	2817	2463	870	GCT
NC_011353	1247	1	SYN	T	T	T	T	T	T	T	T	T	T	T	T	T	T	T	T	T	T	T	T	T	T	T	T	T	T	T	T	T	T	T	T	T	T	T	T	T	T	T	C	ECH74115_RS00555	354	2817	2463	894	AGT
NC_011353	1295	1	SYN	T	T	T	T	T	T	T	T	T	T	T	T	T	T	T	T	T	T	T	T	T	T	T	T	T	T	T	T	T	T	T	T	T	T	T	T	T	T	T	C	ECH74115_RS00555	354	2817	2463	942	AAT
NC_011353	1316	1	SYN	C	C	C	C	C	C	C	C	C	C	C	C	C	C	C	C	C	C	C	C	C	C	C	C	C	C	C	C	C	C	C	C	C	C	C	C	C	C	C	T	ECH74115_RS00555	354	2817	2463	963	TCC
NC_011353	1319	1	SYN	C	C	C	C	C	C	C	C	C	C	C	C	C	C	C	C	C	C	C	C	C	C	C	C	C	C	C	C	C	C	C	C	C	C	C	C	C	C	C	T	ECH74115_RS00555	354	2817	2463	966	GGC
NC_011353	1325	1	SYN	G	G	G	G	G	G	G	G	G	G	G	G	G	G	G	G	G	G	G	G	G	G	G	G	G	G	G	G	G	G	G	G	G	G	G	G	G	G	G	A	ECH74115_RS00555	354	2817	2463	972	GGG
NC_011353	1334	1	SYN	A	A	A	A	A	A	A	A	A	A	A	A	A	A	A	A	A	A	A	A	A	A	A	A	A	A	A	A	A	A	A	A	A	A	A	A	A	A	A	G	ECH74115_RS00555	354	2817	2463	981	GGA
NC_011353	1364	1	SYN	T	T	T	T	T	T	T	T	T	T	T	T	T	T	T	T	T	T	T	T	T	T	T	T	T	T	T	T	T	T	T	T	T	T	T	T	T	T	T	C	ECH74115_RS00555	354	2817	2463	1011	GCT
NC_011353	1367	1	SYN	A	A	A	A	A	A	A	A	A	A	A	A	A	A	A	A	A	A	A	A	A	A	A	A	A	A	A	A	A	A	A	A	A	A	A	A	A	A	A	G	ECH74115_RS00555	354	2817	2463	1014	GCA
NC_011353	1460	1	SYN	A	A	A	A	A	A	A	A	A	A	A	A	A	A	A	A	A	A	A	A	A	A	A	A	A	A	A	A	A	A	A	A	A	A	A	A	A	A	A	G	ECH74115_RS00555	354	2817	2463	1107	CGA
NC_011353	1640	1	SYN	T	T	T	T	T	T	T	T	T	T	T	T	T	T	T	T	T	T	T	T	T	T	T	T	T	T	T	T	T	T	T	T	T	T	T	T	T	T	T	C	ECH74115_RS00555	354	2817	2463	1287	GCT
NC_011353	1790	1	SYN	G	G	G	G	G	G	G	G	G	G	G	G	G	G	G	G	G	G	G	G	G	G	G	G	G	G	G	G	G	G	G	G	G	G	G	G	G	G	A	G	ECH74115_RS00555	354	2817	2463	1437	GCG
NC_011353	1798	1	NSYN	A	A	A	A	A	A	A	A	A	A	A	A	A	A	A	A	A	A	A	A	A	A	A	A	A	A	A	A	A	A	A	A	A	A	A	A	A	A	T	A	ECH74115_RS00555	354	2817	2463	1445	GAG
NC_011353	1814	1	SYN	G	G	G	G	G	G	G	G	G	G	G	G	G	G	G	G	G	G	G	G	G	G	G	G	G	G	G	G	G	G	G	G	G	G	G	G	G	G	G	A	ECH74115_RS00555	354	2817	2463	1461	CAG
NC_011353	1824	1	SYN	T	T	T	T	T	T	T	T	T	T	T	T	T	T	T	T	T	T	T	T	T	T	T	T	T	T	T	T	T	T	T	T	T	T	T	T	T	T	T	C	ECH74115_RS00555	354	2817	2463	1471	TTG
NC_011353	1865	1	SYN	T	T	T	T	T	T	T	T	T	T	T	T	T	T	T	T	T	T	T	T	T	T	T	T	T	T	T	T	T	T	T	T	T	T	T	T	T	T	T	C	ECH74115_RS00555	354	2817	2463	1512	GCT
NC_011353	1877	1	SYN	T	T	T	T	T	T	T	T	T	T	T	T	T	T	T	T	T	T	T	T	T	T	T	T	T	T	T	T	T	T	T	T	T	T	T	T	T	T	T	A	ECH74115_RS00555	354	2817	2463	1524	GCT
NC_011353	2055	1	SYN	C	C	C	C	C	C	C	C	C	C	C	C	C	C	C	C	C	C	C	C	C	C	C	C	C	C	C	C	C	C	C	C	C	C	C	C	C	C	C	T	ECH74115_RS00555	354	2817	2463	1702	CTG
NC_011353	2141	1	SYN	T	T	T	T	T	T	T	T	T	T	T	T	T	T	T	T	T	T	T	T	T	T	T	T	T	T	T	T	T	T	T	T	T	T	T	T	T	T	T	G	ECH74115_RS00555	354	2817	2463	1788	GCT
NC_011353	2327	1	SYN	G	G	G	G	G	G	G	G	G	G	G	G	G	G	G	G	G	G	G	G	G	G	G	G	G	G	G	G	G	G	G	G	G	G	G	G	G	G	G	T	ECH74115_RS00555	354	2817	2463	1974	ACG
NC_011353	2399	1	SYN	A	A	A	A	A	A	A	A	A	A	A	A	A	A	A	A	A	A	A	A	A	A	A	A	A	A	A	A	A	A	A	A	A	A	A	A	A	A	A	G	ECH74115_RS00555	354	2817	2463	2046	AAA
NC_011353	2405	1	SYN	A	A	A	A	A	A	A	A	A	A	A	A	A	A	A	A	A	A	A	A	A	A	A	A	A	A	A	A	A	A	A	A	A	A	A	A	A	A	A	G	ECH74115_RS00555	354	2817	2463	2052	TTA
NC_011353	2608	1	NSYN	A	A	A	A	A	A	A	A	A	A	A	A	A	A	A	A	A	A	A	A	A	A	A	A	A	A	A	A	A	A	A	A	A	A	A	A	A	A	A	G	ECH74115_RS00555	354	2817	2463	2255	GAT
NC_011353	2612	1	SYN	C	C	C	C	C	C	C	C	C	C	C	C	C	C	C	C	C	C	C	C	C	C	C	C	C	C	C	C	C	C	C	C	C	C	C	C	C	C	C	T	ECH74115_RS00555	354	2817	2463	2259	GGC
NC_011353	2614	1	NSYN	T	T	T	T	T	T	T	T	T	T	T	T	T	T	T	T	T	T	T	T	T	T	T	T	T	T	T	T	T	T	T	T	T	T	T	T	T	T	T	C	ECH74115_RS00555	354	2817	2463	2261	GTC
NC_011353	2759	1	SYN	C	C	C	C	C	C	C	C	C	C	C	C	C	C	C	C	C	C	C	C	C	C	C	C	C	C	C	C	C	C	C	C	C	C	C	C	C	C	C	A	ECH74115_RS00555	354	2817	2463	2406	ACC
NC_011353	2895	1	SYN	C	C	C	C	C	C	C	C	C	C	C	C	C	C	C	C	C	C	C	C	C	C	C	C	C	C	C	C	C	C	C	C	C	C	C	C	C	C	C	T	ECH74115_RS00560	2818	3751	933	78	CCC
NC_011353	2906	1	NSYN	C	C	C	C	C	C	C	C	C	C	C	C	C	C	C	C	C	C	C	C	C	C	C	C	C	C	C	C	C	C	C	T	T	C	C	C	C	C	C	C	ECH74115_RS00560	2818	3751	933	89	GCA
NC_011353	2935	1	NSYN	T	T	T	T	T	T	T	T	T	T	T	T	T	T	T	T	T	T	T	T	T	T	T	T	T	T	T	T	T	T	T	T	T	T	T	T	T	T	T	G	ECH74115_RS00560	2818	3751	933	118	TCG
NC_011353	3045	1	SYN	G	G	G	G	G	G	G	G	G	G	G	G	G	G	G	G	G	G	G	G	G	G	G	G	G	G	G	G	G	G	G	G	G	G	G	G	G	G	G	T	ECH74115_RS00560	2818	3751	933	228	CTG
NC_011353	3090	1	SYN	G	G	G	G	G	G	G	G	G	G	G	G	G	G	G	G	G	G	G	G	G	G	G	G	G	G	G	G	G	G	G	G	G	G	G	G	G	G	G	A	ECH74115_RS00560	2818	3751	933	273	CCG
NC_011353	3135	1	SYN	T	T	T	T	T	T	T	T	T	T	T	T	T	T	T	T	T	T	T	T	T	T	T	T	T	T	T	G	G	G	G	G	G	G	G	G	G	G	G	G	ECH74115_RS00560	2818	3751	933	318	GCT
NC_011353	3159	1	SYN	C	C	C	C	C	C	C	C	C	C	C	C	C	C	C	C	C	C	C	C	C	C	C	C	C	C	C	C	C	C	C	C	C	C	C	C	C	C	C	T	ECH74115_RS00560	2818	3751	933	342	TGC
NC_011353	3178	1	NSYN	A	A	A	A	A	A	A	A	A	A	A	A	A	A	A	A	A	A	A	A	A	A	A	A	A	A	A	A	A	A	A	A	A	A	A	A	A	A	C	A	ECH74115_RS00560	2818	3751	933	361	ACC
NC_011353	3180	1	SYN	C	C	C	C	C	C	C	C	C	C	C	C	C	C	C	C	C	C	C	C	C	C	C	C	C	C	C	C	C	C	C	C	C	C	C	C	C	C	C	T	ECH74115_RS00560	2818	3751	933	363	ACC
NC_011353	3379	1	SYN	C	C	C	C	C	C	C	C	C	C	C	C	C	C	C	C	C	C	C	C	C	C	C	C	C	C	C	C	C	C	C	C	C	C	C	C	C	C	C	A	ECH74115_RS00560	2818	3751	933	562	CGG
NC_011353	3435	1	SYN	C	C	C	C	C	C	C	C	C	C	C	C	C	C	C	C	C	C	C	C	C	C	C	C	C	C	C	C	C	C	C	C	C	C	C	C	C	C	C	T	ECH74115_RS00560	2818	3751	933	618	CAC
NC_011353	3436	1	SYN	T	T	T	T	T	T	T	T	T	T	T	T	T	T	T	T	T	T	T	T	T	T	T	T	T	T	T	T	T	T	T	T	T	T	T	T	T	T	T	C	ECH74115_RS00560	2818	3751	933	619	TTG
NC_011353	3441	1	SYN	A	A	A	A	A	A	A	A	A	A	A	A	A	A	A	A	A	A	A	A	A	A	A	A	A	A	A	A	A	A	A	A	A	A	A	A	A	A	A	T	ECH74115_RS00560	2818	3751	933	624	GCA
NC_011353	3510	1	SYN	A	A	A	A	A	A	A	A	A	A	A	A	A	A	A	A	A	A	A	A	A	A	A	A	A	A	A	A	A	A	A	A	A	A	A	A	A	A	A	T	ECH74115_RS00560	2818	3751	933	693	GCA
NC_011353	3618	1	SYN	T	T	T	T	T	T	T	T	T	T	T	T	T	T	T	T	T	T	T	T	T	T	T	T	T	T	T	T	T	T	T	T	T	T	T	T	T	T	T	C	ECH74115_RS00560	2818	3751	933	801	TTT
NC_011353	3624	1	SYN	G	G	G	G	G	G	G	G	G	G	G	G	G	G	G	G	G	G	G	G	G	G	G	G	G	G	G	G	G	G	G	G	G	G	G	G	G	G	G	A	ECH74115_RS00560	2818	3751	933	807	CTG
NC_011353	4737	1	SYN	C	C	C	C	C	C	C	C	C	C	C	C	C	C	C	C	C	C	C	C	C	C	C	C	C	C	C	C	C	C	C	C	C	C	C	C	C	C	C	A	ECH74115_RS00565	3751	5038	1287	987	GCC
NC_011353	4797	1	SYN	T	T	T	T	T	T	T	T	T	T	T	T	T	T	T	T	T	T	T	T	T	T	T	T	T	T	T	T	T	T	T	T	T	T	T	T	T	T	T	C	ECH74115_RS00565	3751	5038	1287	1047	ACT
NC_011353	4962	1	SYN	C	C	C	C	C	C	C	C	C	C	C	C	C	C	C	C	C	C	C	C	C	C	C	C	C	C	C	C	C	C	C	C	C	C	C	C	C	C	C	T	ECH74115_RS00565	3751	5038	1287	1212	GCC
NC_011353	4968	1	NSYN	A	A	A	A	A	A	A	A	A	A	A	A	A	C	A	A	A	A	A	A	A	A	A	A	A	A	A	A	A	A	A	A	A	A	A	A	A	A	A	A	ECH74115_RS00565	3751	5038	1287	1218	TTA
NC_011353	4980	1	SYN	G	G	G	G	G	G	G	G	G	G	G	G	G	G	G	G	G	G	G	G	G	G	G	G	G	G	G	G	G	G	G	G	G	G	G	G	G	G	G	A	ECH74115_RS00565	3751	5038	1287	1230	TCG
NC_011353	5038	1	intergenic	C	C	C	C	C	C	C	C	C	C	C	C	C	C	C	C	C	C	C	C	C	C	C	C	C	C	C	C	C	C	C	C	C	C	C	C	C	C	C	A	intergenic	--	--	--	--	--
NC_011353	5094	1	intergenic	G	G	G	G	G	G	G	G	G	G	G	G	G	G	G	G	G	G	G	G	G	G	G	G	G	G	G	G	G	G	G	G	G	G	G	G	G	G	G	A	intergenic	--	--	--	--	--
NC_011353	5103	1	intergenic	A	A	A	A	A	A	A	A	A	A	A	A	A	A	A	A	A	A	A	A	A	A	A	A	A	A	A	A	A	A	A	A	A	A	A	A	A	A	A	T	intergenic	--	--	--	--	--
NC_011353	5112	1	NSYN	G	G	G	G	G	G	G	G	G	G	G	G	G	G	G	G	G	G	G	G	G	G	G	G	G	G	G	G	G	G	G	G	G	G	G	G	G	G	G	A	ECH74115_RS00570	5105	5255	150	8	AGA
NC_011353	5188	1	SYN	C	C	C	C	C	C	C	C	C	C	C	C	C	C	C	C	C	C	C	C	C	C	C	C	C	C	C	C	C	C	C	C	C	C	C	C	C	C	C	T	ECH74115_RS00570	5105	5255	150	84	CGC
NC_011353	5191	1	SYN	C	C	C	C	C	C	C	C	C	C	C	C	C	C	C	C	C	C	C	C	C	C	C	C	C	C	C	C	C	C	C	C	C	C	C	C	C	C	C	T	ECH74115_RS00570	5105	5255	150	87	CGC
NC_011353	5272	1	NSYN	G	G	G	G	G	G	G	G	G	G	G	G	G	G	G	G	G	G	G	G	G	G	G	G	G	G	G	G	G	A	G	G	G	G	G	G	G	G	G	G	ECH74115_RS00575	5251	5548	297	22	GTA
NC_011353	5311	1	NSYN	A	A	A	A	A	A	A	A	A	A	A	A	A	A	A	A	A	A	A	A	A	A	A	A	A	A	A	A	A	A	A	A	A	A	A	A	A	A	A	G	ECH74115_RS00575	5251	5548	297	61	ACG
NC_011353	5313	1	SYN	G	G	G	G	G	G	G	G	G	G	G	G	G	G	G	G	G	G	G	G	G	G	G	G	G	G	G	G	G	G	G	G	G	G	G	G	G	G	G	A	ECH74115_RS00575	5251	5548	297	63	ACG
NC_011353	5376	1	SYN	C	C	C	C	C	C	C	C	C	C	C	C	C	C	C	C	C	C	C	C	C	C	C	C	C	C	C	C	C	C	C	C	C	C	C	C	C	C	C	T	ECH74115_RS00575	5251	5548	297	126	CGC
NC_011353	5379	1	SYN	T	T	T	T	T	T	T	T	T	T	T	T	T	T	T	T	T	T	T	T	T	T	T	T	T	T	T	T	T	T	T	T	T	T	T	T	T	T	T	C	ECH74115_RS00575	5251	5548	297	129	GGT
NC_011353	5394	1	SYN/SYN	C	T	T	T	T	T	T	T	T	T	T	T	T	T	T	T	T	T	T	T	T	T	T	T	T	T	T	T	T	T	T	T	T	T	T	T	T	T	T	A	ECH74115_RS00575	5251	5548	297	144	GGC
NC_011353	5484	1	SYN	T	T	T	T	T	T	T	T	T	T	T	T	T	T	T	T	T	T	T	T	T	T	T	T	T	T	T	T	T	T	T	T	T	T	T	T	T	T	T	C	ECH74115_RS00575	5251	5548	297	234	CGT
NC_011353	5501	1	NSYN	A	A	A	A	A	A	A	A	A	A	A	A	A	A	A	A	A	A	A	A	A	A	A	A	A	A	A	A	A	A	A	A	A	A	A	A	A	A	A	C	ECH74115_RS00575	5251	5548	297	251	CAT
NC_011353	5823	1	SYN	G	G	G	G	G	G	G	G	G	G	G	G	G	G	G	G	G	G	G	G	G	G	G	G	G	G	G	G	G	G	G	G	G	G	G	G	G	G	G	A	ECH74115_RS00580	6476	5700	777	654	GAA
NC_011353	6065	1	NSYN	T	C	C	C	C	C	C	C	C	C	C	C	C	C	C	C	C	C	C	C	C	C	C	T	T	T	T	C	C	C	C	C	C	C	C	C	C	C	C	C	ECH74115_RS00580	6476	5700	777	412	GGT
NC_011353	6674	1	NSYN	A	G	G	G	G	G	G	G	G	G	G	G	G	G	G	G	G	G	G	G	G	G	G	A	G	G	G	G	G	G	G	G	G	G	G	G	G	G	G	G	ECH74115_RS00585	7976	6546	1431	1303	ATA
NC_011353	7222	1	NSYN	G	G	G	G	G	G	G	G	G	G	G	G	G	G	G	G	G	G	G	G	G	G	G	G	G	G	G	G	G	G	G	G	G	G	G	G	G	G	G	A	ECH74115_RS00585	7976	6546	1431	755	CGC
NC_011353	10201	1	NSYN	C	C	C	C	C	C	C	C	C	C	C	C	C	C	C	C	C	C	C	C	C	C	C	C	T	T	T	C	C	C	C	C	C	C	C	C	C	C	C	C	ECH74115_RS00600	10511	9945	567	311	ACC
NC_011353	10475	1	SYN	C	C	C	C	C	C	C	C	C	C	C	C	C	C	C	C	C	C	C	C	C	C	C	C	C	C	C	C	C	C	C	C	C	C	C	G	C	C	C	C	ECH74115_RS00600	10511	9945	567	37	GCC
NC_011353	10817	1	NSYN	A	A	A	A	A	A	A	A	A	A	A	A	A	A	G	G	A	A	G	A	A	G	A	A	A	A	A	A	A	A	A	A	A	A	A	A	A	A	A	A	ECH74115_RS00605	11373	10660	714	557	AAG
NC_011353	10839	1	SYN	T	T	T	T	T	T	T	T	T	T	T	G	T	T	T	T	T	T	T	T	T	T	T	T	T	T	T	T	T	T	T	T	T	T	T	T	T	T	T	T	ECH74115_RS00605	11373	10660	714	535	GGT
NC_011353	11682	1	NSYN	G	G	G	G	G	G	G	G	G	G	G	G	G	G	G	G	G	G	G	G	G	G	G	G	G	G	G	T	T	T	T	G	G	T	T	T	T	T	T	T	ECH74115_RS00610	11803	11399	405	122	AGC
NC_011353	11878	1	intergenic	C	C	C	C	C	C	C	C	C	C	C	C	C	C	C	C	C	C	C	C	C	C	C	C	C	C	C	C	C	T	C	C	C	C	C	C	C	C	C	C	intergenic	--	--	--	--	--
NC_011353	11901	1	intergenic	C	C	C	C	C	C	C	C	C	C	C	C	C	C	C	C	C	C	C	C	C	C	C	C	C	C	C	C	C	C	C	C	C	C	C	C	C	C	C	G	intergenic	--	--	--	--	--
NC_011353	13099	1	NSYN	G	G	G	G	G	G	G	G	G	G	G	G	G	G	G	G	G	G	G	G	G	G	G	G	G	G	G	G	G	G	G	G	G	G	G	G	G	G	G	A	ECH74115_RS00615	12180	14097	1917	920	AGC
NC_011353	13101	1	SYN	C	C	C	C	C	C	C	C	C	C	C	C	C	C	C	C	C	C	C	C	C	C	C	C	C	C	C	C	C	C	C	C	C	C	C	C	C	C	T	C	ECH74115_RS00615	12180	14097	1917	922	CTG
NC_011353	14039	1	SYN	C	C	C	C	C	C	C	C	C	C	C	C	C	C	C	C	C	C	C	C	C	C	C	C	C	C	C	C	C	C	C	C	C	C	C	C	C	C	C	T	ECH74115_RS00615	12180	14097	1917	1860	AAC
NC_011353	14114	1	intergenic	T	A	A	A	A	A	A	A	A	A	A	A	A	A	A	A	A	A	A	A	A	A	A	T	T	T	T	A	A	A	A	A	A	A	A	A	A	A	A	A	intergenic	--	--	--	--	--
NC_011353	14317	1	NSYN	A	G	G	G	G	G	G	G	G	G	G	G	G	G	G	G	G	G	G	G	G	G	G	A	G	G	G	G	G	G	G	G	G	G	G	G	G	G	G	G	ECH74115_RS00620	14185	15316	1131	133	ACG
NC_011353	14550	1	SYN	G	G	G	G	G	G	G	G	G	G	G	G	A	A	G	G	G	G	G	G	G	G	G	G	G	G	G	G	G	G	G	G	G	G	G	G	G	G	G	G	ECH74115_RS00620	14185	15316	1131	366	GAG
NC_011353	14709	1	SYN	T	T	T	T	T	T	T	T	T	T	T	T	T	T	T	T	G	G	T	T	T	T	T	T	T	T	T	T	T	T	T	T	T	T	T	T	T	T	T	T	ECH74115_RS00620	14185	15316	1131	525	GGT
NC_011353	15234	1	SYN	C	C	C	C	C	C	C	C	C	C	C	C	C	C	C	C	C	C	C	C	C	C	C	C	C	C	C	C	C	C	C	C	C	C	C	C	C	C	T	T	ECH74115_RS00620	14185	15316	1131	1050	GGC
NC_011353	15569	1	SYN	C	C	C	C	C	C	C	C	C	C	C	C	C	C	C	C	C	C	C	C	C	C	T	C	C	C	C	C	C	C	C	C	C	C	C	C	C	C	C	C	ECH74115_RS00625	15571	15419	153	3	CAT
NC_011353	15718	1	intergenic	A	A	A	A	A	A	A	A	A	A	A	A	A	A	A	C	A	A	A	A	A	A	A	A	A	A	A	A	A	A	A	A	A	A	A	A	A	A	A	A	intergenic	--	--	--	--	--
NC_011353	16580	1	NSYN	G	G	G	G	G	G	G	G	G	G	G	G	G	G	G	G	G	G	G	G	G	G	G	G	G	G	G	G	G	G	G	G	G	G	G	G	G	G	A	G	ECH74115_RS00630	16157	17324	1167	424	GCG
NC_011353	17562	1	SYN	C	C	C	C	C	C	C	C	C	C	C	C	C	C	C	C	C	C	C	C	C	C	C	C	C	C	C	T	T	C	T	C	C	T	T	T	T	T	C	C	ECH74115_RS00635	17389	18289	900	174	CTC
NC_011353	17613	1	SYN	T	T	T	T	T	T	T	T	T	T	T	T	T	T	T	T	T	T	T	T	T	T	T	T	T	T	T	C	C	C	C	C	C	C	C	C	C	C	C	C	ECH74115_RS00635	17389	18289	900	225	TTT
NC_011353	17693	1	NSYN	T	T	T	T	T	T	T	T	T	T	T	T	T	T	T	T	T	T	T	T	T	T	T	T	T	T	T	C	C	C	C	C	C	C	C	C	C	C	C	C	ECH74115_RS00635	17389	18289	900	305	GTA
NC_011353	17775	1	SYN	C	C	C	C	C	C	C	C	C	C	C	C	C	C	C	C	C	C	C	C	C	C	C	C	C	C	C	C	C	C	C	C	C	C	C	C	C	C	C	T	ECH74115_RS00635	17389	18289	900	387	TCC
NC_011353	18711	1	NSYN	C	A	A	A	A	A	A	A	C	C	C	C	C	C	C	C	C	C	C	C	C	C	C	C	C	C	C	C	C	C	C	C	C	C	C	C	C	C	C	C	ECH74115_RS00640	18751	18326	426	41	TCG
NC_011353	18905	1	intergenic	A	A	A	A	A	A	A	A	A	A	A	A	A	A	A	A	A	A	A	A	A	A	A	A	A	A	A	A	A	A	A	A	A	A	A	A	A	A	A	G	intergenic	--	--	--	--	--
NC_011353	18969	1	NSYN	A	G	G	G	G	G	G	G	G	G	G	G	G	G	G	G	G	G	G	G	G	G	G	A	A	A	A	G	G	G	G	G	G	G	G	G	G	G	G	G	ECH74115_RS00645	19169	18960	210	201	AAC
NC_011353	19849	1	NSYN	T	C	C	C	C	C	C	C	C	C	C	C	C	C	C	C	C	C	C	C	C	C	C	T	C	C	C	C	C	C	C	C	C	C	C	C	C	C	C	C	ECH74115_RS00650	21749	19299	2451	1901	CTA
NC_011353	20239	1	NSYN	C	C	C	C	A	C	C	C	C	C	C	C	C	C	C	C	C	C	C	C	C	C	C	C	C	C	C	C	C	C	C	C	C	C	C	C	C	C	C	C	ECH74115_RS00650	21749	19299	2451	1511	TCG
NC_011353	22990	1	NSYN	C	C	C	C	C	C	C	C	C	C	C	C	C	C	C	C	C	C	C	C	C	C	C	C	C	C	C	C	C	C	C	T	T	C	C	C	C	C	C	C	ECH74115_RS00660	23028	22495	534	39	CAA
NC_011353	23060	1	intergenic	C	C	C	C	C	C	C	C	C	C	C	C	C	C	C	C	C	C	C	C	C	C	C	C	C	C	C	C	C	C	C	C	C	C	C	C	C	C	C	T	intergenic	--	--	--	--	--
NC_011353	23160	1	intergenic	T	T	T	T	T	T	T	T	T	T	T	T	T	T	T	T	C	T	T	T	T	T	T	T	T	T	T	T	T	T	T	T	T	T	T	T	T	T	T	T	intergenic	--	--	--	--	--
NC_011353	23326	1	intergenic	T	T	T	T	T	T	T	T	T	T	T	T	T	T	T	T	T	T	T	T	T	T	T	T	T	T	T	G	G	T	G	T	T	G	G	G	G	G	T	T	intergenic	--	--	--	--	--
NC_011353	23328	1	intergenic	T	T	T	T	T	T	T	T	T	T	T	T	T	T	T	T	T	T	T	T	T	T	T	T	T	T	T	G	G	T	G	T	T	G	G	G	G	G	T	T	intergenic	--	--	--	--	--
NC_011353	23329	1	intergenic	T	T	T	T	T	T	T	T	T	T	T	T	T	T	T	T	T	T	T	T	T	T	T	T	T	T	T	G	G	T	G	T	T	G	G	G	G	G	T	T	intergenic	--	--	--	--	--
NC_011353	23601	1	NSYN	G	G	G	G	G	G	G	G	G	G	G	A	G	G	G	G	G	G	G	G	G	G	G	G	G	G	G	G	G	G	G	G	G	G	G	G	G	G	G	G	ECH74115_RS00665	24751	23330	1422	1151	GGT
NC_011353	24011	1	NSYN	T	T	T	T	T	T	T	A	T	T	T	T	T	T	T	T	T	T	T	T	T	T	T	T	T	T	T	T	T	T	T	T	T	T	T	T	T	T	T	T	ECH74115_RS00665	24751	23330	1422	741	TTT
NC_011353	24036	1	NSYN	C	C	C	C	C	C	C	C	C	C	C	C	C	C	C	C	C	C	C	C	C	C	C	C	C	C	C	C	C	C	C	C	C	C	C	C	C	C	T	C	ECH74115_RS00665	24751	23330	1422	716	GCT
NC_011353	24115	1	SYN	G	G	G	G	G	G	G	G	G	G	G	G	G	G	G	G	G	G	G	G	G	G	G	G	G	G	G	T	T	G	T	G	G	T	T	T	T	T	G	G	ECH74115_RS00665	24751	23330	1422	637	CTG
NC_011353	24595	1	NSYN	G	G	G	G	G	G	G	G	G	G	G	G	G	G	G	G	G	G	G	G	G	G	G	G	G	G	G	A	A	G	A	G	G	A	A	A	A	A	G	G	ECH74115_RS00665	24751	23330	1422	157	CTG
NC_011353	25013	1	intergenic	T	T	T	T	T	T	T	T	T	T	T	T	T	T	T	T	T	T	T	T	T	T	T	T	T	T	T	C	C	T	C	T	T	C	C	C	C	C	T	T	intergenic	--	--	--	--	--
NC_011353	25204	1	intergenic	C	C	C	C	C	C	C	C	C	C	C	T	C	C	C	C	C	C	C	C	C	C	C	C	C	C	C	C	C	C	C	C	C	C	C	C	C	C	C	C	intergenic	--	--	--	--	--
NC_011353	26247	1	SYN	T	T	T	T	T	T	T	T	T	T	T	T	T	T	T	T	T	T	T	T	T	T	T	T	T	T	T	T	T	T	T	T	T	T	T	T	T	T	G	T	ECH74115_RS00680	25819	26761	942	429	GCT
NC_011353	26334	1	SYN	C	C	C	C	C	C	C	C	C	C	C	C	C	C	T	T	T	T	T	T	T	T	C	C	C	C	C	C	C	C	C	C	C	C	C	C	C	C	C	C	ECH74115_RS00680	25819	26761	942	516	GCC
NC_011353	26379	1	SYN	C	C	C	C	C	C	C	C	C	C	C	C	C	C	C	C	C	C	C	C	C	C	C	C	C	C	C	C	T	C	C	C	C	C	C	C	C	C	C	C	ECH74115_RS00680	25819	26761	942	561	CAC
NC_011353	27143	1	NSYN	A	A	A	A	A	A	A	A	A	A	A	A	A	A	A	A	A	A	A	A	A	A	A	A	A	A	A	A	A	A	A	A	A	A	A	A	A	A	G	G	ECH74115_RS00685	26803	29620	2817	341	GAT
NC_011353	29352	1	SYN	G	G	G	G	G	G	G	G	G	G	G	A	G	G	G	G	G	G	G	G	G	G	G	G	G	G	G	G	G	G	G	G	G	G	G	G	G	G	G	G	ECH74115_RS00685	26803	29620	2817	2550	GCG
NC_011353	29451	1	SYN	C	C	C	C	C	C	C	C	C	C	C	C	C	C	C	C	C	C	C	C	C	C	C	C	C	C	C	C	C	C	C	C	C	C	C	C	C	C	T	C	ECH74115_RS00685	26803	29620	2817	2649	AGC
NC_011353	30481	1	NSYN	A	A	A	A	A	A	A	A	A	A	A	A	A	A	A	A	A	A	A	A	A	A	C	A	A	A	A	A	A	A	A	A	A	A	A	A	A	A	A	A	ECH74115_RS00695	30201	30651	450	281	GAA
NC_011353	30520	1	NSYN	G	G	G	G	G	G	G	G	G	G	G	G	G	G	G	G	G	G	G	G	G	G	G	G	G	G	G	G	G	T	G	G	G	G	G	G	G	G	G	G	ECH74115_RS00695	30201	30651	450	320	AGT
NC_011353	30897	1	SYN	C	C	C	C	C	C	C	C	C	C	C	C	C	C	C	C	T	C	C	C	C	C	C	C	C	C	C	C	C	C	C	C	C	C	C	C	C	C	C	C	ECH74115_RS00700	30652	31603	951	246	AAC
NC_011353	31192	1	SYN	C	C	C	C	C	C	C	C	C	C	C	C	C	C	C	C	C	C	C	C	C	C	C	C	C	C	C	C	C	C	C	T	C	C	C	C	C	C	C	C	ECH74115_RS00700	30652	31603	951	541	CTG
NC_011353	31801	1	NSYN	C	C	C	C	C	C	C	C	C	C	C	C	C	C	C	C	C	C	C	C	C	C	C	C	C	C	C	C	C	C	C	C	C	C	C	C	C	C	C	T	ECH74115_RS00705	31668	32583	915	134	ACT
NC_011353	32097	1	NSYN	C	C	C	C	C	C	C	C	C	C	C	C	C	C	C	C	C	C	C	C	C	C	C	C	C	C	C	C	C	C	C	C	C	C	C	C	C	C	C	T	ECH74115_RS00705	31668	32583	915	430	CGC
NC_011353	32633	1	intergenic	T	T	T	T	T	T	T	T	A	A	A	T	T	T	T	T	T	T	T	T	T	T	T	T	T	T	T	T	T	T	T	T	T	T	T	T	T	T	T	T	intergenic	--	--	--	--	--
NC_011353	33078	1	SYN	A	A	A	A	A	A	A	A	A	A	A	A	A	A	A	A	A	A	A	A	A	A	A	A	A	A	A	T	T	T	T	A	A	T	T	T	T	T	T	T	ECH74115_RS00710	32749	33571	822	330	GGA
NC_011353	33604	1	intergenic	T	T	C	C	T	T	T	T	T	T	T	T	T	T	T	T	T	T	T	T	T	T	T	T	T	T	T	T	T	T	T	T	T	T	T	T	T	T	T	T	intergenic	--	--	--	--	--
NC_011353	33749	1	NSYN	A	A	A	A	A	A	A	A	G	A	A	A	A	A	A	A	A	A	A	A	A	A	A	A	A	A	A	A	A	A	A	A	A	A	A	A	A	A	A	A	ECH74115_RS00715	33779	33615	165	31	CCA
NC_011353	33776	1	SYN	G	G	G	G	G	G	G	G	G	G	G	G	G	G	G	G	G	G	G	G	G	G	G	G	G	G	G	G	G	G	G	G	G	G	G	G	G	G	G	A	ECH74115_RS00715	33779	33615	165	4	ATG
NC_011353	34762	1	NSYN	C	C	C	C	C	C	C	C	C	C	C	C	C	C	C	C	C	C	C	C	C	C	T	C	C	C	C	C	C	C	C	C	C	C	C	C	C	C	C	C	ECH74115_RS00725	34026	35175	1149	737	GCC
NC_011353	34764	1	NSYN	C	C	C	C	C	C	C	C	C	C	T	C	C	C	C	C	C	C	C	C	C	C	C	C	C	C	C	C	C	C	C	C	C	C	C	C	C	C	C	C	ECH74115_RS00725	34026	35175	1149	739	CCG
NC_011353	35233	1	SYN	T	T	T	T	T	T	T	T	T	T	T	T	T	T	T	T	T	T	T	T	T	T	T	T	T	T	T	T	T	T	T	T	T	T	T	T	T	T	G	T	ECH74115_RS00730	35192	38414	3222	42	GGT
NC_011353	35445	1	NSYN	C	C	C	C	C	C	C	C	C	C	C	C	C	C	C	C	C	C	C	C	C	C	C	C	C	C	C	T	T	C	T	C	C	T	T	T	T	T	C	C	ECH74115_RS00730	35192	38414	3222	254	GCG
NC_011353	36605	1	SYN	C	C	C	C	C	C	C	C	C	C	C	C	C	C	C	C	C	C	C	C	C	C	C	C	C	C	C	C	C	C	C	C	C	C	C	C	C	C	T	C	ECH74115_RS00730	35192	38414	3222	1414	CTG
NC_011353	37267	1	SYN	C	C	C	C	C	C	C	C	C	C	C	C	C	C	C	C	C	C	T	C	C	C	C	C	C	C	C	C	C	C	C	C	C	C	C	C	C	C	C	C	ECH74115_RS00730	35192	38414	3222	2076	AAC
NC_011353	37894	1	SYN	G	G	G	G	G	G	G	G	G	G	G	G	G	G	G	G	G	G	G	G	G	G	G	G	G	G	G	G	G	G	G	G	G	G	G	G	G	G	A	A	ECH74115_RS00730	35192	38414	3222	2703	CCG
NC_011353	39900	1	SYN	T	T	T	T	T	T	T	T	T	T	T	T	G	G	G	G	G	G	G	G	G	G	G	T	T	T	T	G	G	G	G	G	G	G	G	G	G	G	G	G	ECH74115_RS00750	40569	39784	786	670	GCT
NC_011353	41053	1	NSYN	C	C	C	C	C	C	C	C	C	C	C	A	C	C	C	C	C	C	C	C	C	C	C	C	C	C	C	C	C	C	C	C	C	C	C	C	C	C	C	C	ECH74115_RS00755	42231	40678	1554	1179	CAC
NC_011353	41108	1	NSYN	G	G	G	G	G	G	G	G	G	A	A	G	G	G	G	G	G	G	G	G	G	G	G	G	G	G	G	G	G	G	G	G	G	G	G	G	G	G	G	G	ECH74115_RS00755	42231	40678	1554	1124	TGG
NC_011353	41182	1	SYN	G	G	G	G	G	G	G	G	G	G	G	G	G	G	G	G	G	G	G	G	G	G	G	G	G	G	G	T	T	T	T	T	T	T	T	T	T	T	T	T	ECH74115_RS00755	42231	40678	1554	1050	GTC
NC_011353	42206	1	NSYN	A	A	A	A	A	A	A	G	A	A	A	A	A	A	A	A	A	A	A	A	A	A	A	A	A	A	A	A	A	A	A	A	A	A	A	A	A	A	A	A	ECH74115_RS00755	42231	40678	1554	26	TAG
NC_011353	42586	1	NSYN	C	C	C	C	C	C	C	C	C	C	C	C	C	C	C	C	T	T	C	C	C	C	C	C	C	C	C	C	C	C	C	C	C	C	C	C	C	C	C	C	ECH74115_RS00760	43522	42305	1218	937	GGC
NC_011353	42962	1	SYN	C	C	C	C	C	C	C	C	C	C	C	C	C	C	C	C	C	C	C	C	C	C	C	C	C	C	C	T	T	C	T	C	C	T	T	T	T	T	C	C	ECH74115_RS00760	43522	42305	1218	561	CGC
NC_011353	43135	1	NSYN	C	C	C	C	C	C	C	T	C	C	C	C	C	C	C	C	C	C	C	C	C	C	C	C	C	C	C	C	C	C	C	C	C	C	C	C	C	C	C	C	ECH74115_RS00760	43522	42305	1218	388	GCC
NC_011353	44086	1	SYN	C	C	C	C	C	C	C	C	C	C	C	C	C	C	C	C	C	C	C	C	C	C	C	C	C	C	C	C	C	C	C	T	T	C	C	C	C	C	C	C	ECH74115_RS00765	44793	43651	1143	708	CTC
NC_011353	44267	1	NSYN	T	T	T	T	T	T	T	T	G	T	T	T	T	T	T	T	T	T	T	T	T	T	T	T	T	T	T	T	T	T	T	T	T	T	T	T	T	T	T	T	ECH74115_RS00765	44793	43651	1143	527	GTC
NC_011353	44268	1	NSYN	C	C	C	C	C	C	C	C	A	C	C	C	C	C	C	C	C	C	C	C	C	C	C	C	C	C	C	C	C	C	C	C	C	C	C	C	C	C	C	C	ECH74115_RS00765	44793	43651	1143	526	GTC
NC_011353	45901	1	SYN	C	C	C	C	C	C	C	C	C	C	C	C	C	C	C	C	C	C	C	C	C	C	C	C	C	C	C	C	C	T	C	C	C	C	C	C	C	C	C	C	ECH74115_RS00770	46338	44824	1515	438	CGG
NC_011353	45917	1	NSYN	A	A	A	A	A	A	A	A	A	A	A	A	A	A	A	A	A	A	A	A	A	A	A	A	A	A	A	T	T	T	T	A	A	T	T	T	T	T	T	T	ECH74115_RS00770	46338	44824	1515	422	GAG
NC_011353	46374	1	intergenic	G	G	T	T	G	G	G	G	G	G	G	G	G	G	G	G	G	G	G	G	G	G	G	G	G	G	G	G	G	G	G	G	G	G	G	G	G	G	G	G	intergenic	--	--	--	--	--
NC_011353	46684	1	intergenic	T	T	T	T	T	T	T	T	T	T	T	T	T	T	T	T	T	T	T	T	T	T	T	T	T	T	T	T	T	C	T	T	T	T	T	T	T	T	T	T	intergenic	--	--	--	--	--
NC_011353	47499	1	NSYN	C	C	C	C	C	C	C	C	C	C	C	C	C	C	C	C	C	C	C	C	C	C	C	C	C	C	C	C	C	C	C	T	T	C	C	C	C	C	C	C	ECH74115_RS00775	46812	47583	771	688	CGC
NC_011353	47787	1	NSYN	T	T	T	T	T	T	T	T	T	T	T	T	T	T	T	T	T	T	T	T	T	T	T	T	T	T	T	T	T	G	T	T	T	T	T	T	T	T	T	T	ECH74115_RS00780	47597	48539	942	191	ATC
NC_011353	47800	1	SYN	C	C	C	C	C	C	C	C	C	C	C	C	C	C	C	C	C	C	C	C	C	C	C	C	C	C	C	C	C	C	C	C	C	C	C	C	C	C	T	C	ECH74115_RS00780	47597	48539	942	204	GCC
NC_011353	47914	1	SYN	G	G	G	G	G	G	G	G	G	G	G	G	G	G	G	G	G	G	G	G	G	G	G	G	G	G	G	G	G	G	G	G	G	G	G	G	G	G	A	A	ECH74115_RS00780	47597	48539	942	318	GCG
NC_011353	48268	1	SYN	G	A	A	A	A	A	A	A	A	A	A	A	G	G	G	G	G	G	G	G	G	G	G	G	G	G	G	G	G	G	G	G	G	G	G	G	G	G	G	G	ECH74115_RS00780	47597	48539	942	672	GAG
NC_011353	48323	1	NSYN	T	T	T	T	T	T	T	T	T	T	T	T	T	T	T	T	T	T	T	T	T	T	T	T	T	T	T	T	T	C	T	T	T	T	T	T	T	T	T	T	ECH74115_RS00780	47597	48539	942	727	TAT
NC_011353	48367	1	SYN	A	G	G	G	G	G	G	G	G	G	G	G	G	G	G	G	G	G	G	G	G	G	G	A	A	A	A	G	G	G	G	G	G	G	G	G	G	G	G	G	ECH74115_RS00780	47597	48539	942	771	CTA
NC_011353	48746	1	NSYN	A	A	A	A	A	A	A	A	A	A	A	A	A	C	A	A	A	A	A	A	A	A	A	A	A	A	A	A	A	A	A	A	A	A	A	A	A	A	A	A	ECH74115_RS00785	48589	49876	1287	158	CAC
NC_011353	48768	1	SYN	T	T	T	T	T	T	T	T	T	T	T	T	T	T	T	T	T	T	T	T	T	T	T	T	T	T	T	T	T	T	T	T	T	T	T	T	T	T	A	T	ECH74115_RS00785	48589	49876	1287	180	CCT
NC_011353	49126	1	NSYN	A	A	A	A	A	A	A	A	A	A	A	A	A	A	A	A	A	A	A	A	A	A	A	A	A	A	A	G	G	G	G	G	G	G	G	G	G	G	G	G	ECH74115_RS00785	48589	49876	1287	538	AAT
NC_011353	49138	1	NSYN	G	G	G	G	G	G	G	G	G	G	G	G	G	G	G	G	G	G	G	G	G	G	A	G	G	G	G	G	G	G	G	G	G	G	G	G	G	G	G	G	ECH74115_RS00785	48589	49876	1287	550	GGC
NC_011353	50411	1	SYN	G	G	G	G	G	G	G	G	G	G	G	G	G	G	G	G	G	G	G	G	G	G	G	G	A	G	G	G	G	G	G	G	G	G	G	G	G	G	G	G	ECH74115_RS00795	50217	51549	1332	195	GGG
NC_011353	50633	1	NSYN	G	G	G	G	G	G	G	G	G	G	G	G	G	G	G	G	G	G	G	G	G	T	G	G	G	G	G	G	G	G	G	G	G	G	G	G	G	G	G	G	ECH74115_RS00795	50217	51549	1332	417	CAG
NC_011353	50872	1	NSYN	A	A	A	A	A	A	A	A	A	A	A	A	A	A	G	G	G	G	G	G	G	G	A	A	A	A	A	A	A	A	A	A	A	A	A	A	A	A	A	A	ECH74115_RS00795	50217	51549	1332	656	GAA
NC_011353	51239	1	NSYN	T	T	T	T	T	T	T	T	T	T	T	T	A	A	A	A	A	A	A	A	A	A	T	T	T	T	T	T	T	T	T	T	T	T	T	T	T	T	T	T	ECH74115_RS00795	50217	51549	1332	1023	TTT
NC_011353	51716	1	NSYN	T	T	T	T	T	T	T	T	T	T	T	T	T	T	T	T	T	T	T	T	T	T	T	T	T	T	T	T	T	T	T	T	T	T	T	T	T	T	C	C	ECH74115_RS00800	51656	52187	531	61	TTT
NC_011353	52204	1	NSYN	C	C	C	C	C	C	C	C	C	C	T	C	C	C	C	C	C	C	C	C	C	C	C	C	C	C	C	C	C	C	C	C	C	C	C	C	C	C	C	C	ECH74115_RS00805	52179	54042	1863	26	GCG
NC_011353	52205	1	SYN	G	G	G	G	G	G	G	G	G	G	G	G	G	G	G	G	G	G	G	G	G	G	G	G	G	G	G	G	G	G	G	G	G	G	G	G	G	G	G	A	ECH74115_RS00805	52179	54042	1863	27	GCG
NC_011353	52347	1	NSYN	C	C	C	C	C	C	C	C	C	C	C	C	C	C	C	C	C	C	C	C	C	C	C	C	C	C	C	C	C	C	C	C	C	T	C	C	C	C	C	C	ECH74115_RS00805	52179	54042	1863	169	CAC
NC_011353	52448	1	SYN	C	C	C	C	C	C	C	C	T	T	T	C	C	C	C	C	C	C	C	C	C	C	C	C	C	C	C	C	C	C	C	C	C	C	C	C	C	C	C	C	ECH74115_RS00805	52179	54042	1863	270	GGC
NC_011353	53691	1	NSYN	T	T	T	T	T	T	T	T	T	T	T	T	T	T	T	T	T	T	T	T	T	T	T	T	T	T	T	T	T	T	T	T	T	T	T	T	T	T	C	C	ECH74115_RS00805	52179	54042	1863	1513	TGT
NC_011353	53711	1	SYN	T	C	C	C	C	C	C	C	T	T	T	T	T	T	T	T	T	T	T	T	T	T	T	T	T	T	T	T	T	T	T	T	T	T	T	T	T	T	T	T	ECH74115_RS00805	52179	54042	1863	1533	GTT
NC_011353	53964	1	NSYN	C	C	C	C	C	C	C	C	C	C	C	C	C	C	C	C	C	C	C	C	C	C	C	C	C	C	C	T	T	C	T	C	C	T	T	T	T	T	C	C	ECH74115_RS00805	52179	54042	1863	1786	CAT
NC_011353	54289	1	SYN	C	C	C	C	C	C	C	C	C	C	C	C	C	C	C	C	C	C	C	C	C	C	C	C	C	C	C	C	C	T	C	C	C	C	C	C	C	C	C	C	ECH74115_RS00810	54233	54713	480	57	GCC
NC_011353	54371	1	NSYN	A	A	A	A	A	A	A	A	A	A	A	A	A	A	A	A	A	A	A	A	A	A	A	A	A	A	A	T	T	T	T	A	A	T	T	T	T	T	T	T	ECH74115_RS00810	54233	54713	480	139	AGG
NC_011353	54592	1	NSYN	A	A	A	A	A	A	A	A	A	A	A	A	A	A	A	A	A	A	A	A	A	A	A	A	A	A	A	C	C	A	C	A	A	C	C	C	C	C	A	A	ECH74115_RS00810	54233	54713	480	360	GAA
NC_011353	55450	1	SYN	G	G	G	G	G	G	G	G	G	G	G	G	G	G	G	G	G	G	G	G	G	G	G	G	G	G	G	G	G	G	G	G	G	G	G	G	G	G	G	A	ECH74115_RS00825	56193	55345	849	744	GCA
NC_011353	57560	1	SYN	C	C	C	C	C	C	C	C	C	C	C	C	C	C	C	C	C	C	C	C	C	C	C	C	C	C	C	C	C	T	C	C	C	C	C	C	C	C	C	C	ECH74115_RS00840	58387	57398	990	828	CTG
NC_011353	57673	1	NSYN	T	T	T	T	T	T	T	T	T	T	T	T	T	T	T	T	T	T	T	T	T	T	T	T	C	C	C	T	T	T	T	T	T	T	T	T	T	T	T	T	ECH74115_RS00840	58387	57398	990	715	TTT
NC_011353	58598	1	NSYN	C	C	C	C	C	C	C	C	C	C	C	C	C	C	C	C	C	C	C	C	C	C	C	C	C	C	C	C	C	T	C	C	C	C	C	C	C	C	C	C	ECH74115_RS00845	59673	58387	1287	1076	GCG
NC_011353	58708	1	NSYN	A	A	A	A	A	A	A	A	A	A	A	A	A	A	A	A	A	A	A	A	A	A	A	A	A	A	A	A	A	A	A	G	G	A	A	A	A	A	A	A	ECH74115_RS00845	59673	58387	1287	966	AGC
NC_011353	59252	1	NSYN	A	A	A	A	A	A	A	A	A	A	A	A	A	A	A	A	A	A	A	A	A	A	A	A	A	A	A	A	A	A	A	G	G	A	A	A	A	A	A	A	ECH74115_RS00845	59673	58387	1287	422	CAC
NC_011353	61456	1	NSYN	A	A	A	A	A	A	A	A	A	A	A	A	A	A	A	A	A	A	A	A	A	A	A	A	A	A	A	A	A	A	A	A	A	A	A	A	A	A	G	G	ECH74115_RS00850	62080	59726	2355	625	CGA
NC_011353	61912	1	NSYN	T	T	T	T	T	T	T	T	T	T	T	T	T	T	T	T	T	T	T	T	T	T	T	T	T	T	T	C	C	C	C	C	C	C	C	C	C	C	C	C	ECH74115_RS00850	62080	59726	2355	169	GTT
NC_011353	62459	1	NSYN	C	C	C	C	C	C	C	C	C	C	C	C	C	C	C	C	C	C	C	C	C	C	C	C	C	C	C	C	C	C	C	C	C	C	C	C	C	C	A	A	ECH74115_RS00855	62335	63151	816	125	GCG
NC_011353	63123	1	SYN	G	T	T	T	T	T	T	G	G	G	G	G	G	G	G	G	G	G	G	G	G	G	G	G	G	G	G	G	G	G	G	G	G	G	G	G	G	G	G	G	ECH74115_RS00855	62335	63151	816	789	CTG
NC_011353	63658	1	NSYN	G	G	G	G	G	G	G	G	G	G	G	G	G	G	G	G	G	G	G	G	G	G	G	G	G	G	G	G	G	A	G	G	G	G	G	G	G	G	G	G	ECH74115_RS00860	63445	64183	738	214	GCC
NC_011353	64016	0.5	NSYN	A	A	A	A	A	A	A	A	A	A	A	C	C	C	A	A	A	A	A	A	A	A	A	A	A	A	A	A	A	A	A	A	A	A	A	A	A	A	A	A	ECH74115_RS00860	63445	64183	738	572	AAC
NC_011353	64046	1	NSYN	C	C	C	C	C	C	C	C	C	C	C	C	C	C	C	C	C	C	C	C	C	C	C	C	C	C	C	C	C	C	C	C	C	C	C	C	C	C	T	T	ECH74115_RS00860	63445	64183	738	602	ACC
NC_011353	64048	0.5	NSYN	G	G	G	G	G	G	G	G	G	G	G	C	G	G	G	G	G	G	G	G	G	G	G	G	G	G	G	G	G	G	G	G	G	G	G	G	G	G	C	C	ECH74115_RS00860	63445	64183	738	604	GTG
NC_011353	64512	1	NSYN	A	A	A	A	A	A	A	A	A	A	A	T	A	A	A	A	A	A	A	A	A	A	A	A	A	A	A	A	A	A	A	A	A	A	A	A	A	A	A	A	ECH74115_RS30065	64403	64586	183	110	CAG
NC_011353	64671	1	NSYN	C	C	C	C	C	C	C	C	C	C	C	C	C	C	C	C	C	C	C	C	C	C	A	C	C	C	C	C	C	C	C	C	C	C	C	C	C	C	C	C	ECH74115_RS00865	65259	64600	660	589	TGC
NC_011353	64724	1	NSYN	C	C	C	C	C	C	C	T	C	C	C	C	C	C	C	C	C	C	C	C	C	C	C	C	C	C	C	C	C	C	C	C	C	C	C	C	C	C	C	C	ECH74115_RS00865	65259	64600	660	536	ACG
NC_011353	68697	1	NSYN	A	A	A	A	A	A	A	A	A	A	A	A	A	A	A	A	A	A	A	A	A	A	A	A	A	A	A	C	C	C	C	A	A	C	C	C	C	C	C	C	ECH74115_RS00875	70692	68341	2352	1996	GAA
NC_011353	68959	1	SYN	T	T	T	T	T	T	T	T	T	T	T	T	T	T	T	T	T	T	T	T	T	T	T	T	T	T	T	C	C	C	C	C	C	C	C	C	C	C	C	C	ECH74115_RS00875	70692	68341	2352	1734	TGC
NC_011353	70181	1	NSYN	T	T	T	T	T	T	T	T	T	T	T	T	T	T	T	T	T	T	T	T	T	T	T	T	T	T	T	T	T	C	T	T	T	T	T	T	T	T	T	T	ECH74115_RS00875	70692	68341	2352	512	CTC
NC_011353	70374	1	NSYN	C	C	C	C	C	C	C	C	C	C	C	C	C	C	C	C	C	C	C	C	C	C	C	C	C	C	C	C	C	C	C	C	C	C	C	C	C	C	T	T	ECH74115_RS00875	70692	68341	2352	319	ATC
NC_011353	70536	1	NSYN	C	C	C	C	C	C	C	C	C	C	C	C	C	C	C	C	C	C	C	C	C	C	C	C	T	T	T	C	C	C	C	C	C	C	C	C	C	C	C	C	ECH74115_RS00875	70692	68341	2352	157	AGC
NC_011353	70663	1	SYN	T	T	T	T	T	T	T	T	T	T	T	T	T	T	T	T	T	T	T	T	T	T	T	T	T	T	T	T	T	T	T	C	C	T	T	T	T	T	T	T	ECH74115_RS00875	70692	68341	2352	30	TCG
NC_011353	70845	1	SYN	C	C	C	C	C	C	C	C	C	C	C	C	C	C	C	C	C	C	C	C	T	C	C	C	C	C	C	C	C	C	C	C	C	C	C	C	C	C	C	C	ECH74115_RS00880	71462	70767	696	618	CTG
NC_011353	71175	1	SYN	C	C	C	C	C	C	C	C	C	C	C	C	C	C	T	T	T	T	T	T	T	T	C	C	C	C	C	C	C	C	C	C	C	C	C	C	C	C	C	C	ECH74115_RS00880	71462	70767	696	288	CGT
NC_011353	72550	1	SYN	G	G	G	G	G	G	G	G	G	G	G	G	G	G	G	G	G	G	G	G	G	G	G	G	G	G	G	A	A	G	A	G	G	A	A	A	A	A	G	G	ECH74115_RS00885	73164	71662	1503	615	GGA
NC_011353	72592	1	SYN	G	G	G	G	G	G	G	G	G	G	G	G	G	G	G	G	G	G	G	G	G	G	G	G	G	G	G	T	G	G	G	G	G	G	G	T	G	G	G	G	ECH74115_RS00885	73164	71662	1503	573	GGT
NC_011353	72646	1	SYN	G	G	G	G	G	G	G	G	G	G	G	G	G	G	G	G	G	G	G	G	G	G	G	G	G	G	G	G	G	G	G	G	G	G	G	G	G	G	A	G	ECH74115_RS00885	73164	71662	1503	519	GGT
NC_011353	74612	1	SYN	G	G	G	G	G	G	G	G	G	G	G	G	G	G	G	G	G	G	G	G	G	G	G	G	G	G	G	G	G	G	G	G	G	G	G	G	G	G	G	A	ECH74115_RS00890	74875	73175	1701	264	GGT
NC_011353	74685	1	NSYN	G	G	G	G	G	G	G	G	G	G	G	G	G	G	G	G	G	G	G	G	G	G	G	G	G	G	G	G	G	G	G	G	G	G	G	G	G	G	G	A	ECH74115_RS00890	74875	73175	1701	191	TGC
NC_011353	75912	1	SYN	C	C	C	C	C	C	C	C	C	C	C	C	C	C	C	C	C	T	C	C	C	C	C	C	C	C	C	C	C	C	C	C	C	C	C	C	C	C	C	C	ECH74115_RS00895	75214	76093	879	699	AGC
NC_011353	77640	1	SYN	T	T	T	T	T	T	T	T	T	T	T	T	T	T	T	T	T	T	T	T	T	T	T	T	T	T	T	G	G	T	G	T	T	G	G	G	G	G	T	T	ECH74115_RS00905	77727	77029	699	88	GAT
NC_011353	77685	1	SYN	G	G	G	G	G	G	G	G	G	G	G	G	G	G	G	G	G	G	G	G	G	G	G	G	G	G	G	G	G	A	G	G	G	G	G	G	G	G	G	G	ECH74115_RS00905	77727	77029	699	43	CGG
NC_011353	77754	1	NSYN	C	C	C	C	C	C	C	C	C	C	C	C	C	C	C	C	C	C	C	C	C	C	C	C	C	C	C	G	G	G	G	G	G	G	G	G	G	G	G	G	ECH74115_RS00910	79321	77711	1611	1568	GCT
NC_011353	79223	1	SYN	G	G	G	G	G	G	G	G	G	G	G	G	G	G	G	G	G	G	G	G	G	G	G	G	G	G	G	G	G	T	G	G	G	G	G	G	G	G	G	G	ECH74115_RS00910	79321	77711	1611	99	GGC
NC_011353	79879	1	NSYN	C	C	C	C	C	C	C	C	C	C	C	C	C	C	C	T	C	C	C	C	C	C	C	C	C	C	C	C	C	C	C	C	C	C	C	C	C	C	C	C	ECH74115_RS00915	80280	79297	984	402	CAG
NC_011353	80632	1	intergenic	T	T	T	T	T	T	T	T	T	T	T	T	T	T	T	T	T	T	T	T	T	T	T	T	T	T	T	C	C	C	C	C	C	C	C	C	C	C	C	C	intergenic	--	--	--	--	--
NC_011353	80665	1	intergenic	A	A	A	A	A	A	A	A	A	A	A	A	A	A	A	A	A	A	A	A	A	A	A	A	A	A	A	A	A	A	A	A	A	A	A	A	A	A	A	G	intergenic	--	--	--	--	--
NC_011353	81455	1	NSYN	C	C	C	C	C	C	C	C	C	C	C	C	C	C	C	C	C	C	C	C	C	C	C	C	C	C	C	C	C	T	C	C	C	C	C	C	C	C	C	C	ECH74115_RS00925	83108	81450	1659	1654	CTC
NC_011353	81649	1	NSYN	A	A	A	A	A	A	A	A	A	A	A	A	A	A	A	A	A	A	A	A	A	A	A	A	A	A	A	A	A	A	A	A	A	A	A	A	A	A	G	G	ECH74115_RS00925	83108	81450	1659	1460	GAC
NC_011353	82679	1	SYN	T	T	T	T	T	T	T	T	T	T	T	T	T	T	T	T	T	T	T	T	T	T	T	T	T	T	T	G	G	T	G	T	T	G	G	G	G	G	T	T	ECH74115_RS00925	83108	81450	1659	430	GGT
NC_011353	84088	1	NSYN	C	C	C	C	C	C	C	C	C	C	C	C	C	C	C	C	C	C	G	C	C	C	C	C	C	C	C	C	C	C	C	C	C	C	C	C	C	C	C	C	ECH74115_RS00940	85452	84052	1401	1365	CAC
NC_011353	84241	1	NSYN	C	C	C	C	C	C	C	C	C	C	C	C	C	C	C	C	C	C	C	C	C	C	C	C	C	C	C	C	C	C	C	C	C	C	C	C	C	C	T	T	ECH74115_RS00940	85452	84052	1401	1212	CAA
NC_011353	84289	1	SYN	T	T	T	T	T	T	T	T	T	T	T	T	C	C	C	C	C	C	C	C	C	C	C	T	T	T	T	C	C	C	C	C	C	C	C	C	C	C	C	C	ECH74115_RS00940	85452	84052	1401	1164	TGC
NC_011353	85393	1	NSYN	A	G	G	G	G	G	G	G	G	G	G	G	G	G	G	G	G	G	G	G	G	G	G	A	A	A	A	G	G	G	G	G	G	G	G	G	G	G	G	G	ECH74115_RS00940	85452	84052	1401	60	ATT
NC_011353	86369	1	NSYN	C	C	C	C	C	C	C	C	C	C	C	C	C	C	C	C	C	C	C	C	C	C	C	C	C	C	C	C	C	C	C	C	C	C	C	C	C	C	C	T	ECH74115_RS00945	86546	85455	1092	178	CGC
NC_011353	88452	1	intergenic	T	T	T	T	T	T	T	T	T	T	T	T	T	T	T	T	T	T	T	T	T	T	T	T	T	T	T	A	A	T	A	T	T	A	A	A	A	A	T	T	intergenic	--	--	--	--	--
NC_011353	88628	1	intergenic	C	C	C	C	C	C	C	C	C	C	C	C	C	C	C	C	C	C	C	C	C	C	C	C	C	C	C	T	T	C	T	C	C	T	T	T	T	T	C	C	intergenic	--	--	--	--	--
NC_011353	88657	1	intergenic	T	T	T	T	T	T	T	T	T	T	T	T	T	T	T	T	T	T	T	T	T	T	T	T	T	T	T	C	C	C	C	T	T	C	C	C	C	C	C	C	intergenic	--	--	--	--	--
NC_011353	88682	1	intergenic	C	T	T	T	T	T	T	T	C	C	C	C	C	C	C	C	C	C	C	C	C	C	C	C	C	C	C	C	C	C	C	C	C	C	C	C	C	C	C	C	intergenic	--	--	--	--	--
NC_011353	89405	1	NSYN	A	A	A	A	A	A	A	A	A	A	A	A	A	A	A	A	A	A	A	A	A	C	A	A	A	A	A	A	A	A	A	A	A	A	A	A	A	A	A	A	ECH74115_RS00960	88954	89899	945	452	CAG
NC_011353	89739	1	NSYN	G	G	G	G	G	G	G	G	G	G	G	G	G	G	G	G	T	T	G	G	G	G	G	G	G	G	G	G	G	G	G	G	G	G	G	G	G	G	G	G	ECH74115_RS00960	88954	89899	945	786	TGG
NC_011353	90033	1	intergenic	G	G	G	G	G	G	G	G	G	G	G	G	G	G	G	G	G	G	G	G	G	G	G	G	G	G	G	G	G	G	G	C	C	G	G	G	G	G	G	G	intergenic	--	--	--	--	--
NC_011353	92135	1	NSYN	T	T	T	T	T	T	T	T	T	T	T	T	T	T	T	T	T	T	T	T	T	T	T	T	T	T	T	C	C	C	C	C	C	C	C	C	C	C	C	C	ECH74115_RS00970	91943	92435	492	193	TAC
NC_011353	92303	1	NSYN	A	A	A	A	A	A	A	A	A	A	A	A	A	A	A	A	A	A	A	A	A	A	A	A	A	A	A	A	A	T	A	A	A	A	A	A	A	A	A	A	ECH74115_RS00970	91943	92435	492	361	ACC
NC_011353	92794	1	NSYN	A	A	A	A	A	A	A	A	A	A	A	A	A	A	A	A	A	A	A	A	A	A	A	A	T	A	A	A	A	A	A	A	A	A	A	A	A	A	A	A	ECH74115_RS00980	92614	93619	1005	181	ACA
NC_011353	93371	1	NSYN	T	T	T	T	T	T	T	T	T	T	T	T	T	T	T	T	T	T	T	T	T	T	T	T	G	G	G	T	T	T	T	T	T	T	T	T	T	T	T	T	ECH74115_RS00980	92614	93619	1005	758	GTG
NC_011353	94900	1	NSYN	T	T	T	T	T	T	T	T	T	T	T	T	T	T	T	T	T	T	T	C	C	T	T	T	T	T	T	T	T	T	T	T	T	T	T	T	T	T	T	T	ECH74115_RS00990	94680	95622	942	221	ATC
NC_011353	95199	1	NSYN	G	G	G	G	G	G	G	G	G	G	G	G	G	G	G	G	G	G	G	G	G	G	G	G	G	G	G	A	A	G	A	G	G	A	A	A	A	A	G	G	ECH74115_RS00990	94680	95622	942	520	GAA
NC_011353	96387	1	NSYN	C	C	C	C	C	C	C	C	C	T	T	C	C	C	C	C	C	C	C	C	C	C	C	C	C	C	C	C	C	C	C	C	C	C	C	C	C	C	C	C	ECH74115_RS01000	95999	97766	1767	389	GCC
NC_011353	97370	1	NSYN	G	G	G	G	G	G	G	G	G	G	G	G	G	G	G	G	G	G	G	G	G	G	G	G	G	G	G	G	G	G	G	G	G	G	G	G	G	G	A	A	ECH74115_RS01000	95999	97766	1767	1372	GTC
NC_011353	97435	1	SYN	C	C	C	C	C	C	C	C	C	C	C	C	C	C	C	C	C	C	C	C	C	C	C	C	C	C	C	C	C	C	C	C	C	C	C	C	C	C	T	C	ECH74115_RS01000	95999	97766	1767	1437	GGC
NC_011353	98582	1	SYN	C	C	C	C	C	C	C	C	C	T	C	C	C	C	C	C	C	C	C	C	C	C	C	C	C	C	C	C	C	C	C	C	C	C	C	C	C	C	C	C	ECH74115_RS01005	97752	99240	1488	831	ACC
NC_011353	98684	1	SYN	C	C	C	C	C	C	C	C	C	C	C	C	C	C	C	C	C	C	C	C	C	C	C	C	C	C	C	C	C	T	C	C	C	C	C	C	C	C	C	C	ECH74115_RS01005	97752	99240	1488	933	AAC
NC_011353	98750	1	SYN	T	T	T	T	T	T	T	T	T	T	T	T	T	T	G	G	T	T	T	T	T	T	T	T	T	T	T	T	T	T	T	T	T	T	T	T	T	T	T	T	ECH74115_RS01005	97752	99240	1488	999	GCT
NC_011353	98816	1	SYN	G	G	G	G	G	G	G	G	G	G	G	G	G	G	G	G	G	G	G	G	G	G	G	G	G	G	G	G	G	G	G	G	G	G	G	G	G	G	A	A	ECH74115_RS01005	97752	99240	1488	1065	GTG
NC_011353	99079	1	NSYN	A	A	A	A	A	A	A	A	A	A	A	A	A	A	A	A	A	A	A	A	A	A	A	A	A	A	A	A	A	A	A	A	A	A	A	A	A	A	G	G	ECH74115_RS01005	97752	99240	1488	1328	GAC
NC_011353	99125	1	SYN	C	C	C	C	C	C	C	C	C	C	C	C	C	C	C	C	C	C	C	C	C	C	C	C	C	C	C	C	C	T	C	C	C	C	C	C	C	C	C	C	ECH74115_RS01005	97752	99240	1488	1374	AAC
NC_011353	99591	1	NSYN	C	C	C	C	C	C	C	C	C	T	C	C	C	C	C	C	C	C	C	C	C	C	C	C	C	C	C	C	C	C	C	C	C	C	C	C	C	C	C	C	ECH74115_RS01010	99236	100595	1359	356	GCG
NC_011353	100172	1	NSYN	G	G	G	G	G	G	G	G	A	A	A	G	G	G	G	G	G	G	G	G	G	G	G	G	G	G	G	G	G	G	G	G	G	G	G	G	G	G	G	G	ECH74115_RS01010	99236	100595	1359	937	GTT
NC_011353	102462	1	NSYN	C	C	C	C	C	C	C	C	C	C	C	C	T	T	T	T	T	T	T	T	T	T	C	C	C	C	C	C	C	C	C	C	C	C	C	C	C	C	C	C	ECH74115_RS01020	101673	102990	1317	790	CTT
NC_011353	103342	1	SYN	T	T	T	T	T	T	T	T	T	T	T	T	T	T	T	T	T	T	T	T	T	G	T	T	T	T	T	T	T	T	T	T	T	T	T	T	T	T	T	T	ECH74115_RS01025	102989	104234	1245	354	TCT
NC_011353	104237	1	NSYN	C	C	C	C	C	C	C	C	C	C	C	C	C	C	C	C	C	C	C	C	C	C	C	C	C	C	C	G	G	G	G	C	C	G	G	G	G	G	G	G	ECH74115_RS01030	104230	105298	1068	8	GCT
NC_011353	104642	1	NSYN	C	C	C	C	C	C	C	C	C	C	C	C	C	C	C	C	C	C	C	C	C	C	C	C	C	C	C	C	C	C	C	T	T	C	C	C	C	C	C	C	ECH74115_RS01030	104230	105298	1068	413	GCG
NC_011353	104796	1	SYN	T	T	T	T	T	T	T	T	T	T	T	T	T	T	T	T	T	T	T	T	T	T	T	T	T	T	T	G	G	T	G	T	T	G	G	G	G	G	T	T	ECH74115_RS01030	104230	105298	1068	567	GGT
NC_011353	104799	1	SYN	T	T	T	T	T	T	T	T	T	T	T	T	T	T	T	T	T	T	T	T	T	T	T	T	T	T	T	G	G	T	G	T	T	G	G	G	G	G	T	T	ECH74115_RS01030	104230	105298	1068	570	GGT
NC_011353	107022	1	SYN	A	A	A	A	A	A	A	A	A	A	A	A	A	A	A	A	A	A	A	A	A	A	A	A	A	A	A	A	A	A	A	A	A	A	A	A	A	A	A	G	ECH74115_RS01040	106819	107740	921	204	GAA
NC_011353	107259	1	SYN	C	C	C	C	C	C	C	C	C	C	C	C	C	C	A	A	C	C	C	C	C	C	C	C	C	C	C	C	C	C	C	C	C	C	C	C	C	C	C	C	ECH74115_RS01040	106819	107740	921	441	CGC
NC_011353	107419	1	NSYN	G	G	G	G	G	G	G	G	G	G	G	G	G	G	G	G	G	G	G	G	G	G	G	G	G	G	G	G	G	G	G	G	G	G	G	G	G	G	A	A	ECH74115_RS01040	106819	107740	921	601	GTA
NC_011353	107573	1	NSYN	G	G	G	G	G	G	G	G	G	G	G	G	G	G	G	G	G	G	G	G	G	G	G	G	A	G	G	G	G	G	G	G	G	G	G	G	G	G	G	G	ECH74115_RS01040	106819	107740	921	755	GGA
NC_011353	110412	1	SYN	C	C	C	C	C	C	C	C	C	C	C	C	C	C	C	C	C	C	C	C	C	C	C	C	C	C	C	C	C	C	C	C	C	C	C	C	C	C	C	T	ECH74115_RS01055	109891	111043	1152	522	CGC
NC_011353	110535	1	SYN	C	C	C	C	C	C	C	C	C	C	C	C	C	C	C	C	C	C	C	C	C	C	C	C	C	C	C	C	C	T	C	C	C	C	C	C	C	C	C	C	ECH74115_RS01055	109891	111043	1152	645	ACC
NC_011353	111548	1	NSYN	G	G	G	G	G	G	G	G	G	G	G	G	G	G	G	G	G	G	G	G	G	G	G	G	G	G	G	G	G	G	G	G	G	G	G	G	G	G	A	A	ECH74115_RS01060	111143	112061	918	406	GTT
NC_011353	111985	1	SYN	C	C	C	C	C	C	C	C	C	C	C	C	C	C	C	C	C	C	C	C	C	C	C	C	C	C	C	C	C	T	C	C	C	C	C	C	C	C	C	C	ECH74115_RS01060	111143	112061	918	843	GCC
NC_011353	113476	1	SYN	C	C	C	C	C	C	C	C	C	C	C	C	C	C	C	C	C	C	C	C	C	C	C	C	C	C	C	C	C	C	C	C	C	C	C	C	C	C	T	T	ECH74115_RS01070	112865	115571	2706	612	CAC
NC_011353	113716	1	SYN	A	A	A	A	A	A	A	A	A	A	A	A	A	A	A	A	A	A	A	A	A	A	A	A	A	A	A	A	A	A	A	A	A	A	A	A	A	A	G	G	ECH74115_RS01070	112865	115571	2706	852	GAA
NC_011353	114481	1	SYN	C	C	C	C	C	C	C	C	C	C	C	C	C	C	C	C	C	C	C	C	C	C	C	C	C	C	C	C	C	C	C	C	C	C	C	C	C	C	T	C	ECH74115_RS01070	112865	115571	2706	1617	GCC
NC_011353	117411	1	SYN	C	C	C	C	C	C	C	C	C	C	C	C	C	C	C	C	C	C	C	C	C	C	C	C	C	C	C	A	A	C	A	C	C	A	A	A	A	A	C	C	ECH74115_RS01095	117689	117069	621	279	CTG
NC_011353	117534	1	NSYN	A	A	A	A	A	A	A	A	A	A	A	A	A	A	A	A	A	A	A	A	A	A	A	A	A	A	A	G	G	A	G	A	A	G	G	G	G	G	A	A	ECH74115_RS01095	117689	117069	621	156	ATC
NC_011353	117964	1	SYN	C	C	C	C	C	C	C	C	C	C	C	C	C	C	C	C	C	C	C	C	C	C	C	C	C	C	C	C	C	C	C	T	T	C	C	C	C	C	C	C	ECH74115_RS01100	117914	118958	1044	51	CGC
NC_011353	119844	1	SYN	C	C	C	C	C	C	C	C	C	C	C	C	C	C	C	C	C	C	C	C	C	C	C	C	C	C	C	C	C	C	C	C	C	C	C	C	C	C	C	T	ECH74115_RS01105	120194	118992	1203	351	CCA
NC_011353	120248	1	NSYN	A	A	G	G	A	A	A	A	A	A	A	A	A	A	A	A	A	A	A	A	A	A	A	A	A	A	A	A	A	A	A	A	A	A	A	A	A	A	A	A	ECH74115_RS01110	121569	120184	1386	1322	CAC
NC_011353	120562	1	SYN	C	C	C	C	C	C	C	C	C	C	C	C	C	C	C	C	C	C	C	C	C	C	C	C	C	C	C	C	C	C	C	C	C	C	C	C	C	C	T	C	ECH74115_RS01110	121569	120184	1386	1008	CCA
NC_011353	120804	1	NSYN	G	G	G	G	G	G	G	G	G	G	G	G	G	G	G	G	G	G	G	G	G	G	G	G	G	G	G	T	T	G	T	G	G	T	T	T	T	T	G	G	ECH74115_RS01110	121569	120184	1386	766	GGG
NC_011353	120865	1	SYN	G	G	G	G	G	G	G	G	G	G	G	G	G	G	G	G	G	G	G	G	G	G	G	G	G	G	G	G	G	G	G	G	G	G	G	G	G	G	A	A	ECH74115_RS01110	121569	120184	1386	705	GGC
NC_011353	121032	1	NSYN	C	C	C	C	C	C	C	C	C	C	C	C	C	C	T	T	T	T	T	T	T	T	C	C	C	C	C	C	C	C	C	C	C	C	C	C	C	C	C	C	ECH74115_RS01110	121569	120184	1386	538	CAC
NC_011353	121376	1	NSYN	C	C	C	C	C	C	C	C	C	C	C	C	C	C	C	C	C	C	C	C	C	C	C	C	C	C	C	C	C	A	C	C	C	C	C	C	C	C	C	C	ECH74115_RS01110	121569	120184	1386	194	GCG
NC_011353	121815	1	NSYN	C	C	C	C	C	C	C	C	C	C	C	C	C	C	C	C	C	C	C	C	C	C	C	C	C	C	C	C	C	C	C	C	C	C	C	C	C	C	C	T	ECH74115_RS01115	122019	121579	441	205	GCC
NC_011353	123521	1	NSYN	C	C	C	C	C	C	C	C	C	C	C	C	C	C	C	C	C	C	C	C	C	C	C	C	C	C	C	G	G	C	G	C	C	G	G	G	G	G	C	C	ECH74115_RS01130	123203	123755	552	319	CGC
NC_011353	124180	1	NSYN	T	T	T	T	T	T	T	T	T	T	T	T	T	T	T	T	T	T	T	T	T	T	T	T	T	T	T	T	T	T	T	T	T	T	T	T	T	T	C	T	ECH74115_RS01135	123751	124606	855	430	TAT
NC_011353	124225	1	NSYN	C	C	C	C	C	C	C	C	C	C	C	C	C	C	C	C	C	C	C	C	C	T	C	C	C	C	C	C	C	C	C	C	C	C	C	C	C	C	C	C	ECH74115_RS01135	123751	124606	855	475	CCC
NC_011353	124251	1	SYN	T	T	T	T	T	T	T	T	T	T	T	T	T	T	T	T	T	T	T	T	T	T	T	T	T	T	T	C	C	C	C	T	T	C	C	C	C	C	C	C	ECH74115_RS01135	123751	124606	855	501	TTT
NC_011353	124291	1	NSYN	C	C	C	C	C	C	C	C	C	C	C	C	C	C	C	C	C	C	C	C	C	C	C	C	C	C	C	C	C	T	C	C	C	C	C	C	C	C	C	C	ECH74115_RS01135	123751	124606	855	541	CCG
NC_011353	124617	1	intergenic	C	C	C	C	C	C	C	C	C	C	C	C	C	C	C	C	C	C	C	C	C	C	C	C	C	C	C	C	C	T	C	C	C	C	C	C	C	C	C	C	intergenic	--	--	--	--	--
NC_011353	125293	1	SYN	G	G	G	G	G	G	G	G	G	G	G	A	G	G	G	G	G	G	G	G	G	G	G	G	G	G	G	G	G	G	G	G	G	G	G	G	G	G	G	G	ECH74115_RS01140	126018	124648	1371	726	GTA
NC_011353	125582	1	NSYN	G	G	G	G	G	G	G	G	G	G	G	G	G	G	G	G	G	G	G	G	G	G	G	G	G	G	G	T	T	T	T	G	G	T	T	T	T	T	T	T	ECH74115_RS01140	126018	124648	1371	437	TGT
NC_011353	126126	1	intergenic	A	A	A	A	A	A	A	A	A	A	A	A	A	A	A	A	A	A	A	A	A	A	A	A	A	A	A	T	T	T	T	T	T	T	T	T	T	T	T	T	intergenic	--	--	--	--	--
NC_011353	126516	1	intergenic	T	T	T	T	T	T	T	T	T	T	T	T	T	T	T	T	T	T	T	T	T	T	T	T	T	T	T	T	T	T	T	T	T	T	T	T	T	T	T	A	intergenic	--	--	--	--	--
NC_011353	130359	1	SYN	T	T	T	T	T	T	T	T	T	T	T	T	T	T	T	T	T	T	T	T	T	T	T	T	T	T	T	C	C	C	C	T	T	C	C	C	C	C	C	C	ECH74115_RS01155	130165	132058	1893	195	ACT
NC_011353	130403	1	NSYN	C	C	C	C	C	C	C	C	C	C	C	C	C	C	T	T	C	C	C	C	C	C	C	C	C	C	C	C	C	C	C	C	C	C	C	C	C	C	C	C	ECH74115_RS01155	130165	132058	1893	239	GCA
NC_011353	130460	1	NSYN	T	T	T	T	T	T	T	T	T	T	T	T	T	T	T	T	T	T	T	T	T	T	T	T	T	T	T	T	T	T	T	T	T	T	T	T	T	T	C	C	ECH74115_RS01155	130165	132058	1893	296	GTC
NC_011353	130466	1	NSYN	A	A	A	A	A	A	A	A	A	A	A	A	C	C	C	C	C	C	C	C	C	C	C	A	A	A	A	C	C	C	C	C	C	C	C	C	C	C	C	C	ECH74115_RS01155	130165	132058	1893	302	GAG
NC_011353	131339	1	NSYN	T	T	T	T	T	T	T	T	T	T	T	T	T	G	T	T	T	T	T	T	T	T	T	T	T	T	T	T	T	T	T	T	T	T	T	T	T	T	T	T	ECH74115_RS01155	130165	132058	1893	1175	GTG
NC_011353	131522	1	NSYN	T	T	T	T	T	T	T	T	T	T	T	T	T	T	T	T	T	T	T	T	T	T	T	T	T	A	A	T	T	T	T	T	T	T	T	T	T	T	T	T	ECH74115_RS01155	130165	132058	1893	1358	CTG
NC_011353	132132	1	intergenic	A	A	A	A	A	A	A	A	A	A	A	A	A	A	A	A	A	A	A	A	A	A	A	A	A	A	A	A	A	A	A	A	A	A	A	A	A	A	A	G	intergenic	--	--	--	--	--
NC_011353	133714	1	intergenic	C	C	C	C	C	C	C	C	C	C	C	C	C	C	C	C	C	C	C	C	C	C	T	C	C	C	C	C	C	C	C	C	C	C	C	C	C	C	C	C	intergenic	--	--	--	--	--
NC_011353	133753	1	intergenic	C	C	C	C	C	C	C	C	C	C	C	C	C	C	C	C	C	C	C	C	C	C	C	C	C	C	C	C	C	C	C	T	T	C	C	C	C	C	C	C	intergenic	--	--	--	--	--
NC_011353	133881	1	NSYN	G	A	A	A	A	A	A	A	A	A	A	A	A	A	A	A	A	A	A	A	A	A	A	G	G	G	G	A	A	A	A	A	A	A	A	A	A	A	A	A	ECH74115_RS01165	135613	133760	1854	1733	AGC
NC_011353	135787	1	intergenic	C	C	C	C	C	C	C	C	C	C	C	C	C	C	C	C	T	C	C	C	C	C	C	C	C	C	C	C	C	C	C	C	C	C	C	C	C	C	C	C	intergenic	--	--	--	--	--
NC_011353	135806	1	intergenic	C	C	C	C	C	C	C	C	C	C	C	C	C	C	C	C	C	C	C	C	C	T	C	C	C	C	C	C	C	C	C	C	C	C	C	C	C	C	C	C	intergenic	--	--	--	--	--
NC_011353	136027	1	NSYN	A	A	A	A	A	A	A	A	A	A	A	A	A	A	A	A	A	A	A	A	A	A	A	A	A	A	A	A	A	A	A	A	A	A	A	A	A	A	A	C	ECH74115_RS01170	135968	138566	2598	60	AAA
NC_011353	136856	1	NSYN	G	G	G	G	A	G	G	G	G	G	G	G	G	G	G	G	G	G	G	G	G	G	G	G	G	G	G	G	G	G	G	G	G	G	G	G	G	G	G	G	ECH74115_RS01170	135968	138566	2598	889	GAT
NC_011353	136964	1	NSYN	G	G	G	G	G	G	G	G	G	G	A	G	G	G	G	G	G	G	G	G	G	G	G	G	G	G	G	G	G	G	G	G	G	G	G	G	G	G	G	G	ECH74115_RS01170	135968	138566	2598	997	GAC
NC_011353	137704	1	SYN	A	A	A	A	A	A	A	A	A	A	A	A	A	A	A	A	A	A	A	A	A	A	A	A	A	A	A	G	G	G	G	G	G	G	G	G	G	G	G	G	ECH74115_RS01170	135968	138566	2598	1737	CTA
NC_011353	137755	1	SYN	C	C	C	C	C	C	C	C	C	C	C	C	C	C	C	C	C	C	C	C	C	C	C	C	C	C	C	C	C	C	C	A	A	C	C	C	C	C	C	C	ECH74115_RS01170	135968	138566	2598	1788	ACC
NC_011353	137857	1	NSYN	G	G	G	G	G	G	G	G	G	G	G	G	G	G	G	G	G	G	G	G	G	G	G	G	G	G	G	G	G	G	G	G	G	G	G	G	G	G	A	G	ECH74115_RS01170	135968	138566	2598	1890	ATG
NC_011353	138164	1	NSYN	A	A	A	A	A	A	A	A	A	A	A	A	A	A	A	C	A	A	A	A	A	A	A	A	A	A	A	A	A	A	A	A	A	A	A	A	A	A	A	A	ECH74115_RS01170	135968	138566	2598	2197	ACC
NC_011353	140189	1	NSYN	C	C	C	C	C	C	C	C	C	C	C	C	T	T	C	C	C	C	C	C	C	C	C	C	C	C	C	C	C	C	C	C	C	C	C	C	C	C	C	C	ECH74115_RS01185	140817	139951	867	629	GCT
NC_011353	140747	1	NSYN	A	A	A	A	A	A	A	A	A	A	A	A	A	A	A	A	A	A	A	A	A	A	A	A	A	A	A	A	A	A	A	A	A	A	A	A	A	A	G	G	ECH74115_RS01185	140817	139951	867	71	AAC
NC_011353	140770	1	SYN	C	C	C	C	C	C	C	C	C	C	C	C	C	C	C	C	C	C	C	C	C	C	C	C	C	C	C	C	C	C	C	C	C	C	C	C	C	C	T	T	ECH74115_RS01185	140817	139951	867	48	CCC
NC_011353	141700	1	NSYN	G	G	G	G	G	G	A	G	G	G	G	G	G	G	G	G	G	G	G	G	G	G	G	G	G	G	G	G	G	G	G	G	G	G	G	G	G	G	G	G	ECH74115_RS01195	141436	142987	1551	265	GAT
NC_011353	141858	1	SYN	T	T	T	T	T	T	T	T	T	T	T	T	T	T	T	T	T	T	T	T	T	T	T	T	T	T	T	T	T	C	T	T	T	T	T	T	T	T	T	T	ECH74115_RS01195	141436	142987	1551	423	CAT
NC_011353	142041	1	SYN	G	G	G	G	G	G	G	G	G	G	G	G	G	G	G	G	G	G	G	T	T	G	G	G	G	G	G	G	G	G	G	G	G	G	G	G	G	G	G	G	ECH74115_RS01195	141436	142987	1551	606	GTG
NC_011353	142051	1	NSYN	G	G	G	G	G	G	G	G	G	G	G	G	G	G	G	G	G	G	G	G	G	G	G	G	A	G	G	G	G	G	G	G	G	G	G	G	G	G	G	G	ECH74115_RS01195	141436	142987	1551	616	GCC
NC_011353	142565	1	NSYN	C	T	T	T	T	T	T	C	C	C	C	C	C	C	C	C	C	C	C	C	C	C	C	C	C	C	C	C	C	C	C	C	C	C	C	C	C	C	C	C	ECH74115_RS01195	141436	142987	1551	1130	GCC
NC_011353	142860	1	SYN	A	C	C	C	C	C	C	C	A	A	A	A	A	A	A	A	A	A	A	A	A	A	A	A	A	A	A	A	A	A	A	A	A	A	A	A	A	A	A	A	ECH74115_RS01195	141436	142987	1551	1425	GTA
NC_011353	142916	1	NSYN	G	G	G	G	G	G	G	G	G	G	G	G	G	G	G	G	G	G	G	G	G	G	G	G	G	G	G	A	A	A	A	A	A	A	A	A	A	A	A	A	ECH74115_RS01195	141436	142987	1551	1481	CGT
NC_011353	143090	1	intergenic	G	G	G	G	G	G	G	G	G	G	G	G	G	G	G	G	G	G	G	G	G	G	G	G	G	G	G	A	A	G	A	G	G	A	A	A	A	A	G	G	intergenic	--	--	--	--	--
NC_011353	143275	1	SYN	C	C	C	C	C	C	C	C	C	C	C	C	C	C	C	C	C	C	C	C	C	C	C	C	C	C	C	C	C	C	C	C	C	C	C	C	C	C	T	T	ECH74115_RS01200	145578	143188	2391	2304	CAC
NC_011353	143401	1	SYN	G	G	G	G	G	G	G	G	G	G	G	G	G	G	A	A	G	G	G	G	G	G	G	G	G	G	G	G	G	G	G	G	G	G	G	G	G	G	G	G	ECH74115_RS01200	145578	143188	2391	2178	GGC
NC_011353	144121	1	SYN	T	T	T	T	T	T	T	T	T	T	T	T	T	T	T	T	T	T	T	T	T	T	T	T	T	T	T	T	T	G	T	T	T	T	T	T	T	T	T	T	ECH74115_RS01200	145578	143188	2391	1458	TGG
NC_011353	146203	1	SYN	G	G	G	G	G	G	G	G	G	G	G	G	G	G	G	G	G	G	G	G	G	G	G	G	G	G	G	G	G	G	G	T	T	G	G	G	G	G	G	G	ECH74115_RS01205	145784	146321	537	420	CCG
NC_011353	149138	1	NSYN	C	C	C	C	C	C	C	C	C	C	C	C	C	C	C	C	C	C	C	C	C	C	C	C	C	C	C	C	C	C	C	C	C	C	C	C	C	C	C	T	ECH74115_RS01225	148930	149371	441	209	GCG
NC_011353	149645	1	NSYN	A	A	A	A	A	A	A	A	A	A	A	A	A	A	A	A	A	A	A	A	A	A	A	A	A	A	A	A	A	A	A	A	A	A	A	A	A	A	G	G	ECH74115_RS01230	149434	150664	1230	212	GAT
NC_011353	150443	1	NSYN	A	A	A	A	A	A	A	A	A	A	A	A	A	A	A	A	A	A	A	A	A	A	A	A	A	A	A	A	A	A	A	A	A	A	A	A	A	A	C	C	ECH74115_RS01230	149434	150664	1230	1010	CAA
NC_011353	150857	1	NSYN	C	C	C	C	C	C	C	C	C	C	C	C	C	C	C	C	C	C	C	C	C	C	C	C	C	C	C	C	C	G	C	C	C	C	C	C	C	C	C	C	ECH74115_RS01235	151047	150667	381	191	GCG
NC_011353	151194	1	SYN	C	C	C	C	C	C	C	C	C	C	C	C	C	C	C	C	C	C	C	C	C	C	C	C	C	C	C	C	C	C	C	C	C	C	C	C	C	C	A	C	ECH74115_RS30095	150997	151210	213	198	GCC
NC_011353	151376	1	NSYN	A	A	A	A	A	A	A	A	A	A	A	A	A	A	A	A	A	A	A	A	A	A	A	A	A	A	A	A	A	T	A	A	A	A	A	A	A	A	A	A	ECH74115_RS01240	151321	152218	897	56	CAT
NC_011353	151693	1	NSYN	G	G	G	G	G	G	G	G	G	G	G	G	G	G	G	G	G	G	G	G	G	G	G	G	G	G	G	G	G	G	G	G	G	G	G	G	G	G	G	T	ECH74115_RS01240	151321	152218	897	373	GAG
NC_011353	152520	1	NSYN	G	G	G	G	G	G	G	G	G	G	G	G	G	G	G	G	G	G	T	G	G	G	G	G	G	G	G	G	G	G	G	G	G	G	G	G	G	G	G	G	ECH74115_RS01245	153367	152516	852	848	CGC
NC_011353	153445	1	SYN	C	C	C	C	C	C	C	C	C	C	C	C	C	C	C	C	C	C	C	C	C	C	C	C	C	C	C	A	A	A	A	C	C	A	A	A	A	A	A	A	ECH74115_RS01250	154173	153379	795	729	CGC
NC_011353	153903	1	NSYN	C	C	C	C	C	C	C	C	C	C	C	C	C	C	C	C	C	C	C	C	C	C	C	C	C	C	C	T	T	C	T	C	C	T	T	T	T	T	C	C	ECH74115_RS01250	154173	153379	795	271	GGC
NC_011353	154155	1	SYN	C	C	C	C	C	C	C	C	A	A	A	C	C	C	C	C	C	C	C	C	C	C	C	C	C	C	C	C	C	C	C	C	C	C	C	C	C	C	C	C	ECH74115_RS01250	154173	153379	795	19	AGC
NC_011353	154575	1	SYN	C	C	C	C	C	C	C	C	C	C	C	C	C	C	C	C	C	C	C	C	C	C	C	C	C	C	C	C	C	T	C	C	C	C	C	C	C	C	C	C	ECH74115_RS01255	155417	154308	1110	843	CGC
NC_011353	154927	1	NSYN	T	T	T	T	T	T	T	T	T	T	T	T	T	T	T	T	T	T	T	A	A	T	T	T	T	T	T	T	T	T	T	T	T	T	T	T	T	T	T	T	ECH74115_RS01255	155417	154308	1110	491	ATC
NC_011353	155374	1	NSYN	A	A	A	A	A	A	A	A	A	A	A	A	A	A	A	A	A	A	A	A	A	A	A	A	A	A	A	G	G	G	G	G	G	G	G	G	G	G	G	G	ECH74115_RS01255	155417	154308	1110	44	CAC
NC_011353	155700	1	NSYN	G	G	G	G	G	G	G	G	G	G	G	G	G	G	G	G	G	G	G	G	G	G	G	G	G	G	G	A	A	A	A	A	A	A	A	A	A	A	A	A	ECH74115_RS01260	156019	155429	591	320	CGC
NC_011353	157061	1	NSYN	T	T	T	T	T	T	T	T	T	T	T	T	T	T	T	C	T	T	T	T	T	T	T	T	T	T	T	T	T	T	T	T	T	T	T	T	T	T	T	T	ECH74115_RS01270	157208	156660	549	148	GGT
NC_011353	157081	1	NSYN	T	T	T	T	T	T	T	T	T	T	T	T	T	T	T	C	T	T	T	T	T	T	T	T	T	T	T	T	T	T	T	T	T	T	T	T	T	T	T	T	ECH74115_RS01270	157208	156660	549	128	TTC
NC_011353	157280	1	NSYN	T	T	T	T	T	T	T	T	T	T	T	T	T	T	T	T	T	T	T	T	T	T	T	T	T	T	T	A	A	A	A	T	T	A	A	A	A	A	A	A	ECH74115_RS01275	159822	157222	2601	2543	CTG
NC_011353	157396	1	SYN	A	A	A	A	A	A	A	A	A	A	A	A	G	G	A	A	A	A	A	A	A	A	A	A	A	A	A	A	A	A	A	A	A	A	A	A	A	A	A	A	ECH74115_RS01275	159822	157222	2601	2427	ACC
NC_011353	157443	1	NSYN	C	C	C	C	C	C	C	C	C	C	C	C	C	C	C	C	C	C	C	C	C	C	C	C	T	T	T	C	C	C	C	C	C	C	C	C	C	C	C	C	ECH74115_RS01275	159822	157222	2601	2380	CTC
NC_011353	157663	1	SYN	G	G	G	G	G	G	G	G	G	G	G	G	G	G	G	G	G	G	G	G	G	G	G	G	G	A	A	G	G	G	G	G	G	G	G	G	G	G	G	G	ECH74115_RS01275	159822	157222	2601	2160	GCG
NC_011353	157712	1	NSYN	A	A	A	A	A	A	A	A	A	A	A	A	A	A	A	A	A	A	A	A	A	A	A	A	A	A	A	G	G	G	G	G	G	G	G	G	G	G	G	G	ECH74115_RS01275	159822	157222	2601	2111	TAG
NC_011353	157819	1	NSYN	T	T	T	T	T	T	T	T	T	T	T	T	T	T	T	T	T	T	T	T	T	T	T	T	T	T	T	C	C	C	C	T	T	C	C	C	C	C	C	C	ECH74115_RS01275	159822	157222	2601	2004	TTG
NC_011353	158791	1	SYN	T	T	T	T	T	G	T	T	T	T	T	T	T	T	T	T	T	T	T	T	T	T	T	T	T	T	T	T	T	T	T	T	T	T	T	T	T	T	T	T	ECH74115_RS01275	159822	157222	2601	1032	TTG
NC_011353	159411	1	SYN	A	A	A	A	A	A	A	A	A	A	A	A	A	A	A	A	A	A	A	A	A	A	A	A	A	A	A	A	A	A	A	A	A	A	A	A	A	A	G	G	ECH74115_RS01275	159822	157222	2601	412	GCA
NC_011353	159788	1	NSYN	G	G	G	G	G	G	G	G	G	G	G	G	G	G	G	G	G	G	G	G	G	G	G	G	G	G	G	G	G	G	G	G	G	G	G	G	G	G	G	A	ECH74115_RS01275	159822	157222	2601	35	CGG
NC_011353	159953	1	NSYN	T	T	T	T	T	T	T	T	T	T	T	T	T	T	T	T	T	T	T	T	T	T	T	T	T	T	T	T	T	T	T	T	T	T	T	T	T	T	C	C	ECH74115_RS01280	160589	159864	726	637	ACT
NC_011353	160150	1	NSYN	G	G	G	G	G	G	G	G	G	G	G	G	G	G	G	G	G	G	G	G	G	G	G	G	G	G	G	G	G	G	G	G	G	G	G	G	G	G	A	A	ECH74115_RS01280	160589	159864	726	440	CGG
NC_011353	160653	1	intergenic	C	T	T	T	C	C	C	C	C	C	C	C	C	C	C	C	C	C	C	C	C	C	C	C	C	C	C	C	C	C	C	C	C	C	C	C	C	C	C	C	intergenic	--	--	--	--	--
NC_011353	161084	1	SYN	A	A	A	A	A	A	A	A	A	A	A	A	A	A	A	A	A	C	A	A	A	A	A	A	A	A	A	A	A	A	A	A	A	A	A	A	A	A	A	A	ECH74115_RS01285	161272	160676	597	189	ATC
NC_011353	161354	1	intergenic	T	T	T	T	T	T	T	T	T	T	T	T	T	T	T	T	T	T	T	T	T	T	T	T	T	T	T	T	T	T	T	T	T	T	T	T	T	T	G	T	intergenic	--	--	--	--	--
NC_011353	162470	1	SYN	G	G	G	G	G	G	G	G	G	G	G	G	G	G	G	G	G	G	G	G	G	G	G	G	G	G	G	G	G	G	G	G	G	G	G	G	G	G	A	A	ECH74115_RS01295	163450	162032	1419	981	GGC
NC_011353	164704	1	NSYN	A	A	A	A	A	A	A	A	A	A	A	A	A	A	A	A	A	A	A	A	A	A	A	A	A	A	A	G	G	G	G	A	A	G	G	G	G	G	G	G	ECH74115_RS01305	164907	164452	456	204	ATT
NC_011353	165726	1	NSYN	C	C	C	C	C	C	C	C	C	C	C	C	C	C	C	C	C	C	C	C	C	C	T	C	C	C	C	C	C	C	C	C	C	C	C	C	C	C	C	C	ECH74115_RS01310	165789	165085	705	64	ATC
NC_011353	165817	1	NSYN	A	A	A	A	A	A	A	A	A	A	A	A	A	A	A	A	A	A	A	A	A	A	A	A	A	A	A	G	G	G	G	G	G	G	G	G	G	G	G	G	ECH74115_RS01315	166334	165804	531	518	CAC
NC_011353	165832	1	NSYN	G	G	G	G	G	G	G	G	G	G	G	G	G	G	G	G	G	G	G	G	G	G	G	G	G	G	G	G	G	G	G	G	G	G	G	G	G	G	G	A	ECH74115_RS01315	166334	165804	531	503	CGG
NC_011353	167170	1	NSYN	C	C	C	C	C	C	C	C	C	C	C	C	C	C	C	C	C	C	C	C	C	C	C	C	T	C	C	C	C	C	C	C	C	C	C	C	C	C	C	C	ECH74115_RS01320	166363	168838	2475	808	CGA
NC_011353	168252	1	SYN	C	C	C	C	C	C	C	C	C	C	C	C	C	C	C	C	C	C	C	C	C	C	C	C	C	C	C	T	T	C	T	C	C	T	T	T	T	T	C	C	ECH74115_RS01320	166363	168838	2475	1890	GGC
NC_011353	168561	1	SYN	T	T	T	T	T	T	T	T	T	T	T	T	T	T	T	C	T	T	T	T	T	T	T	T	T	T	T	T	T	T	T	T	T	T	T	T	T	T	T	T	ECH74115_RS01320	166363	168838	2475	2199	CGT
NC_011353	168901	1	intergenic	C	C	C	C	C	C	C	C	C	C	C	C	C	C	C	C	C	C	C	C	C	C	C	C	C	C	C	C	C	T	C	C	C	C	C	C	C	C	C	C	intergenic	--	--	--	--	--
NC_011353	170575	1	NSYN	G	G	G	G	G	G	G	G	G	G	G	G	A	A	G	G	G	G	G	G	G	G	G	G	G	G	G	G	G	G	G	G	G	G	G	G	G	G	G	G	ECH74115_RS01330	169033	171568	2535	1543	GCG
NC_011353	171174	1	SYN	C	C	C	C	C	C	C	C	C	C	C	C	C	C	C	C	C	C	C	C	C	C	C	C	C	C	C	C	C	C	C	C	C	C	C	C	C	C	T	C	ECH74115_RS01330	169033	171568	2535	2142	GAC
NC_011353	171710	1	intergenic	A	A	A	A	A	A	A	A	A	A	A	A	A	A	A	A	A	A	A	A	A	A	A	A	A	A	A	A	A	A	A	A	A	A	A	A	A	A	C	C	intergenic	--	--	--	--	--
NC_011353	171730	1	intergenic	C	C	C	C	C	C	C	C	C	C	C	C	C	C	C	C	C	C	C	C	C	C	C	C	C	C	C	T	T	C	T	C	C	T	T	T	T	C	C	C	intergenic	--	--	--	--	--
NC_011353	171896	1	NSYN	C	T	T	T	T	T	T	T	C	C	C	C	C	C	C	C	C	C	C	C	C	C	C	C	C	C	C	C	C	C	C	C	C	C	C	C	C	C	C	C	ECH74115_RS01335	171787	174031	2244	110	CCG
NC_011353	172267	1	NSYN	C	C	C	C	C	C	C	C	C	C	C	C	C	C	C	C	C	C	C	C	C	C	C	C	C	C	C	T	T	C	T	C	C	T	T	T	T	T	C	C	ECH74115_RS01335	171787	174031	2244	481	CGC
NC_011353	172467	1	SYN	G	G	G	G	G	G	G	G	G	G	G	G	G	G	G	G	G	G	G	G	G	G	G	G	G	G	G	G	G	G	G	G	G	G	G	G	G	G	A	A	ECH74115_RS01335	171787	174031	2244	681	CTG
NC_011353	173043	1	SYN	C	C	C	C	C	C	C	C	C	C	C	C	C	C	C	C	C	C	C	C	C	C	C	C	C	C	C	C	C	C	C	C	C	C	C	C	C	C	T	T	ECH74115_RS01335	171787	174031	2244	1257	GAC
NC_011353	174061	1	intergenic	T	T	T	T	T	T	T	T	T	T	T	T	T	T	T	T	T	T	T	T	T	T	T	T	T	T	T	C	C	C	C	T	T	C	C	C	C	C	C	C	intergenic	--	--	--	--	--
NC_011353	175890	1	NSYN	G	G	G	G	G	G	G	G	G	C	G	G	G	G	G	G	G	G	G	G	G	G	G	G	G	G	G	G	G	G	G	G	G	G	G	G	G	G	G	G	ECH74115_RS01350	175765	177748	1983	126	TGG
NC_011353	175953	1	SYN	G	G	G	G	G	G	G	G	G	G	G	G	G	G	G	G	G	G	G	G	G	G	G	G	G	G	G	G	G	G	G	G	G	G	G	G	G	G	A	A	ECH74115_RS01350	175765	177748	1983	189	GCG
NC_011353	176737	1	NSYN	C	C	C	C	C	C	C	C	C	C	C	C	C	C	C	C	T	C	C	C	C	C	C	C	C	C	C	C	C	C	C	C	C	C	C	C	C	C	C	C	ECH74115_RS01350	175765	177748	1983	973	CGT
NC_011353	176846	1	NSYN	C	C	C	C	C	C	C	C	C	C	C	C	C	C	C	C	G	C	C	C	C	C	C	C	C	C	C	C	C	C	C	C	C	C	C	C	C	C	C	C	ECH74115_RS01350	175765	177748	1983	1082	GCT
NC_011353	177015	1	SYN	C	C	C	C	C	C	C	C	C	C	C	T	C	C	C	C	C	C	C	C	C	C	C	C	C	C	C	C	C	C	C	C	C	C	C	C	C	C	C	C	ECH74115_RS01350	175765	177748	1983	1251	AAC
NC_011353	177059	1	NSYN	C	C	C	C	C	C	C	C	C	C	C	C	C	C	C	C	C	C	C	C	C	C	C	C	C	C	C	A	A	C	A	C	C	A	A	A	A	A	C	C	ECH74115_RS01350	175765	177748	1983	1295	GCG
NC_011353	178117	1	NSYN	C	C	C	C	C	C	C	C	C	C	C	C	T	T	C	C	C	C	C	C	C	C	C	C	C	C	C	C	C	C	C	C	C	C	C	C	C	C	C	C	ECH74115_RS01355	179062	177782	1281	946	CGC
NC_011353	178346	1	SYN	T	T	T	T	T	T	T	T	T	T	T	T	T	T	T	T	T	T	T	T	T	T	T	T	T	T	T	C	C	C	C	C	C	C	C	C	C	C	C	C	ECH74115_RS01355	179062	177782	1281	717	TAC
NC_011353	178924	1	NSYN	C	C	C	C	C	C	C	C	C	C	C	C	C	C	C	C	C	C	C	C	C	C	C	C	C	C	C	C	C	T	C	C	C	C	C	C	C	C	C	C	ECH74115_RS01355	179062	177782	1281	139	AAC
NC_011353	180141	1	SYN	C	T	T	T	T	T	T	C	C	C	C	C	C	C	C	C	C	C	C	C	C	C	C	C	C	C	C	C	C	C	C	C	C	C	C	C	C	C	C	C	ECH74115_RS01360	179287	180709	1422	855	GGC
NC_011353	180495	1	SYN	C	C	C	C	C	C	C	C	C	C	C	C	C	C	C	C	C	C	C	C	C	C	C	C	C	C	C	T	T	C	T	C	C	T	T	T	T	T	C	C	ECH74115_RS01360	179287	180709	1422	1209	CGC
NC_011353	181554	1	NSYN	T	T	T	T	T	T	T	T	T	T	T	T	T	T	T	T	T	T	T	T	T	T	T	T	T	T	T	C	C	C	C	C	C	C	C	C	C	C	C	C	ECH74115_RS01370	181804	181181	624	251	GTG
NC_011353	181864	1	NSYN	T	T	T	T	T	T	T	T	T	T	T	T	T	T	T	T	T	T	T	T	T	T	T	T	T	T	T	C	C	T	C	T	T	C	C	C	C	C	T	T	ECH74115_RS01375	182642	181842	801	779	ATT
NC_011353	182085	1	SYN	T	T	T	T	T	T	T	T	T	T	T	T	T	T	T	T	T	T	T	T	T	T	T	T	T	T	T	T	T	T	T	T	T	T	T	T	T	T	T	C	ECH74115_RS01375	182642	181842	801	558	TTC
NC_011353	182213	1	NSYN	C	C	C	C	C	C	C	C	C	C	C	C	C	C	C	C	C	C	C	C	C	C	C	C	C	C	C	T	T	C	T	C	C	T	T	T	T	T	C	C	ECH74115_RS01375	182642	181842	801	430	CGC
NC_011353	182311	1	NSYN	T	T	T	T	T	T	T	T	T	T	T	T	T	T	T	T	T	T	T	T	T	T	T	T	T	T	T	C	C	C	C	C	C	C	C	C	C	C	C	C	ECH74115_RS01375	182642	181842	801	332	GTT
NC_011353	183856	1	NSYN	G	G	G	G	G	G	G	G	G	G	G	G	G	G	G	G	G	G	G	G	G	G	G	G	G	G	G	G	G	T	G	G	G	G	G	G	G	G	G	G	ECH74115_RS01385	183417	184935	1518	440	AGC
NC_011353	184698	1	SYN	C	T	T	T	T	T	T	T	T	T	T	T	C	C	C	C	C	C	C	C	C	C	C	C	C	C	C	C	C	C	C	C	C	C	C	C	C	C	C	C	ECH74115_RS01385	183417	184935	1518	1282	CTG
NC_011353	185852	1	SYN	T	T	T	T	T	T	T	T	T	T	T	T	T	T	T	T	T	T	T	T	T	T	T	T	T	T	T	T	T	T	T	T	T	T	T	T	T	T	T	G	ECH74115_RS01390	185064	186489	1425	789	GGT
NC_011353	186091	1	NSYN	T	C	C	C	C	C	C	C	C	C	C	C	C	C	C	C	C	C	C	C	C	C	C	T	T	T	T	C	C	C	C	C	C	C	C	C	C	C	C	C	ECH74115_RS01390	185064	186489	1425	1028	CTG
NC_011353	186702	1	SYN	C	C	C	C	C	C	C	C	C	C	C	C	C	C	C	C	C	C	C	C	C	C	C	C	C	C	C	C	C	C	C	C	C	C	C	C	C	C	T	C	ECH74115_RS01395	186643	187801	1158	60	CGC
NC_011353	187417	1	NSYN	A	A	A	A	A	A	A	A	A	A	A	A	A	A	A	A	A	A	A	A	A	A	A	A	A	A	A	A	A	A	A	A	A	A	A	A	A	A	A	T	ECH74115_RS01395	186643	187801	1158	775	AGT
NC_011353	187955	1	NSYN	C	C	C	C	C	C	C	C	C	C	C	C	C	C	C	C	C	C	C	C	C	C	C	C	C	C	C	T	T	C	T	C	C	T	T	T	T	T	C	C	ECH74115_RS01400	188275	187889	387	321	CAG
NC_011353	188752	1	SYN	G	G	G	G	G	G	G	G	G	G	G	G	G	G	G	G	G	G	G	G	G	G	G	G	G	G	G	G	G	G	G	G	G	G	G	G	G	G	T	T	ECH74115_RS01405	189414	188590	825	663	GTC
NC_011353	190391	1	NSYN	T	T	T	T	T	T	T	T	T	T	T	T	T	T	T	T	T	T	T	T	T	T	T	T	T	T	T	T	T	T	T	T	T	T	T	T	T	T	T	A	ECH74115_RS01410	192117	189445	2673	1727	CTG
NC_011353	190557	1	NSYN	C	C	T	T	C	C	C	C	C	C	C	C	C	C	C	C	C	C	C	C	C	C	C	C	C	C	C	C	C	C	C	C	C	C	C	C	C	C	C	C	ECH74115_RS01410	192117	189445	2673	1561	GCC
NC_011353	192111	1	SYN	T	T	T	T	T	T	T	T	T	T	T	T	G	G	T	T	T	T	T	T	T	T	T	T	T	T	T	T	T	T	T	T	T	T	T	T	T	T	T	T	ECH74115_RS01410	192117	189445	2673	7	GGT
NC_011353	192159	1	intergenic	C	C	C	C	C	C	C	C	A	C	C	C	C	C	C	C	C	C	C	C	C	C	C	C	C	C	C	C	C	C	C	C	C	C	C	C	C	C	C	C	intergenic	--	--	--	--	--
NC_011353	192569	1	NSYN	C	C	C	C	C	C	C	C	C	C	C	C	C	C	C	C	C	C	C	C	C	C	C	C	C	T	T	C	C	C	C	C	C	C	C	C	C	C	C	C	ECH74115_RS01415	192973	192179	795	405	CAG
NC_011353	193424	1	SYN	G	G	G	G	G	A	G	G	G	G	G	G	G	G	G	G	G	G	G	G	G	G	G	G	G	G	G	G	G	G	G	G	G	G	G	G	G	G	G	G	ECH74115_RS01420	193341	194067	726	84	AAG
NC_011353	193875	1	SYN	C	C	C	C	C	C	C	C	C	T	C	C	C	C	C	C	C	C	C	C	C	C	C	C	C	C	C	C	C	C	C	C	C	C	C	C	C	C	C	C	ECH74115_RS01420	193341	194067	726	535	CTG
NC_011353	196204	1	NSYN	G	G	G	G	G	G	G	G	T	G	G	G	G	G	G	G	G	G	G	G	G	G	G	G	G	G	G	G	G	G	G	G	G	G	G	G	G	G	G	G	ECH74115_RS01435	196197	196755	558	8	AGC
NC_011353	199016	1	SYN	C	C	C	C	C	C	C	C	C	C	C	C	C	C	C	C	C	C	C	C	C	C	C	C	C	C	C	C	C	T	C	C	C	C	C	C	C	C	C	C	ECH74115_RS01450	199002	199860	858	15	CGC
NC_011353	199391	1	SYN	C	C	C	C	C	C	C	C	C	C	C	C	C	C	C	C	C	C	C	C	C	A	C	C	C	C	C	C	C	C	C	C	C	C	C	C	C	C	C	C	ECH74115_RS01450	199002	199860	858	390	CCC
NC_011353	199401	1	NSYN	G	G	G	G	G	G	G	G	G	G	G	G	G	G	G	G	G	G	G	G	G	G	G	G	G	G	G	G	G	G	G	G	G	G	G	G	G	G	G	A	ECH74115_RS01450	199002	199860	858	400	GGC
NC_011353	202982	1	NSYN	C	C	C	C	C	C	C	C	C	C	C	C	C	C	C	C	T	C	C	C	C	C	C	C	C	C	C	C	C	C	C	C	C	C	C	C	C	C	C	C	ECH74115_RS01460	201253	203686	2433	1730	ACC
NC_011353	205692	1	SYN	C	C	C	C	C	C	C	C	C	C	C	C	C	C	C	C	C	C	C	C	C	C	C	C	C	C	C	T	T	C	T	C	C	T	T	T	T	T	C	C	ECH74115_RS01475	205425	205881	456	268	CTG
NC_011353	206352	1	NSYN	G	G	G	G	G	G	G	G	G	G	G	G	G	G	G	G	G	G	G	G	G	G	G	G	G	G	G	A	A	A	A	A	A	A	A	A	A	A	A	A	ECH74115_RS01480	205884	206673	789	469	GCC
NC_011353	206830	1	SYN	C	C	C	C	C	C	C	C	C	C	C	C	T	T	T	T	T	T	T	T	T	T	C	C	C	C	C	C	C	C	C	C	C	C	C	C	C	C	C	C	ECH74115_RS01485	206672	207821	1149	159	GCC
NC_011353	206985	1	NSYN	T	T	T	T	T	T	T	T	T	T	T	T	T	T	T	T	T	T	T	T	T	T	T	T	T	T	T	T	T	T	T	T	T	T	T	T	T	T	C	C	ECH74115_RS01485	206672	207821	1149	314	ATC
NC_011353	207508	1	SYN	C	C	C	C	C	C	C	C	C	C	C	C	C	C	C	C	C	C	C	C	C	C	C	C	C	C	C	C	C	C	C	C	C	C	C	C	C	C	T	T	ECH74115_RS01485	206672	207821	1149	837	GCC
NC_011353	207509	1	SYN	C	C	C	C	C	C	C	C	C	C	C	C	C	C	C	C	C	C	C	C	C	C	C	C	T	C	C	C	C	C	C	C	C	C	C	C	C	C	C	C	ECH74115_RS01485	206672	207821	1149	838	CTG
NC_011353	207721	1	SYN	C	C	C	C	C	C	C	C	C	C	C	C	C	C	C	C	C	C	C	C	C	C	C	C	C	C	C	C	C	C	C	T	T	C	C	C	C	C	C	C	ECH74115_RS01485	206672	207821	1149	1050	ACC
NC_011353	207728	1	NSYN	G	G	G	G	G	G	G	G	G	G	G	G	G	G	G	G	G	G	G	G	G	G	G	G	G	G	G	G	G	A	G	G	G	G	G	G	G	G	G	G	ECH74115_RS01485	206672	207821	1149	1057	GCG
NC_011353	208523	1	NSYN	C	C	C	C	C	C	C	C	C	C	C	C	C	C	C	C	C	C	C	C	C	C	C	C	C	C	C	C	C	C	C	T	T	C	C	C	C	C	C	C	ECH74115_RS01495	208450	211933	3483	74	GCA
NC_011353	209302	1	NSYN	G	G	G	G	G	G	G	G	G	G	G	G	G	G	G	G	G	G	G	G	G	G	G	G	G	G	G	G	G	G	G	G	G	G	G	G	G	G	A	A	ECH74115_RS01495	208450	211933	3483	853	GAC
NC_011353	209550	1	SYN	T	T	T	T	T	T	T	T	T	T	T	T	T	T	T	T	T	T	T	T	T	T	T	T	T	T	T	T	T	T	T	G	G	T	T	T	T	T	T	T	ECH74115_RS01495	208450	211933	3483	1101	GGT
NC_011353	210631	1	NSYN	G	G	G	G	G	G	G	G	G	G	G	G	G	G	G	G	G	G	G	G	G	G	G	G	G	G	G	G	G	G	G	G	G	G	G	G	G	G	T	G	ECH74115_RS01495	208450	211933	3483	2182	GCT
NC_011353	212622	1	SYN	C	C	C	C	C	C	C	C	C	C	C	C	C	C	C	C	C	C	C	C	C	C	C	C	C	C	C	C	C	C	C	C	C	C	C	C	C	C	C	T	ECH74115_RS01500	211945	212905	960	678	TCC
NC_011353	213140	1	SYN	C	C	C	C	C	C	C	C	C	C	C	C	C	C	C	C	C	C	C	C	C	C	C	C	C	C	C	C	C	C	C	T	T	C	C	C	C	C	C	C	ECH74115_RS01505	213003	215145	2142	138	ATC
NC_011353	213786	1	SYN	C	C	C	C	C	C	C	C	C	C	C	C	C	C	C	C	C	C	C	C	C	C	C	C	C	C	C	C	C	C	C	C	C	C	C	C	C	C	C	T	ECH74115_RS01505	213003	215145	2142	784	CTG
NC_011353	215461	1	SYN	T	T	T	T	T	T	T	T	T	T	T	T	T	T	T	C	T	T	T	T	T	T	T	T	T	T	T	T	T	T	T	T	T	T	T	T	T	T	T	T	ECH74115_RS01510	215201	215591	390	261	GAT
NC_011353	215779	1	NSYN	G	G	G	G	G	G	G	G	G	G	G	G	G	G	G	G	G	G	G	G	G	G	G	G	G	G	G	T	T	T	T	G	G	T	T	T	T	T	T	T	ECH74115_RS01515	215655	216951	1296	125	GGC
NC_011353	216410	1	SYN	C	C	C	C	C	C	C	C	C	C	C	C	C	C	C	C	C	C	C	C	C	C	C	C	C	C	C	C	C	C	C	C	C	C	C	C	C	C	T	C	ECH74115_RS01515	215655	216951	1296	756	GCC
NC_011353	216629	1	SYN	A	A	A	A	A	A	A	A	A	A	A	A	A	A	A	A	A	A	A	A	A	A	A	A	A	A	A	G	G	G	G	G	G	G	G	G	G	G	G	G	ECH74115_RS01515	215655	216951	1296	975	ACA
NC_011353	216661	1	NSYN	A	A	A	A	A	A	A	A	A	A	A	A	A	A	A	A	A	A	A	A	A	A	A	A	A	A	A	T	T	T	T	T	T	T	T	T	T	T	T	T	ECH74115_RS01515	215655	216951	1296	1007	CAG
NC_011353	216880	1	NSYN	G	G	G	G	G	G	G	G	G	G	G	G	G	G	G	G	G	G	G	G	G	G	G	G	G	G	G	G	G	G	G	G	G	G	G	G	G	G	T	T	ECH74115_RS01515	215655	216951	1296	1226	GGA
NC_011353	216904	1	NSYN	C	C	C	C	C	C	C	C	C	C	C	C	C	C	C	C	C	C	C	C	C	C	C	C	C	T	T	C	C	C	C	C	C	C	C	C	C	C	C	C	ECH74115_RS01515	215655	216951	1296	1250	GCT
NC_011353	217397	1	SYN	T	T	T	T	T	T	T	T	T	T	T	T	T	T	T	T	T	T	T	T	T	T	T	T	T	T	T	C	C	T	C	T	T	C	C	C	C	C	T	T	ECH74115_RS01525	217450	217250	201	54	TCC
NC_011353	217703	1	NSYN	G	G	G	G	G	G	G	G	G	G	G	G	G	G	G	G	G	G	G	G	G	G	A	G	G	G	G	G	G	G	G	G	G	G	G	G	G	G	G	G	ECH74115_RS01530	217616	218162	546	88	GCG
NC_011353	217728	1	NSYN	A	A	A	A	A	A	A	A	A	A	A	A	A	A	A	A	A	A	A	A	A	A	A	A	A	A	A	A	A	A	A	A	A	A	A	A	A	A	T	A	ECH74115_RS01530	217616	218162	546	113	GAG
NC_011353	218072	1	NSYN	C	T	T	T	T	T	T	C	C	C	C	C	C	C	C	C	C	C	C	C	C	C	C	C	C	C	C	C	C	C	C	C	C	C	C	C	C	C	C	C	ECH74115_RS01530	217616	218162	546	457	CAG
NC_011353	218298	1	SYN	C	C	C	C	C	C	C	C	C	C	C	C	C	C	C	C	C	C	C	C	C	C	C	C	C	C	C	C	C	T	C	C	C	C	C	C	C	C	C	C	ECH74115_RS01535	218158	218569	411	141	AGC
NC_011353	219539	1	NSYN	G	G	G	G	G	G	G	G	G	G	G	G	G	G	G	G	G	G	G	G	G	G	G	G	G	G	G	G	G	G	G	G	G	G	G	G	G	G	G	A	ECH74115_RS01545	220316	219492	825	778	TGG
NC_011353	219953	1	NSYN	G	G	G	G	G	G	G	G	G	G	G	G	G	G	G	G	G	G	G	G	G	G	G	G	G	G	G	G	G	G	G	G	G	G	G	G	G	G	G	T	ECH74115_RS01545	220316	219492	825	364	ATG
NC_011353	220087	1	NSYN	T	T	T	T	T	T	T	T	T	T	T	T	T	T	T	T	T	T	T	T	T	T	T	T	T	T	T	C	C	C	C	T	T	C	C	C	C	C	C	C	ECH74115_RS01545	220316	219492	825	230	CTC
NC_011353	220248	1	SYN	A	A	A	A	A	A	A	A	C	A	A	A	A	A	A	A	A	A	A	A	A	A	A	A	A	A	A	A	A	A	A	A	A	A	A	A	A	A	A	A	ECH74115_RS01545	220316	219492	825	69	AAC
NC_011353	220306	1	NSYN	G	G	G	G	G	G	G	G	G	G	G	G	G	G	G	G	G	G	G	G	G	G	G	G	G	G	G	G	G	G	G	G	G	G	G	G	G	G	G	A	ECH74115_RS01545	220316	219492	825	11	TGG
NC_011353	220381	1	SYN	C	C	C	C	C	C	C	C	C	C	C	C	C	C	C	C	C	C	C	C	C	C	C	C	C	C	C	C	C	C	C	C	C	C	C	C	C	C	T	T	ECH74115_RS01550	222087	220369	1719	1707	CTG
NC_011353	222327	1	SYN	C	C	C	C	C	C	C	C	C	C	C	C	C	C	C	C	C	C	C	C	C	C	C	C	C	C	C	C	C	C	C	C	C	C	C	C	C	C	T	C	ECH74115_RS01555	222905	222198	708	579	CTG
NC_011353	222492	1	NSYN	A	A	A	A	A	A	A	A	A	A	A	A	A	A	A	A	A	G	A	A	A	A	A	A	A	A	A	A	A	A	A	A	A	A	A	A	A	A	A	A	ECH74115_RS01555	222905	222198	708	414	ATA
NC_011353	222830	1	NSYN	G	G	G	G	G	G	G	G	G	G	G	G	G	G	G	G	A	A	G	G	G	G	G	G	G	G	G	G	G	G	G	G	G	G	G	G	G	G	G	G	ECH74115_RS01555	222905	222198	708	76	TGG
NC_011353	223158	1	NSYN	C	C	C	C	C	C	C	C	C	T	T	C	C	C	C	C	C	C	C	C	C	C	C	C	C	C	C	C	C	C	C	C	C	C	C	C	C	C	C	C	ECH74115_RS01560	223306	222902	405	149	TCG
NC_011353	223256	1	SYN	G	G	G	G	G	G	G	A	G	G	G	G	G	G	G	G	G	G	G	G	G	G	G	G	G	G	G	G	G	G	G	G	G	G	G	G	G	G	G	G	ECH74115_RS01560	223306	222902	405	51	GGA
NC_011353	223372	1	intergenic	G	G	G	G	G	G	G	G	G	G	G	G	G	G	G	G	G	G	G	G	G	G	G	G	G	G	G	G	G	A	G	G	G	G	G	G	G	G	G	G	intergenic	--	--	--	--	--
NC_011353	225215	1	NSYN	C	C	C	C	C	C	C	C	C	C	C	C	C	C	C	C	C	C	C	C	C	C	C	C	C	C	C	C	C	T	C	C	C	C	C	C	C	C	C	C	ECH74115_RS01575	225956	224925	1032	742	ATC
NC_011353	226046	1	intergenic	C	C	C	C	C	C	C	C	C	C	C	C	C	C	C	C	T	T	C	C	C	C	C	C	C	C	C	C	C	C	C	C	C	C	C	C	C	C	C	C	intergenic	--	--	--	--	--
NC_011353	226485	1	SYN	G	G	G	G	G	G	G	G	G	G	G	G	G	G	G	G	G	G	G	G	G	G	G	G	G	G	G	G	G	G	G	A	A	G	G	G	G	G	G	G	ECH74115_RS01580	226144	226720	576	342	CCG
NC_011353	232596	1	NSYN	G	G	G	G	G	G	G	G	G	G	G	G	G	G	G	G	G	G	G	G	G	G	G	G	G	C	C	G	G	G	G	G	G	G	G	G	G	G	G	G	ECH74115_RS01615	232479	233283	804	118	GAT
NC_011353	234572	1	SYN	C	C	C	C	C	C	C	C	C	C	C	C	T	T	C	C	C	C	C	C	C	C	C	C	C	C	C	C	C	C	C	C	C	C	C	C	C	C	C	C	ECH74115_RS01625	234434	235235	801	139	CTG
NC_011353	234688	1	SYN	A	A	A	A	A	A	A	A	A	A	A	A	A	A	A	A	A	A	A	A	A	A	A	A	A	A	A	T	T	A	T	A	A	T	T	T	T	T	A	A	ECH74115_RS01625	234434	235235	801	255	GTA
NC_011353	235012	1	SYN	T	T	T	T	T	T	T	T	T	T	T	T	T	T	T	T	T	T	T	T	T	T	T	T	T	T	T	C	C	C	C	C	C	C	C	C	C	C	C	C	ECH74115_RS01625	234434	235235	801	579	GCT
NC_011353	235415	1	NSYN	T	T	T	T	T	T	T	T	T	T	T	T	T	T	T	T	T	T	T	T	T	T	T	T	T	T	T	T	T	T	T	T	T	T	T	T	T	T	G	G	ECH74115_RS01630	235312	236083	771	104	CTC
NC_011353	236877	1	SYN	C	C	C	C	C	C	C	C	C	C	C	C	C	C	C	C	C	C	C	C	C	C	C	C	C	T	T	C	C	C	C	C	C	C	C	C	C	C	C	C	ECH74115_RS01635	237488	236130	1359	612	CTT
NC_011353	237605	1	NSYN	A	A	A	A	A	A	A	A	A	A	T	A	A	A	A	A	A	A	A	A	A	A	A	A	A	A	A	A	A	A	A	A	A	A	A	A	A	A	A	A	ECH74115_RS01640	238315	237560	756	711	AGG
NC_011353	237745	1	NSYN	T	T	T	T	T	T	T	T	T	T	T	T	T	T	T	T	T	T	T	T	T	T	T	T	T	T	T	T	T	T	T	T	T	T	T	T	T	T	T	G	ECH74115_RS01640	238315	237560	756	571	TTT
NC_011353	238169	1	SYN	T	T	T	T	T	T	T	T	T	T	T	T	T	T	T	T	T	T	T	T	T	T	T	T	T	T	T	T	T	C	T	T	T	T	T	T	T	T	T	T	ECH74115_RS01640	238315	237560	756	147	TAT
NC_011353	238230	1	NSYN	G	G	G	G	G	G	G	G	G	G	G	G	G	G	G	G	G	G	G	G	G	G	G	G	G	A	A	G	G	G	G	G	G	G	G	G	G	G	G	G	ECH74115_RS01640	238315	237560	756	86	GGG
NC_011353	238478	1	NSYN	T	T	T	T	T	T	T	T	T	T	T	T	T	T	T	T	T	T	T	T	T	T	T	T	T	T	T	C	C	C	C	C	C	C	C	C	C	C	C	C	ECH74115_RS01645	238349	239072	723	130	TAT
NC_011353	239573	1	intergenic	A	A	A	A	A	A	A	A	A	A	A	A	G	G	G	G	G	G	G	G	G	G	A	A	A	A	A	A	A	A	A	A	A	A	A	A	A	A	A	A	intergenic	--	--	--	--	--
NC_011353	239574	1	intergenic	C	T	T	T	T	T	T	T	C	C	C	C	C	C	C	C	C	C	C	C	C	C	C	C	C	C	C	C	C	C	C	C	C	C	C	C	C	C	C	C	intergenic	--	--	--	--	--
NC_011353	240576	1	intergenic	A	A	A	A	A	A	A	A	A	A	A	A	A	A	A	A	A	A	A	A	A	A	A	A	A	A	A	G	G	A	G	A	A	G	G	G	G	G	A	A	intergenic	--	--	--	--	--
NC_011353	240591	1	intergenic	C	C	C	C	C	C	C	C	C	C	C	C	C	C	C	C	A	C	C	C	C	C	C	C	C	C	C	C	C	C	C	C	C	C	C	C	C	C	C	C	intergenic	--	--	--	--	--
NC_011353	241352	1	NSYN	C	C	C	C	C	C	C	C	C	C	C	C	C	C	C	C	C	C	T	C	C	C	C	C	C	C	C	C	C	C	C	C	C	C	C	C	C	C	C	C	ECH74115_RS01665	240869	241670	801	484	CAG
NC_011353	241814	1	intergenic	T	T	T	T	T	T	T	T	T	T	T	T	T	T	T	T	T	T	T	T	T	T	T	T	T	T	T	T	T	C	T	T	T	T	T	T	T	T	T	T	intergenic	--	--	--	--	--
NC_011353	241815	1	intergenic	A	A	A	A	A	A	A	A	A	A	A	A	A	A	A	A	A	A	A	A	A	A	A	A	A	A	A	A	A	A	A	A	A	A	A	A	A	A	A	G	intergenic	--	--	--	--	--
NC_011353	241825	1	intergenic	A	A	A	A	A	A	A	A	A	A	A	A	A	A	A	A	A	A	A	A	A	A	A	A	A	A	A	A	A	A	A	A	A	A	A	A	A	A	G	A	intergenic	--	--	--	--	--
NC_011353	242180	1	SYN	G	G	G	G	G	G	G	G	G	G	G	A	G	G	G	G	G	G	G	G	G	G	G	G	G	G	G	G	G	G	G	G	G	G	G	G	G	G	G	G	ECH74115_RS01675	242596	242147	450	417	GTC
NC_011353	242464	1	NSYN	T	T	T	T	T	T	T	T	T	T	T	T	T	T	T	T	T	T	T	T	T	T	T	T	T	T	T	T	T	T	T	T	T	T	T	T	T	T	T	C	ECH74115_RS01675	242596	242147	450	133	AAT
NC_011353	242768	1	NSYN	G	G	G	G	G	G	G	G	G	G	G	G	G	G	G	G	G	G	G	G	G	G	G	G	G	G	G	G	G	A	G	G	G	G	G	G	G	G	G	G	ECH74115_RS01680	243195	242599	597	428	CGG
NC_011353	242794	1	NSYN	A	A	A	A	A	A	A	A	T	A	A	A	A	A	A	A	A	A	A	A	A	A	A	A	A	A	A	A	A	A	A	A	A	A	A	A	A	A	A	A	ECH74115_RS01680	243195	242599	597	402	AGG
NC_011353	243275	1	intergenic	T	T	T	T	T	T	T	T	T	T	T	T	T	T	T	T	T	T	T	T	T	T	T	T	T	T	T	T	T	T	T	T	T	T	T	T	T	T	A	A	intergenic	--	--	--	--	--
NC_011353	243349	1	NSYN	T	T	T	T	T	T	T	A	T	T	T	T	T	T	T	T	T	T	T	T	T	T	T	T	T	T	T	T	T	T	T	T	T	T	T	T	T	T	T	T	ECH74115_RS30125	243496	243305	192	148	TTT
NC_011353	243698	1	NSYN	A	A	A	A	A	A	A	A	A	A	A	A	A	A	A	A	A	A	A	A	A	A	A	A	A	A	A	T	T	T	T	A	A	T	T	T	T	T	T	T	ECH74115_RS01685	243996	243517	480	299	GAA
NC_011353	243863	1	NSYN	A	A	A	A	A	A	A	A	A	A	A	A	A	A	A	A	A	A	A	A	A	A	A	A	A	A	A	A	A	A	A	A	A	A	A	A	A	A	A	G	ECH74115_RS01685	243996	243517	480	134	CAT
NC_011353	244928	1	NSYN	G	G	G	G	G	G	G	G	G	G	G	G	G	G	G	G	G	G	G	G	G	G	G	G	G	G	G	G	G	G	G	C	C	G	G	G	G	G	G	G	ECH74115_RS01690	245371	243962	1410	444	GAG
NC_011353	245258	1	SYN	A	A	A	A	A	A	A	A	A	A	A	A	A	A	A	A	A	A	A	A	A	A	A	A	A	A	A	G	G	A	G	A	A	G	G	G	G	G	A	A	ECH74115_RS01690	245371	243962	1410	114	AGG
NC_011353	246422	1	NSYN	T	T	T	T	T	T	T	T	T	T	T	T	T	T	T	T	T	T	T	T	T	T	T	T	T	T	T	T	T	G	T	T	T	T	T	T	T	T	T	T	ECH74115_RS01695	248816	245382	3435	2395	TTT
NC_011353	246830	1	SYN	C	C	C	C	C	C	C	C	C	C	C	C	C	C	C	C	C	C	C	C	C	C	C	C	C	T	T	C	C	C	C	C	C	C	C	C	C	C	C	C	ECH74115_RS01695	248816	245382	3435	1987	TAC
NC_011353	247200	1	SYN	G	G	G	G	G	G	G	G	G	G	G	G	G	G	G	G	G	G	G	G	G	G	T	G	G	G	G	G	G	G	G	G	G	G	G	G	G	G	G	G	ECH74115_RS01695	248816	245382	3435	1617	GGC
NC_011353	247351	1	NSYN	T	T	T	T	T	T	T	T	T	T	T	T	T	T	T	T	T	T	T	T	T	T	T	T	T	T	T	T	T	T	T	C	C	T	T	T	T	T	T	T	ECH74115_RS01695	248816	245382	3435	1466	ATA
NC_011353	247610	1	NSYN	G	G	G	G	G	G	G	G	G	G	G	G	G	G	G	G	G	G	G	G	G	G	G	G	G	T	T	G	G	G	G	G	G	G	G	G	G	G	G	G	ECH74115_RS01695	248816	245382	3435	1207	AGG
NC_011353	248470	1	NSYN	C	C	C	C	C	C	C	C	C	C	C	C	C	C	C	C	C	C	C	C	C	T	C	C	C	C	C	C	C	C	C	C	C	C	C	C	C	C	C	C	ECH74115_RS01695	248816	245382	3435	347	GCC
NC_011353	248716	1	NSYN	C	C	C	C	C	C	C	C	C	C	C	C	C	C	T	T	C	C	C	C	C	C	C	C	C	C	C	C	C	C	C	C	C	C	C	C	C	C	C	C	ECH74115_RS01695	248816	245382	3435	101	GCG
NC_011353	249101	1	NSYN	G	G	G	G	G	G	G	G	G	G	G	A	G	G	G	G	G	G	G	G	G	G	G	G	G	G	G	G	G	G	G	G	G	G	G	G	G	G	G	G	ECH74115_RS01700	250365	248953	1413	1265	GGC
NC_011353	249320	1	NSYN	C	C	C	C	C	C	C	C	C	C	C	C	C	C	C	C	C	C	C	C	C	C	C	C	C	C	C	C	C	T	C	C	C	C	C	C	C	C	C	C	ECH74115_RS01700	250365	248953	1413	1046	CCC
NC_011353	250117	1	NSYN	C	C	C	C	C	C	C	C	C	C	C	C	C	C	C	C	C	C	C	C	C	C	C	C	C	C	C	C	C	T	C	C	C	C	C	C	C	C	C	C	ECH74115_RS01700	250365	248953	1413	249	CAG
NC_011353	250889	1	NSYN	C	C	C	C	C	C	C	C	C	C	C	C	C	C	C	C	C	C	C	C	C	C	C	C	C	C	C	C	C	C	C	C	C	C	C	C	C	C	C	T	ECH74115_RS01705	251113	250370	744	225	CAG
NC_011353	251903	1	NSYN	C	C	C	C	C	C	C	C	C	C	C	C	C	C	C	C	C	C	C	C	C	C	C	C	C	C	C	C	C	C	C	C	C	C	C	C	C	C	C	T	ECH74115_RS01710	253881	251110	2772	1979	ACC
NC_011353	251910	1	NSYN	C	C	C	C	C	C	C	C	C	C	C	C	C	C	C	C	C	C	C	C	C	C	C	C	C	C	C	C	C	C	C	C	C	C	C	C	C	C	A	C	ECH74115_RS01710	253881	251110	2772	1972	GCC
NC_011353	252244	1	SYN	C	C	C	C	C	C	C	C	C	C	C	C	C	C	C	C	C	C	C	C	C	C	C	C	C	C	C	C	C	C	C	C	C	T	C	C	C	C	C	C	ECH74115_RS01710	253881	251110	2772	1638	CTG
NC_011353	252677	1	NSYN	C	C	C	C	T	C	C	C	C	C	C	C	C	C	C	C	C	C	C	C	C	C	C	C	C	C	C	C	C	C	C	C	C	C	C	C	C	C	C	C	ECH74115_RS01710	253881	251110	2772	1205	CCC
NC_011353	252784	1	SYN	G	G	G	G	G	G	G	G	G	G	G	G	G	G	G	G	G	G	G	G	G	G	G	G	G	G	G	G	G	G	G	G	G	G	G	G	G	G	T	G	ECH74115_RS01710	253881	251110	2772	1098	GGT
NC_011353	253101	1	NSYN	G	G	G	G	G	G	G	G	G	G	G	G	G	G	G	G	G	G	G	G	G	G	G	G	G	T	T	G	G	G	G	G	G	G	G	G	G	G	G	G	ECH74115_RS01710	253881	251110	2772	781	CAG
NC_011353	253292	1	NSYN	G	G	G	G	G	G	G	G	G	G	G	G	G	G	G	G	G	G	G	G	G	G	G	G	G	G	G	T	T	T	T	T	T	T	T	T	T	T	T	T	ECH74115_RS01710	253881	251110	2772	590	GGC
NC_011353	253528	1	NSYN	C	C	C	C	C	C	C	C	C	C	C	C	C	C	C	C	C	C	C	C	C	C	C	C	C	C	C	C	C	T	C	C	C	C	C	C	C	C	C	C	ECH74115_RS01710	253881	251110	2772	354	CAG
NC_011353	253971	1	SYN	C	C	C	C	C	C	C	C	C	C	C	C	C	C	C	C	C	C	C	C	C	C	C	C	C	C	C	C	C	T	C	C	C	C	C	C	C	C	C	C	ECH74115_RS01715	254651	253890	762	681	CGC
NC_011353	254043	1	NSYN	T	T	T	T	T	T	T	T	T	T	T	T	T	T	T	T	T	T	T	T	T	T	T	T	T	T	T	C	C	C	C	T	T	C	C	C	C	C	C	C	ECH74115_RS01715	254651	253890	762	609	TTG
NC_011353	254572	1	NSYN	T	T	T	T	T	T	T	T	T	T	T	T	T	T	T	T	T	T	T	T	T	T	T	T	T	T	T	C	C	C	C	T	T	C	C	C	C	C	C	C	ECH74115_RS01715	254651	253890	762	80	ATG
NC_011353	255140	1	NSYN	G	G	G	G	G	G	G	G	G	G	G	G	G	G	A	A	A	A	A	A	A	A	G	G	G	G	G	G	G	G	G	G	G	G	G	G	G	G	G	G	ECH74115_RS01720	255987	254656	1332	848	GGG
NC_011353	255185	1	NSYN	T	T	T	T	T	T	T	T	T	T	T	T	T	T	T	T	T	T	T	T	T	T	T	T	T	T	T	C	C	C	C	C	C	C	C	C	C	C	C	C	ECH74115_RS01720	255987	254656	1332	803	CTC
NC_011353	255723	1	NSYN	G	G	G	G	G	G	G	G	G	G	G	G	G	G	G	G	G	G	G	G	G	G	G	G	G	G	G	G	G	G	G	G	G	G	G	G	G	G	A	A	ECH74115_RS01720	255987	254656	1332	265	GTG
NC_011353	255765	1	NSYN	C	C	C	C	C	C	C	C	C	C	C	C	T	T	C	C	C	C	C	C	C	C	C	C	C	C	C	C	C	C	C	C	C	C	C	C	C	C	C	C	ECH74115_RS01720	255987	254656	1332	223	GAC
NC_011353	256097	1	NSYN	C	C	C	C	C	C	C	C	C	C	C	C	C	C	C	C	C	C	C	C	C	C	C	C	C	C	C	C	C	C	C	C	C	C	C	C	C	C	T	C	ECH74115_RS01725	256514	255990	525	418	GGC
NC_011353	256150	1	NSYN	A	A	A	A	A	A	A	A	A	A	A	T	A	A	A	A	A	A	A	A	A	A	A	A	A	A	A	A	A	A	A	A	A	A	A	A	A	A	A	A	ECH74115_RS01725	256514	255990	525	365	CAG
NC_011353	256766	1	SYN	C	C	C	C	C	C	C	C	C	C	C	C	T	T	C	C	C	C	C	C	C	C	C	C	C	C	C	C	C	C	C	C	C	C	C	C	C	C	C	C	ECH74115_RS01730	257791	256511	1281	1026	CGC
NC_011353	257080	1	SYN	T	T	T	T	T	T	T	T	T	T	T	T	T	T	T	T	T	T	T	T	T	T	T	T	T	T	T	T	T	T	T	T	T	T	T	T	T	T	G	G	ECH74115_RS01730	257791	256511	1281	712	GGT
NC_011353	257478	1	NSYN	C	C	C	C	C	C	C	C	C	C	C	C	C	C	C	C	C	C	C	C	C	C	C	C	C	C	C	C	C	T	C	C	C	C	C	C	C	C	C	C	ECH74115_RS01730	257791	256511	1281	314	CCT
NC_011353	257697	1	NSYN	T	T	T	T	T	T	T	T	T	T	T	T	T	T	T	C	T	T	T	T	T	T	T	T	T	T	T	T	T	T	T	T	T	T	T	T	T	T	T	T	ECH74115_RS01730	257791	256511	1281	95	CTG
NC_011353	257909	1	SYN	G	G	G	G	G	G	G	G	G	G	G	G	G	G	G	G	G	G	G	G	G	G	G	G	G	G	G	G	G	T	G	G	G	G	G	G	G	G	G	G	ECH74115_RS01735	258898	257816	1083	990	GCG
NC_011353	258050	1	NSYN	C	C	C	C	C	C	C	C	C	C	C	C	C	C	C	C	C	C	C	C	C	C	C	C	C	C	C	C	C	C	C	C	C	C	C	C	C	C	T	C	ECH74115_RS01735	258898	257816	1083	849	CAG
NC_011353	258449	1	SYN	C	C	C	C	C	C	C	C	C	C	C	C	C	C	C	C	C	C	C	C	C	C	C	C	C	C	C	C	C	C	C	T	T	C	C	C	C	C	C	C	ECH74115_RS01735	258898	257816	1083	450	CCA
NC_011353	259155	1	SYN	G	G	G	G	G	G	G	G	G	G	G	G	G	G	G	G	G	G	G	G	G	G	G	G	G	G	G	G	G	G	G	G	G	G	G	G	G	G	G	A	ECH74115_RS01740	260712	258862	1851	1558	CGG
NC_011353	259494	1	NSYN	C	C	C	C	C	C	C	C	C	C	C	T	C	C	C	C	C	C	C	C	C	C	C	C	C	C	C	C	C	C	C	C	C	C	C	C	C	C	C	C	ECH74115_RS01740	260712	258862	1851	1219	GCC
NC_011353	259540	1	SYN	C	C	C	C	C	C	C	C	C	C	C	C	C	C	C	C	C	C	C	C	C	C	C	C	C	C	C	C	C	C	C	C	C	C	C	C	C	C	T	T	ECH74115_RS01740	260712	258862	1851	1173	CTC
NC_011353	259712	1	NSYN	C	C	C	C	C	C	C	C	C	C	C	C	C	C	C	C	C	C	C	C	C	C	C	C	C	C	C	C	C	T	C	C	C	C	C	C	C	C	C	C	ECH74115_RS01740	260712	258862	1851	1001	GCT
NC_011353	259722	1	NSYN	G	G	G	G	G	G	G	G	G	G	G	A	G	G	G	G	G	G	G	G	G	G	G	G	G	G	G	G	G	G	G	G	G	G	G	G	G	G	G	G	ECH74115_RS01740	260712	258862	1851	991	CAG
NC_011353	260278	1	NSYN	C	C	C	C	C	C	C	C	C	C	C	C	C	C	C	C	C	C	C	C	C	C	T	C	C	C	C	C	C	C	C	C	C	C	C	C	C	C	C	C	ECH74115_RS01740	260712	258862	1851	435	CAG
NC_011353	260918	1	NSYN	G	G	G	G	G	G	G	G	G	G	G	G	G	G	G	G	G	G	G	G	G	G	G	G	G	G	G	G	G	G	G	G	G	G	G	G	G	G	A	G	ECH74115_RS01745	261129	260716	414	212	GGA
NC_011353	260968	1	SYN	C	C	C	C	C	C	C	C	C	C	C	C	C	C	C	C	C	C	C	C	C	C	T	C	C	C	C	C	C	C	C	C	C	C	C	C	C	C	C	C	ECH74115_RS01745	261129	260716	414	162	CGC
NC_011353	261122	1	NSYN	A	A	A	A	A	A	A	A	A	A	A	A	A	A	A	A	A	A	A	A	A	A	A	A	A	A	A	A	A	A	A	A	A	A	A	A	A	A	G	G	ECH74115_RS01745	261129	260716	414	8	CAG
NC_011353	261222	1	NSYN	A	A	A	A	A	A	A	A	A	A	A	A	A	A	A	A	A	A	A	A	A	A	A	A	A	A	A	G	G	G	G	G	G	G	G	G	G	G	G	G	ECH74115_RS01750	262611	261220	1392	1390	CTA
NC_011353	261722	1	NSYN	C	C	C	C	C	C	C	C	C	C	C	C	C	C	C	C	C	C	C	C	C	C	C	C	C	C	C	C	C	C	C	C	C	C	C	C	C	C	T	T	ECH74115_RS01750	262611	261220	1392	890	CCA
NC_011353	261924	1	NSYN	G	G	G	G	G	G	G	G	G	G	G	G	G	G	G	G	G	G	G	G	G	G	G	G	G	G	G	G	G	G	G	G	G	G	G	G	G	G	T	G	ECH74115_RS01750	262611	261220	1392	688	CAG
NC_011353	262026	1	SYN	C	C	C	C	C	C	C	C	C	C	C	C	C	C	C	C	C	C	C	C	C	C	C	C	C	C	C	C	C	C	C	C	C	C	C	C	C	C	A	C	ECH74115_RS01750	262611	261220	1392	586	AAC
NC_011353	262048	1	SYN	C	C	C	C	C	C	C	C	C	C	C	C	T	T	T	T	T	T	T	T	T	T	C	C	C	C	C	C	C	C	C	C	C	C	C	C	C	C	C	C	ECH74115_RS01750	262611	261220	1392	564	CGC
NC_011353	262176	1	NSYN	C	C	C	C	C	C	C	C	T	C	C	C	C	C	C	C	C	C	C	C	C	C	C	C	C	C	C	C	C	C	C	C	C	C	C	C	C	C	C	C	ECH74115_RS01750	262611	261220	1392	436	AAC
NC_011353	263148	1	NSYN	T	T	T	T	T	T	T	T	T	T	T	T	T	T	T	T	T	T	T	T	T	T	T	T	T	T	T	T	T	T	T	T	T	T	T	T	T	T	G	G	ECH74115_RS01760	263421	262921	501	274	CAT
NC_011353	263544	1	intergenic	C	C	C	C	C	C	C	C	C	C	C	C	C	C	C	C	T	T	C	C	C	C	C	C	C	C	C	C	C	C	C	C	C	C	C	C	C	C	C	C	intergenic	--	--	--	--	--
NC_011353	263601	0.5	intergenic	A	A	A	A	A	A	A	A	A	A	A	A	A	A	G	G	A	A	A	A	A	A	A	A	A	A	A	A	A	G	A	A	A	A	A	A	A	A	A	A	intergenic	--	--	--	--	--
NC_011353	263637	1	intergenic	C	C	C	C	C	C	C	C	C	C	C	C	C	C	C	C	C	C	C	C	C	C	C	C	C	C	C	C	C	C	C	C	C	C	C	C	C	C	T	T	intergenic	--	--	--	--	--
NC_011353	263657	1	intergenic	G	G	G	G	G	G	G	G	G	G	G	G	G	G	G	G	G	G	G	G	G	G	G	G	G	G	G	A	A	A	A	G	G	A	A	A	A	A	A	A	intergenic	--	--	--	--	--
NC_011353	263660	1	intergenic	G	G	G	G	G	G	G	G	G	G	G	G	G	G	G	G	G	G	G	G	G	G	G	G	G	G	G	G	G	G	G	G	G	G	G	G	G	G	G	A	intergenic	--	--	--	--	--
NC_011353	263686	1	intergenic/intergenic	G	G	G	G	G	G	G	G	G	G	G	G	G	G	G	G	G	G	G	G	G	G	G	G	G	G	G	A	A	A	A	A	A	A	A	A	A	A	A	T	intergenic	--	--	--	--	--
NC_011353	263835	1	intergenic	A	A	A	A	A	A	A	A	A	A	A	A	A	A	A	A	A	A	A	A	A	A	A	A	A	A	A	G	G	A	G	A	A	G	G	G	G	G	A	A	intergenic	--	--	--	--	--
NC_011353	263906	1	NSYN	C	C	C	C	C	C	C	C	C	C	C	C	C	C	C	C	C	C	C	C	C	C	C	C	C	C	C	C	C	T	C	C	C	C	C	C	C	C	T	T	ECH74115_RS01765	263848	263992	144	59	GCT
NC_011353	264512	1	NSYN	A	A	A	A	A	A	A	A	A	A	A	A	A	A	A	A	A	A	A	A	A	A	A	A	A	A	A	A	A	A	A	G	G	A	A	A	A	A	A	A	ECH74115_RS01770	264118	264637	519	395	GAC
NC_011353	264717	1	NSYN	T	T	T	T	T	T	T	T	T	T	T	T	T	T	T	T	T	T	T	T	T	T	T	T	T	T	T	T	T	T	T	T	T	T	T	T	T	T	G	T	ECH74115_RS01775	264669	264807	138	49	TTA
NC_011353	265130	1	SYN	A	G	G	G	G	G	G	G	G	G	G	G	G	G	G	G	G	G	G	G	G	G	G	G	G	G	G	G	G	G	G	G	G	G	G	G	G	G	G	G	ECH74115_RS01780	264846	266988	2142	285	GTA
NC_011353	266954	1	NSYN	A	A	A	A	A	A	A	A	A	A	A	A	A	A	A	A	A	A	A	A	A	A	A	A	A	A	A	A	A	A	A	A	A	A	A	A	A	A	A	C	ECH74115_RS01780	264846	266988	2142	2109	TTA
NC_011353	267077	1	SYN	G	G	G	G	G	G	G	G	G	G	G	G	G	G	G	G	G	G	G	G	G	G	G	G	G	G	G	G	G	G	G	G	G	G	G	G	G	G	A	A	ECH74115_RS01785	267063	271312	4249	15	CCG
NC_011353	267161	1	SYN	C	C	C	C	C	C	C	C	C	C	C	C	C	C	C	C	C	C	C	C	C	C	C	C	C	C	C	C	C	C	C	C	C	C	C	C	C	C	A	A	ECH74115_RS01785	267063	271312	4249	99	GGC
NC_011353	267196	1	NSYN	A	A	A	A	A	A	A	A	A	A	A	A	A	A	A	A	A	A	A	A	A	A	A	A	A	A	A	G	G	A	G	A	A	G	G	G	G	G	A	A	ECH74115_RS01785	267063	271312	4249	134	TAT
NC_011353	267334	1	NSYN	T	T	T	T	T	T	T	T	T	T	T	T	T	T	T	T	T	T	T	T	T	T	T	T	T	T	T	T	T	G	T	T	T	T	T	T	T	T	T	T	ECH74115_RS01785	267063	271312	4249	272	GTG
NC_011353	267531	1	NSYN	G	G	G	G	G	G	G	G	G	G	G	G	A	A	A	A	A	A	A	A	A	A	G	G	G	G	G	G	G	G	G	G	G	G	G	G	G	G	G	G	ECH74115_RS01785	267063	271312	4249	469	GCG
NC_011353	268198	1	NSYN	T	T	T	T	T	T	T	T	T	T	T	T	T	T	T	T	T	T	T	T	T	T	T	T	T	T	T	T	T	T	T	T	T	T	T	T	T	T	A	A	ECH74115_RS01785	267063	271312	4249	1136	CTG
NC_011353	268782	1	NSYN	C	C	C	C	C	C	C	C	C	C	C	C	C	C	C	C	C	C	C	C	C	C	C	C	C	C	C	C	C	C	C	C	C	C	C	C	C	C	C	T	ECH74115_RS01785	267063	271312	4249	1720	CGG
NC_011353	268936	1	NSYN	A	A	A	A	A	A	A	A	A	A	A	A	A	A	A	A	A	A	A	A	A	A	A	A	A	A	A	T	T	A	T	A	A	T	T	T	T	T	A	A	ECH74115_RS01785	267063	271312	4249	1874	CAG
NC_011353	269102	1	SYN	C	T	T	T	T	T	T	T	T	T	T	T	C	C	C	C	C	C	C	C	C	C	C	C	C	C	C	C	C	C	C	C	C	C	C	C	C	C	C	C	ECH74115_RS01785	267063	271312	4249	2040	GAC
NC_011353	269169	0.333333	NSYN	G	G	G	G	G	G	G	G	G	G	G	G	G	G	G	G	G	G	G	G	G	G	G	G	G	G	G	G	G	G	G	G	A	A	A	G	G	G	G	G	ECH74115_RS01785	267063	271312	4249	2107	GTC
NC_011353	269536	1	NSYN	T	T	T	T	T	T	T	T	T	T	T	T	T	T	T	T	T	T	T	T	T	T	T	T	T	T	T	T	T	T	T	T	T	T	T	T	T	T	C	C	ECH74115_RS01785	267063	271312	4249	2474	ATG
NC_011353	277348	1	SYN	C	C	C	C	C	C	C	C	C	C	C	C	C	C	C	C	C	C	C	C	C	C	C	C	C	C	C	C	C	C	C	C	C	C	C	C	C	C	T	T	ECH74115_RS01820	276352	278113	1761	997	CTG
NC_011353	278690	1	intergenic	G	G	G	G	G	G	G	G	G	G	G	G	G	G	G	G	G	G	G	G	G	G	G	G	G	G	G	G	G	G	G	A	A	G	G	G	G	G	G	G	intergenic	--	--	--	--	--
NC_011353	279077	1	NSYN	C	C	C	C	C	C	C	C	C	C	C	T	C	C	C	C	C	C	C	C	C	C	C	C	C	C	C	C	C	C	C	C	C	C	C	C	C	C	C	C	ECH74115_RS01835	278758	279931	1173	320	GCA
NC_011353	279244	1	NSYN	G	G	G	G	G	G	G	G	G	G	G	A	G	G	G	G	G	G	G	G	G	G	G	G	G	G	G	G	G	G	G	G	G	G	G	G	G	G	G	G	ECH74115_RS01835	278758	279931	1173	487	GAT
NC_011353	279252	1	NSYN	G	G	G	G	G	G	G	G	G	G	G	G	G	G	G	G	G	G	G	G	G	G	G	G	G	G	G	G	G	G	G	G	G	G	G	G	G	G	T	G	ECH74115_RS01835	278758	279931	1173	495	AAG
NC_011353	280782	1	NSYN	G	G	G	G	G	G	G	G	G	G	G	G	G	G	G	G	G	G	G	G	G	G	G	G	G	G	G	G	G	A	G	G	G	G	G	G	G	G	G	G	ECH74115_RS01840	280818	280048	771	37	CAG
NC_011353	282199	1	SYN	G	G	G	G	G	G	G	G	G	G	G	G	G	G	G	G	G	G	G	G	G	G	G	G	G	G	G	G	G	G	G	G	G	G	G	G	G	G	G	A	ECH74115_RS01850	283932	281488	2445	1734	GTG
NC_011353	282911	1	NSYN	A	A	A	A	A	A	A	A	A	A	A	A	A	A	A	A	A	A	A	A	A	A	A	A	A	A	A	C	C	C	C	C	C	C	C	C	C	C	C	C	ECH74115_RS01850	283932	281488	2445	1022	GAG
NC_011353	283069	1	SYN	C	C	C	C	C	C	C	C	C	C	C	C	C	C	C	C	C	C	C	C	C	C	C	C	C	C	C	C	C	C	C	C	C	C	C	C	C	C	T	C	ECH74115_RS01850	283932	281488	2445	864	CAC
NC_011353	283321	1	SYN	C	C	C	C	C	C	C	C	C	C	C	C	C	C	C	C	C	C	C	C	C	C	C	C	C	T	T	C	C	C	C	C	C	C	C	C	C	C	C	C	ECH74115_RS01850	283932	281488	2445	612	CGG
NC_011353	283710	1	SYN	C	C	C	C	C	C	C	C	C	C	C	C	C	C	C	C	C	C	C	C	C	C	C	C	C	C	C	A	A	C	A	C	C	A	A	A	A	A	C	C	ECH74115_RS01850	283932	281488	2445	223	ACC
NC_011353	283977	1	intergenic	A	A	A	A	A	A	A	A	A	A	A	A	A	A	A	A	A	A	A	A	A	A	A	A	A	A	A	A	A	A	A	A	A	A	A	A	A	A	G	G	intergenic	--	--	--	--	--
NC_011353	284654	1	SYN	C	C	C	C	C	C	C	C	C	C	C	C	T	T	C	C	C	C	C	C	C	C	C	C	C	C	C	C	C	C	C	C	C	C	C	C	C	C	C	C	ECH74115_RS01855	284172	284751	579	483	CGC
NC_011353	287042	1	intergenic	A	A	A	A	A	A	A	A	A	A	A	A	A	A	A	A	A	A	A	A	A	A	A	A	A	A	A	G	G	G	G	A	A	G	G	G	G	G	G	G	intergenic	--	--	--	--	--
NC_011353	287413	1	NSYN	A	A	A	A	A	A	A	A	A	A	A	T	A	A	A	A	A	A	A	A	A	A	A	A	A	A	A	A	A	A	A	A	A	A	A	A	A	A	A	A	ECH74115_RS01880	287238	287988	750	176	CAG
NC_011353	287510	1	SYN	A	A	A	A	A	A	A	A	A	A	A	A	A	A	A	A	A	A	A	A	A	A	A	A	A	A	A	G	G	G	G	G	G	G	G	G	G	G	G	G	ECH74115_RS01880	287238	287988	750	273	GCA
NC_011353	287699	1	SYN	C	C	C	C	C	C	C	C	C	C	C	C	C	C	T	T	T	T	T	T	T	T	C	C	C	C	C	C	C	C	C	C	C	C	C	C	C	C	C	C	ECH74115_RS01880	287238	287988	750	462	GCC
NC_011353	287931	1	NSYN	T	T	T	T	T	T	T	T	T	T	T	T	T	T	T	T	T	T	T	T	T	T	T	T	T	T	T	A	A	T	A	T	T	A	A	A	A	A	T	T	ECH74115_RS01880	287238	287988	750	694	TGG
NC_011353	288159	1	intergenic	T	T	T	T	T	T	T	T	T	T	T	T	T	T	T	T	T	T	T	T	T	T	T	T	T	T	T	T	T	T	T	T	T	T	T	T	T	T	C	C	intergenic	--	--	--	--	--
NC_011353	290344	1	SYN	G	A	A	A	A	A	A	G	G	G	G	G	G	G	G	G	G	G	G	G	G	G	G	G	G	G	G	G	G	G	G	G	G	G	G	G	G	G	G	G	ECH74115_RS01890	290436	288805	1632	93	GCT
NC_011353	290820	1	NSYN	T	T	T	T	T	T	T	T	T	T	T	T	T	T	T	T	T	T	T	T	T	T	T	T	T	T	T	A	A	T	A	T	T	A	A	A	A	A	T	T	ECH74115_RS01895	290384	291275	891	437	CTG
NC_011353	290908	1	SYN	A	G	G	G	G	G	G	G	G	G	G	G	G	G	G	G	G	G	G	G	G	G	G	A	A	A	A	G	G	G	G	G	G	G	G	G	G	G	G	G	ECH74115_RS01895	290384	291275	891	525	GCA
NC_011353	291330	0.333333	intergenic	A	G	G	G	G	G	G	G	G	G	G	G	G	G	G	G	G	G	G	G	G	G	A	A	G	G	G	G	G	A	G	G	G	G	G	G	G	G	G	G	intergenic	--	--	--	--	--
NC_011353	291771	1	NSYN	G	A	A	A	A	A	A	G	G	G	G	G	G	G	G	G	G	G	G	G	G	G	G	G	G	G	G	G	G	G	G	G	G	G	G	G	G	G	G	G	ECH74115_RS01900	291345	292401	1056	427	GCA
NC_011353	291872	1	NSYN	A	A	A	A	A	A	A	A	A	A	A	A	A	A	A	A	A	A	A	A	A	A	A	A	A	A	A	A	A	A	A	A	A	A	A	A	A	A	A	T	ECH74115_RS01900	291345	292401	1056	528	TTA
NC_011353	292312	1	NSYN	G	G	T	T	G	G	G	G	G	G	G	G	G	G	G	G	G	G	G	G	G	G	G	G	G	G	G	G	G	G	G	G	G	G	G	G	G	G	G	G	ECH74115_RS01900	291345	292401	1056	968	CGC
NC_011353	292612	1	NSYN	C	C	C	C	C	C	C	C	C	C	C	C	C	C	C	C	C	C	C	C	C	C	C	C	C	C	C	T	T	C	T	C	C	T	T	T	T	T	C	C	ECH74115_RS01905	292452	292746	294	161	GCT
NC_011353	293145	1	NSYN	G	G	G	G	G	G	G	G	T	G	G	G	G	G	G	G	G	G	G	G	G	G	G	G	G	G	G	G	G	G	G	G	G	G	G	G	G	G	G	G	ECH74115_RS01910	292748	293147	399	398	TGA
NC_011353	293584	1	SYN	T	T	T	T	T	T	T	T	T	T	A	T	T	T	T	T	T	T	T	T	T	T	T	T	T	T	T	T	T	T	T	T	T	T	T	T	T	T	T	T	ECH74115_RS01915	293156	293609	453	429	TCT
NC_011353	293726	1	intergenic	A	A	A	A	A	A	A	A	A	A	A	A	A	A	A	A	A	A	A	A	A	A	A	A	A	A	A	A	A	A	A	A	A	A	A	A	A	A	T	T	intergenic	--	--	--	--	--
NC_011353	294875	1	SYN	C	C	C	C	C	C	C	C	C	C	C	C	C	C	C	C	C	C	C	C	C	C	C	C	C	C	C	C	C	C	C	C	C	C	C	C	C	C	T	T	ECH74115_RS01930	296164	294707	1458	1290	CGC
NC_011353	295416	1	NSYN	T	T	T	T	T	T	T	T	T	T	T	T	T	T	T	T	T	T	T	T	T	T	T	T	T	T	T	T	T	T	T	G	G	T	T	T	T	T	T	T	ECH74115_RS01930	296164	294707	1458	749	GTT
NC_011353	295756	1	NSYN	G	G	G	G	G	G	G	G	G	G	G	G	G	G	G	G	G	G	G	G	G	G	G	G	G	G	G	G	G	G	G	G	G	G	G	G	G	G	A	G	ECH74115_RS01930	296164	294707	1458	409	CAG
NC_011353	296448	1	SYN	C	C	C	C	C	C	C	C	C	C	C	C	C	C	C	C	C	C	C	C	C	C	C	C	T	C	C	C	C	C	C	C	C	C	C	C	C	C	C	C	ECH74115_RS01935	296425	296884	459	24	ACC
NC_011353	297049	1	SYN	C	C	C	C	C	C	C	C	T	C	C	C	C	C	C	C	C	C	C	C	C	C	C	C	C	C	C	C	C	C	C	C	C	C	C	C	C	C	C	C	ECH74115_RS01940	296975	298220	1245	75	CGC
NC_011353	297481	1	SYN	A	A	A	A	A	A	A	A	A	A	A	A	A	A	A	A	A	A	A	A	A	A	A	A	A	A	A	G	G	G	G	G	G	G	G	G	G	G	G	G	ECH74115_RS01940	296975	298220	1245	507	CGA
NC_011353	297710	1	NSYN	T	T	T	T	T	T	T	T	T	T	T	T	T	T	T	T	T	T	T	T	T	T	T	T	T	T	T	A	A	A	A	T	T	A	A	A	A	A	A	A	ECH74115_RS01940	296975	298220	1245	736	TGC
NC_011353	298649	1	NSYN	C	C	C	C	C	C	C	C	C	C	C	C	C	C	C	C	C	C	C	C	C	C	C	C	C	C	C	C	C	C	C	A	A	C	C	C	C	C	C	C	ECH74115_RS01945	298277	298679	402	373	CGT
NC_011353	298853	1	NSYN	T	T	C	C	T	T	T	T	T	T	T	T	T	T	T	T	T	T	T	T	T	T	T	T	T	T	T	T	T	T	T	T	T	T	T	T	T	T	T	T	ECH74115_RS01950	299772	298717	1056	920	ATC
NC_011353	299319	1	NSYN	C	C	C	C	C	C	C	C	C	C	C	C	C	C	C	C	C	C	C	C	C	C	C	C	C	C	C	C	C	C	C	C	C	C	C	C	C	C	T	C	ECH74115_RS01950	299772	298717	1056	454	CGC
NC_011353	302240	1	NSYN	G	G	G	G	G	G	G	G	G	G	G	G	G	G	G	G	G	G	G	G	G	G	G	G	G	G	G	G	G	G	G	G	G	G	G	G	G	G	A	A	ECH74115_RS01960	301175	302429	1254	1066	GTT
NC_011353	333503	1	NSYN	T	T	T	T	T	T	T	T	T	T	T	T	T	T	T	T	T	T	T	T	T	T	T	T	T	T	T	C	C	C	C	C	C	C	C	C	C	C	C	C	ECH74115_RS02180	332752	333880	1128	752	ATA
NC_011353	333521	1	NSYN	T	G	G	G	G	G	G	T	T	T	T	T	T	T	T	T	T	T	T	T	T	T	T	T	T	T	T	T	T	T	T	T	T	T	T	T	T	T	T	T	ECH74115_RS02180	332752	333880	1128	770	TTC
NC_011353	333686	1	NSYN	C	C	C	C	C	C	C	C	C	C	C	C	C	C	C	C	C	C	C	C	C	C	C	C	C	C	C	C	C	C	C	C	C	C	C	C	C	C	T	C	ECH74115_RS02180	332752	333880	1128	935	CCT
NC_011353	334156	1	NSYN	C	C	C	C	C	C	C	C	C	C	C	C	C	C	C	C	C	C	C	C	C	C	C	C	C	C	C	C	C	C	C	A	A	C	C	C	C	C	C	C	ECH74115_RS02185	335014	334058	957	859	GGC
NC_011353	334890	1	NSYN	A	C	C	C	C	C	C	C	A	A	A	A	A	A	A	A	A	A	A	A	A	A	A	A	A	A	A	A	A	A	A	A	A	A	A	A	A	A	A	A	ECH74115_RS02185	335014	334058	957	125	CAC
NC_011353	334916	1	SYN	C	C	C	C	C	C	C	C	C	C	C	C	C	C	C	C	C	C	C	C	C	C	C	C	C	C	C	C	C	C	C	C	C	C	C	C	C	C	T	T	ECH74115_RS02185	335014	334058	957	99	CTC
NC_011353	335136	1	NSYN	C	C	C	C	C	C	C	C	C	C	C	C	C	C	C	C	C	C	C	C	C	C	T	C	C	C	C	C	C	C	C	C	C	C	C	C	C	C	C	C	ECH74115_RS02190	337222	335024	2199	2087	GCA
NC_011353	335348	1	NSYN	T	T	T	T	T	T	T	T	T	T	T	T	T	T	T	T	T	T	T	T	T	T	T	T	T	T	T	C	C	C	C	T	T	C	C	C	C	C	C	C	ECH74115_RS02190	337222	335024	2199	1875	TTG
NC_011353	335555	1	SYN	T	T	T	T	T	T	T	T	T	T	T	T	T	T	T	T	T	T	T	T	T	T	T	T	T	T	T	C	C	C	C	C	C	C	C	C	C	C	C	C	ECH74115_RS02190	337222	335024	2199	1668	TAT
NC_011353	336064	1	NSYN	T	T	T	T	T	T	T	T	T	T	T	T	T	T	T	T	T	T	T	T	T	T	T	T	T	T	T	C	C	C	C	T	T	C	C	C	C	C	C	C	ECH74115_RS02190	337222	335024	2199	1159	AAT
NC_011353	336459	1	NSYN	G	G	G	G	G	G	G	G	G	G	G	G	G	G	G	G	G	G	G	G	G	G	G	G	G	G	G	G	G	T	G	G	G	G	G	G	G	G	G	G	ECH74115_RS02190	337222	335024	2199	764	CGC
NC_011353	336567	1	NSYN	T	T	T	T	T	T	T	T	T	T	T	A	T	T	T	T	T	T	T	T	T	T	T	T	T	T	T	T	T	T	T	T	T	T	T	T	T	T	T	T	ECH74115_RS02190	337222	335024	2199	656	ATC
NC_011353	337464	1	NSYN	C	T	T	T	T	T	T	T	T	T	T	T	C	C	C	C	C	C	C	C	C	C	C	C	C	C	C	C	C	C	C	C	C	C	C	C	C	C	C	C	ECH74115_RS02195	338175	337219	957	712	GGC
NC_011353	338145	1	SYN	T	T	T	T	T	T	T	T	T	T	T	T	T	T	T	T	T	T	T	T	T	T	T	T	T	T	T	T	T	T	T	T	T	T	T	T	T	T	G	G	ECH74115_RS02195	338175	337219	957	31	GGT
NC_011353	338147	1	NSYN	T	T	T	T	T	T	T	T	T	T	T	T	T	T	T	T	T	T	T	T	T	T	T	T	T	T	T	T	T	T	T	T	T	T	T	T	T	T	T	G	ECH74115_RS02195	338175	337219	957	29	GTT
NC_011353	338742	1	SYN	C	C	C	C	C	C	C	C	C	C	C	C	C	C	C	C	C	C	C	C	C	C	C	C	C	C	C	C	C	C	C	C	C	C	C	C	C	C	C	T	ECH74115_RS02200	338861	338172	690	120	CAC
NC_011353	339189	1	intergenic	T	T	T	T	T	T	T	T	T	T	T	T	T	T	T	T	T	T	T	C	T	T	T	T	T	T	T	T	T	T	T	T	T	T	T	T	T	T	T	T	intergenic	--	--	--	--	--
NC_011353	340307	1	NSYN	T	T	T	T	T	T	T	T	T	T	T	T	T	T	T	T	T	T	T	T	T	T	T	T	T	T	T	G	G	T	G	T	T	G	G	G	G	G	T	T	ECH74115_RS02210	340470	340141	330	164	GTT
NC_011353	340898	1	NSYN	T	T	T	T	T	T	T	T	T	T	T	T	T	T	T	T	T	T	T	T	T	T	T	T	T	T	T	T	T	T	T	T	T	T	T	T	T	T	C	C	ECH74115_RS02215	341493	340783	711	596	TTC
NC_011353	340910	1	NSYN	T	T	T	T	T	T	T	T	T	T	T	T	T	T	T	T	T	T	T	T	T	T	T	T	T	T	T	A	A	T	A	T	T	A	A	A	A	A	T	T	ECH74115_RS02215	341493	340783	711	584	ATA
NC_011353	341132	1	NSYN	A	A	A	A	A	A	A	A	A	A	A	A	A	A	A	A	A	A	A	A	A	A	A	A	A	A	A	A	A	A	A	A	A	A	A	A	A	A	A	G	ECH74115_RS02215	341493	340783	711	362	GAC
NC_011353	341745	1	NSYN	G	G	G	G	G	G	G	G	G	G	G	G	G	G	G	G	G	G	G	G	G	G	G	G	G	G	G	G	G	G	G	G	G	G	G	G	G	G	G	A	ECH74115_RS02220	343105	341462	1644	1361	CGG
NC_011353	341813	1	SYN	G	T	T	T	T	T	T	T	T	T	T	T	T	T	T	T	T	T	T	T	T	T	T	G	G	G	G	T	T	T	T	T	T	T	T	T	T	T	T	T	ECH74115_RS02220	343105	341462	1644	1293	GCC
NC_011353	342094	1	NSYN	T	T	T	T	T	T	T	T	T	T	T	T	T	T	T	T	T	T	T	T	T	T	T	T	T	T	T	T	T	G	T	T	T	T	T	T	T	T	T	T	ECH74115_RS02220	343105	341462	1644	1012	CAT
NC_011353	342376	1	NSYN	C	C	C	C	C	C	C	C	C	C	C	C	C	C	C	C	C	C	C	C	C	C	C	C	C	C	C	C	C	C	C	C	C	C	C	C	C	C	T	C	ECH74115_RS02220	343105	341462	1644	730	GGC
NC_011353	342946	1	NSYN	C	C	C	C	C	C	C	C	T	C	C	C	C	C	C	C	C	C	C	C	C	C	C	C	C	C	C	C	C	C	C	C	C	C	C	C	C	C	C	C	ECH74115_RS02220	343105	341462	1644	160	GCC
NC_011353	344069	1	SYN	C	C	C	C	C	C	C	C	C	C	C	C	C	C	C	C	C	C	C	C	C	C	C	C	C	C	C	C	C	C	C	A	A	C	C	C	C	C	C	C	ECH74115_RS02225	345620	343095	2526	1552	ATC
NC_011353	344218	1	NSYN	G	G	G	G	G	G	G	G	G	G	G	T	G	G	G	G	G	G	G	G	G	G	G	G	G	G	G	G	G	G	G	G	G	G	G	G	G	G	G	G	ECH74115_RS02225	345620	343095	2526	1403	GGT
NC_011353	345412	1	NSYN	T	T	T	T	T	T	T	T	T	T	T	T	T	T	T	T	T	T	T	T	T	T	T	T	T	T	T	T	T	C	T	T	T	T	T	T	T	T	T	T	ECH74115_RS02225	345620	343095	2526	209	GTC
NC_011353	345674	1	NSYN	T	T	T	T	T	T	T	T	T	T	T	T	T	T	T	T	T	T	T	T	T	T	T	T	T	T	T	T	T	T	T	T	T	T	T	T	T	T	T	A	ECH74115_RS02230	346314	345646	669	641	CTG
NC_011353	345885	1	NSYN	C	C	C	C	C	C	C	C	C	C	C	C	C	C	C	C	C	C	C	C	C	C	C	C	C	C	C	C	C	A	C	C	C	C	C	C	C	C	C	C	ECH74115_RS02230	346314	345646	669	430	GGC
NC_011353	346339	1	intergenic	T	T	T	T	T	T	T	T	T	T	T	T	T	T	T	T	T	T	T	T	T	T	T	T	T	T	T	A	A	A	A	A	A	A	A	A	A	A	A	A	intergenic	--	--	--	--	--
NC_011353	346858	1	SYN	C	T	T	T	T	T	T	T	T	T	T	T	C	C	C	C	C	C	C	C	C	C	C	C	C	C	C	C	C	C	C	C	C	C	C	C	C	C	C	C	ECH74115_RS02235	346959	346372	588	102	CGA
NC_011353	346900	1	SYN	C	C	C	C	C	C	C	C	C	C	C	C	C	C	C	C	C	C	C	C	C	C	C	C	C	C	C	C	C	C	C	C	C	C	C	C	C	C	A	A	ECH74115_RS02235	346959	346372	588	60	CGC
NC_011353	346963	1	intergenic	A	A	A	A	A	A	A	A	A	A	A	A	T	T	T	T	T	T	T	T	T	T	A	A	A	A	A	A	A	A	A	A	A	A	A	A	A	A	A	A	intergenic	--	--	--	--	--
NC_011353	347321	1	SYN	C	C	C	C	C	C	C	C	C	C	C	C	C	C	C	C	C	C	C	C	C	C	C	C	C	C	C	T	T	C	T	C	C	T	T	T	T	T	C	C	ECH74115_RS02240	347576	347034	543	256	TGC
NC_011353	347603	1	intergenic	T	T	T	T	T	T	T	T	T	T	T	T	T	T	T	T	T	T	T	T	T	T	T	T	T	T	T	T	T	T	T	T	T	T	T	T	T	T	T	C	intergenic	--	--	--	--	--
NC_011353	348023	1	intergenic	G	G	G	G	G	G	G	G	G	G	G	G	G	G	G	G	G	G	G	G	G	G	G	G	G	G	G	A	A	A	A	G	G	A	A	A	A	A	A	A	intergenic	--	--	--	--	--
NC_011353	352535	1	NSYN	A	A	A	A	A	A	A	A	A	A	A	A	A	A	A	A	A	A	A	A	A	A	A	A	A	A	A	A	A	G	A	A	A	A	A	A	A	A	A	A	ECH74115_RS02280	353595	352453	1143	1061	AAC
NC_011353	352628	1	NSYN	A	A	A	A	A	A	A	A	A	A	A	A	A	A	A	A	A	A	A	A	A	A	A	A	A	A	A	C	C	A	C	A	A	C	C	C	C	C	A	A	ECH74115_RS02280	353595	352453	1143	968	GAT
NC_011353	353758	1	intergenic	A	A	A	A	A	A	A	A	A	A	A	A	A	A	A	A	A	A	A	A	A	A	A	A	A	A	A	G	G	G	G	G	G	G	G	G	G	G	G	G	intergenic	--	--	--	--	--
NC_011353	353801	1	intergenic	G	G	G	G	G	G	G	G	G	G	G	G	G	G	G	G	G	G	G	A	A	G	G	G	G	G	G	G	G	G	G	G	G	G	G	G	G	G	G	G	intergenic	--	--	--	--	--
NC_011353	354666	1	NSYN	A	A	A	A	A	A	A	A	A	A	A	A	A	A	A	A	A	A	A	A	A	A	A	A	A	A	A	A	A	A	A	A	A	A	A	A	A	A	G	A	ECH74115_RS02285	354750	353830	921	85	ATA
NC_011353	354761	1	intergenic	G	G	G	G	G	G	G	G	G	G	G	G	G	G	G	G	G	G	G	G	G	G	G	G	G	G	G	G	G	G	G	A	A	G	G	G	G	G	G	G	intergenic	--	--	--	--	--
NC_011353	354989	1	NSYN	C	T	T	T	T	T	T	T	T	T	T	T	C	C	C	C	C	C	C	C	C	C	C	C	C	C	C	C	C	C	C	C	C	C	C	C	C	C	C	C	ECH74115_RS02290	354907	355834	927	83	GCT
NC_011353	355089	1	NSYN	C	C	C	C	C	C	C	C	C	C	C	C	C	C	C	C	C	C	C	C	C	C	C	C	C	C	C	G	G	G	G	G	G	G	G	G	G	G	G	G	ECH74115_RS02290	354907	355834	927	183	ATC
NC_011353	356520	1	intergenic	A	A	A	A	A	A	A	A	A	A	A	A	A	A	A	A	A	A	A	A	A	A	A	A	A	A	A	G	G	G	G	G	G	G	G	G	G	G	G	G	intergenic	--	--	--	--	--
NC_011353	357089	0.5	NSYN	G	G	G	G	G	G	G	G	G	G	G	G	G	G	G	G	G	G	G	G	G	G	G	G	G	G	G	T	T	T	T	G	G	T	T	T	T	T	G	G	ECH74115_RS02300	357245	356685	561	157	GGG
NC_011353	357105	1	SYN	G	G	G	G	G	G	G	G	G	G	G	G	G	G	G	G	G	G	G	G	G	G	A	G	G	G	G	G	G	G	G	G	G	G	G	G	G	G	G	G	ECH74115_RS02300	357245	356685	561	141	GGC
NC_011353	357554	1	intergenic	A	A	A	A	A	A	A	A	A	A	A	A	A	A	G	G	G	G	G	G	G	G	A	A	A	A	A	A	A	A	A	A	A	A	A	A	A	A	A	A	intergenic	--	--	--	--	--
NC_011353	357627	1	intergenic	G	G	G	G	G	G	G	G	G	G	G	G	G	G	G	G	G	G	G	G	G	G	G	G	G	G	G	G	G	A	G	G	G	G	G	G	G	G	G	G	intergenic	--	--	--	--	--
NC_011353	357894	1	SYN	T	T	T	T	T	T	T	T	T	T	T	T	T	T	T	T	T	T	T	T	T	T	T	T	T	T	T	T	T	C	T	T	T	T	T	T	T	T	T	T	ECH74115_RS02305	357811	362065	4254	84	TCT
NC_011353	358127	1	NSYN	A	A	A	A	A	A	A	A	A	A	G	A	A	A	A	A	A	A	A	A	A	A	A	A	A	A	A	A	A	A	A	A	A	A	A	A	A	A	A	A	ECH74115_RS02305	357811	362065	4254	317	CAG
NC_011353	358143	1	NSYN	G	G	G	G	G	G	G	G	G	G	G	G	G	G	G	G	G	G	G	G	G	G	G	G	G	G	G	G	G	G	G	A	A	G	G	G	G	G	G	G	ECH74115_RS02305	357811	362065	4254	333	TGG
NC_011353	358213	1	SYN	C	C	C	C	C	C	C	C	C	C	C	C	C	C	C	C	C	C	C	C	C	C	C	C	C	C	C	C	C	T	C	C	C	C	C	C	C	C	C	C	ECH74115_RS02305	357811	362065	4254	403	CTG
NC_011353	358355	1	NSYN	T	T	T	T	T	T	T	T	T	T	T	T	T	T	T	T	T	T	T	T	T	T	T	T	T	T	T	T	T	T	T	T	T	T	T	T	T	T	T	G	ECH74115_RS02305	357811	362065	4254	545	GTG
NC_011353	358508	1	NSYN	G	G	G	G	G	G	G	G	G	G	G	G	G	G	G	G	G	G	G	G	G	G	G	G	G	G	G	G	G	G	G	G	G	G	G	G	G	G	A	A	ECH74115_RS02305	357811	362065	4254	698	CGC
NC_011353	359090	1	NSYN	A	A	A	A	A	A	A	A	A	A	A	A	A	A	A	A	A	A	A	A	A	A	A	A	A	A	A	A	A	G	A	A	A	A	A	A	A	A	A	A	ECH74115_RS02305	357811	362065	4254	1280	GAC
NC_011353	359369	1	NSYN	C	C	C	C	C	C	C	C	C	C	C	C	C	C	C	C	C	C	C	C	C	C	C	C	C	C	C	C	C	C	C	T	T	C	C	C	C	C	C	C	ECH74115_RS02305	357811	362065	4254	1559	TCC
NC_011353	359605	1	NSYN	C	C	C	C	C	C	C	C	C	C	C	C	C	C	C	C	C	C	C	C	T	C	C	C	C	C	C	C	C	C	C	C	C	C	C	C	C	C	C	C	ECH74115_RS02305	357811	362065	4254	1795	CAG
NC_011353	359662	1	NSYN	G	G	G	G	G	G	G	G	G	G	G	T	G	G	G	G	G	G	G	G	G	G	G	G	G	G	G	G	G	G	G	G	G	G	G	G	G	G	G	G	ECH74115_RS02305	357811	362065	4254	1852	GGA
NC_011353	359819	1	NSYN	G	G	T	T	G	G	G	G	G	G	G	G	G	G	G	G	G	G	G	G	G	G	G	G	G	G	G	G	G	G	G	G	G	G	G	G	G	G	G	G	ECH74115_RS02305	357811	362065	4254	2009	GGC
NC_011353	360895	1	NSYN	C	C	C	C	C	C	C	C	C	C	C	C	C	C	C	C	C	C	C	C	C	C	C	C	C	C	C	T	T	C	T	C	C	T	T	T	T	T	C	C	ECH74115_RS02305	357811	362065	4254	3085	CCG
NC_011353	361263	1	NSYN	G	G	G	G	G	G	G	G	G	G	G	A	G	G	G	G	G	G	G	G	G	G	G	G	G	G	G	G	G	G	G	G	G	G	G	G	G	G	G	G	ECH74115_RS02305	357811	362065	4254	3453	TGG
NC_011353	361557	1	SYN	T	T	T	T	T	T	T	T	T	T	T	T	T	T	T	C	T	T	T	T	T	T	T	T	T	T	T	T	T	T	T	T	T	T	T	T	T	T	T	T	ECH74115_RS02305	357811	362065	4254	3747	ACT
NC_011353	361712	1	NSYN	A	C	C	C	C	C	C	C	A	A	A	A	A	A	A	A	A	A	A	A	A	A	A	A	A	A	A	A	A	A	A	A	A	A	A	A	A	A	A	A	ECH74115_RS02305	357811	362065	4254	3902	AAA
NC_011353	361856	1	NSYN	T	T	T	T	T	T	T	T	T	T	T	T	T	T	T	T	T	T	T	T	T	T	G	T	T	T	T	T	T	T	T	T	T	T	T	T	T	T	T	T	ECH74115_RS02305	357811	362065	4254	4046	GTG
NC_011353	362078	1	intergenic	G	G	G	G	G	G	G	G	G	G	G	G	G	G	G	G	G	G	G	G	G	G	G	G	G	G	G	G	G	G	G	G	G	G	G	G	G	G	A	A	intergenic	--	--	--	--	--
NC_011353	362194	1	SYN	A	A	A	A	A	A	A	A	A	A	A	A	A	A	A	A	A	A	A	A	A	A	A	A	A	A	A	A	A	A	A	G	G	A	A	A	A	A	A	A	ECH74115_RS02310	363042	362185	858	849	ACG
NC_011353	362475	1	SYN	C	C	C	C	C	C	C	C	C	C	C	C	C	C	C	C	C	C	C	C	C	C	C	C	C	C	C	C	C	C	C	C	C	C	C	C	C	C	A	C	ECH74115_RS02310	363042	362185	858	568	ATC
NC_011353	362516	1	NSYN	A	G	G	G	G	G	G	A	A	A	A	A	A	A	A	A	A	A	A	A	A	A	A	A	A	A	A	A	A	A	A	A	A	A	A	A	A	A	A	A	ECH74115_RS02310	363042	362185	858	527	GAT
NC_011353	364361	1	SYN	C	C	C	C	C	C	C	C	C	C	C	C	C	C	C	C	C	C	C	C	C	C	C	C	C	C	C	C	C	C	C	C	C	C	C	C	C	C	G	G	ECH74115_RS02320	364913	364320	594	553	GCC
NC_011353	368676	1	NSYN	G	G	G	G	G	G	G	G	G	G	G	G	G	G	G	G	G	G	G	G	G	G	G	G	G	G	G	G	G	G	G	G	G	G	G	G	G	G	A	G	ECH74115_RS02340	368202	368922	720	475	GGA
NC_011353	368936	1	NSYN	C	C	C	C	C	C	C	C	C	C	C	C	C	C	C	C	C	C	C	C	C	C	C	C	C	C	C	C	C	C	C	C	C	C	C	C	C	C	T	C	ECH74115_RS02345	368932	370360	1428	5	TCG
NC_011353	369726	1	SYN	A	A	A	A	A	A	A	A	A	A	A	A	A	A	A	A	A	A	A	T	A	A	A	A	A	A	A	A	A	A	A	A	A	A	A	A	A	A	A	A	ECH74115_RS02345	368932	370360	1428	795	GCA
NC_011353	370865	1	NSYN	A	C	C	C	C	C	C	C	A	A	A	A	A	A	A	A	A	A	A	A	A	A	A	A	A	A	A	A	A	A	A	A	A	A	A	A	A	A	A	A	ECH74115_RS02350	370352	371048	696	514	ATC
NC_011353	371571	1	NSYN	A	A	A	A	A	A	A	A	A	A	A	A	G	G	A	A	A	A	A	A	A	A	A	A	A	A	A	A	A	A	A	A	A	A	A	A	A	A	A	A	ECH74115_RS02360	371958	371542	417	388	ATA
NC_011353	371731	1	NSYN	T	T	T	T	T	T	T	T	T	T	T	T	T	T	T	T	T	T	T	T	T	T	T	T	T	T	T	T	T	T	T	T	T	T	T	T	T	T	G	G	ECH74115_RS02360	371958	371542	417	228	TGT
NC_011353	374985	1	intergenic	T	T	T	T	T	T	T	T	T	T	T	T	T	T	T	T	T	T	T	T	T	T	T	T	T	T	T	G	G	G	G	G	G	G	G	G	G	G	G	G	intergenic	--	--	--	--	--
NC_011353	375211	1	intergenic	T	T	T	T	T	T	T	T	T	T	T	T	T	T	T	T	T	T	T	T	T	T	T	T	T	T	T	G	G	G	G	G	G	G	G	G	G	G	G	G	intergenic	--	--	--	--	--
NC_011353	375299	1	intergenic	C	C	C	C	C	C	C	C	C	C	C	C	C	C	C	C	C	C	C	C	C	C	C	C	C	C	C	C	C	T	C	C	C	C	C	C	C	C	C	C	intergenic	--	--	--	--	--
NC_011353	375338	1	intergenic	A	A	A	A	A	A	A	A	A	A	A	A	A	A	A	A	A	A	A	A	A	A	A	A	A	A	A	A	A	A	A	A	A	G	A	A	A	A	A	A	intergenic	--	--	--	--	--
NC_011353	375370	0.5	intergenic	A	A	A	A	A	A	A	A	A	A	A	A	G	G	G	G	G	G	G	G	G	G	A	A	A	A	A	A	A	G	A	A	A	A	A	A	A	A	A	A	intergenic	--	--	--	--	--
NC_011353	375485	1	SYN	C	C	C	C	C	C	C	C	C	C	C	C	C	C	C	C	C	C	C	C	C	C	C	C	C	C	C	C	C	C	C	C	C	C	C	C	C	C	A	C	ECH74115_RS02390	376043	375481	563	559	AAC
NC_011353	376340	1	intergenic	T	T	T	T	T	T	T	T	T	T	T	T	T	T	T	T	T	T	T	T	T	T	T	T	T	T	T	T	T	T	T	T	T	T	T	T	T	T	C	C	intergenic	--	--	--	--	--
NC_011353	376368	1	intergenic	G	G	G	G	G	G	G	G	G	G	G	G	G	G	G	G	G	G	G	G	G	G	G	G	G	G	G	G	G	G	G	G	G	G	G	G	G	G	A	A	intergenic	--	--	--	--	--
NC_011353	376371	1	intergenic	T	T	T	T	T	T	T	T	T	T	T	T	T	T	T	T	T	T	T	T	T	T	T	T	T	T	T	T	T	T	T	T	T	T	T	T	T	T	C	T	intergenic	--	--	--	--	--
NC_011353	376374	1	intergenic	T	C	C	C	C	C	C	C	C	C	C	C	C	C	C	C	C	C	C	C	C	C	C	T	C	C	C	C	C	C	C	C	C	C	C	C	C	C	C	C	intergenic	--	--	--	--	--
NC_011353	376494	0.5	intergenic	T	T	T	T	T	T	T	T	T	T	T	T	T	T	T	T	T	T	T	T	T	T	T	T	T	T	T	C	C	C	C	C	C	C	C	C	C	C	T	T	intergenic	--	--	--	--	--
NC_011353	376504	1	intergenic	T	T	T	T	T	T	T	T	T	T	T	T	T	T	T	T	T	T	T	T	T	T	T	T	T	T	T	T	T	T	T	T	T	T	T	T	T	T	C	T	intergenic	--	--	--	--	--
NC_011353	376519	1	intergenic	A	A	A	A	A	A	A	A	A	A	A	A	A	A	A	A	A	A	A	A	A	A	A	A	A	A	A	A	A	G	A	A	A	A	A	A	A	A	A	A	intergenic	--	--	--	--	--
NC_011353	376531	1	intergenic	A	A	G	G	A	A	A	A	A	A	A	A	A	A	A	A	A	A	A	A	A	A	A	A	A	A	A	A	A	A	A	A	A	A	A	A	A	A	A	A	intergenic	--	--	--	--	--
NC_011353	376536	1	intergenic	C	C	C	C	C	C	C	C	C	C	C	C	C	C	C	C	C	C	C	C	C	C	C	C	C	C	C	C	C	A	C	C	C	C	C	C	C	C	C	C	intergenic	--	--	--	--	--
NC_011353	376564	1	intergenic	A	A	A	A	A	A	A	A	A	A	A	A	A	A	A	A	A	A	A	A	A	A	A	A	A	A	A	A	A	A	A	A	A	G	A	A	A	A	A	A	intergenic	--	--	--	--	--
NC_011353	376638	1	intergenic	T	T	T	T	T	T	T	T	T	T	T	T	T	T	T	T	T	T	T	T	T	T	T	T	T	T	T	T	T	C	T	T	T	T	T	T	T	T	T	T	intergenic	--	--	--	--	--
NC_011353	376642	1	intergenic	A	A	A	A	A	A	A	A	A	A	A	A	A	A	A	A	A	A	A	A	A	A	A	A	A	A	A	G	G	A	G	A	A	G	G	G	G	G	A	A	intergenic	--	--	--	--	--
NC_011353	376644	1	intergenic	C	C	C	C	C	C	C	C	C	C	C	C	C	C	C	C	C	C	C	C	C	C	C	C	C	C	C	C	C	C	T	C	C	C	C	C	C	C	C	C	intergenic	--	--	--	--	--
NC_011353	376646	0.5	intergenic	A	G	G	G	A	A	A	A	A	A	A	A	A	A	A	A	A	A	A	A	A	A	A	A	A	A	A	A	A	A	A	G	G	A	A	A	A	A	A	A	intergenic	--	--	--	--	--
NC_011353	376656	1	intergenic	G	G	G	G	G	G	G	G	G	G	G	G	G	G	G	G	G	G	G	G	G	G	G	G	G	G	G	A	A	A	A	G	G	A	A	A	A	A	A	A	intergenic	--	--	--	--	--
NC_011353	376669	1	intergenic	C	C	C	C	C	C	C	C	C	C	C	C	C	C	C	C	C	C	C	C	C	C	C	C	C	C	C	C	C	T	C	C	C	C	C	C	C	C	C	C	intergenic	--	--	--	--	--
NC_011353	376674	1	intergenic	T	T	T	T	T	T	T	T	T	T	T	T	T	T	T	T	T	T	T	T	T	T	T	T	T	T	T	T	T	C	T	T	T	T	T	T	T	T	T	T	intergenic	--	--	--	--	--
NC_011353	376677	1	intergenic	A	A	A	A	A	A	A	A	A	A	A	A	A	A	A	A	A	A	A	A	A	A	A	A	A	A	A	A	A	A	A	A	A	A	A	A	A	A	G	G	intergenic	--	--	--	--	--
NC_011353	376694	1	intergenic	G	T	T	T	G	G	G	G	G	G	G	G	G	G	G	G	G	G	G	G	G	G	G	G	G	G	G	G	G	G	G	G	G	G	G	G	G	G	G	G	intergenic	--	--	--	--	--
NC_011353	376702	1	intergenic	C	C	C	C	C	C	C	C	C	C	C	C	C	C	C	C	C	C	C	C	C	C	C	C	C	C	C	C	C	C	C	C	C	C	C	C	C	C	T	C	intergenic	--	--	--	--	--
NC_011353	376707	1	intergenic	A	A	A	A	A	A	A	A	A	A	A	A	A	A	A	A	A	A	A	A	A	A	A	A	A	A	A	A	A	A	A	A	A	A	A	A	A	A	G	G	intergenic	--	--	--	--	--
NC_011353	377567	1	SYN	C	C	C	C	C	C	C	C	C	C	C	C	T	T	C	C	C	C	C	C	C	C	C	C	C	C	C	C	C	C	C	C	C	C	C	C	C	C	C	C	ECH74115_RS02400	378791	377103	1689	1225	TGC
NC_011353	378362	1	NSYN	G	G	G	G	G	G	G	G	G	G	G	G	G	G	T	T	T	T	T	T	T	T	G	G	G	G	G	G	G	G	G	G	G	G	G	G	G	G	G	G	ECH74115_RS02400	378791	377103	1689	430	CGG
NC_011353	378704	1	NSYN	G	A	A	A	A	A	A	A	A	A	A	A	G	G	G	G	G	G	G	G	G	G	G	G	G	G	G	G	G	G	G	G	G	G	G	G	G	G	G	G	ECH74115_RS02400	378791	377103	1689	88	CAG
NC_011353	378942	1	SYN	C	C	C	C	C	C	C	C	C	C	C	C	C	C	C	C	C	C	C	C	C	C	C	C	T	C	C	C	C	C	C	C	C	C	C	C	C	C	C	C	ECH74115_RS02405	380277	378805	1473	1336	TTC
NC_011353	379409	1	NSYN	G	G	G	G	G	G	G	G	G	G	G	G	G	G	G	G	G	G	G	G	G	G	G	G	G	G	G	G	G	C	G	G	G	G	G	G	G	G	G	G	ECH74115_RS02405	380277	378805	1473	869	GGT
NC_011353	379998	1	NSYN	T	T	T	T	T	T	T	T	T	T	T	T	T	T	T	T	T	T	T	T	T	T	T	T	T	T	T	T	T	T	T	T	T	T	T	T	T	T	C	T	ECH74115_RS02405	380277	378805	1473	280	GGT
NC_011353	380390	1	SYN	T	T	T	T	T	T	T	T	T	T	T	T	T	T	T	T	T	T	T	T	T	T	T	T	T	T	T	T	T	T	T	T	T	T	T	T	T	T	C	C	ECH74115_RS02410	380878	380291	588	489	TCC
NC_011353	380882	1	NSYN	T	T	T	T	T	T	T	T	T	T	T	T	T	T	T	T	T	T	T	T	T	T	T	T	T	T	T	C	C	C	C	C	C	C	C	C	C	C	C	C	ECH74115_RS30160	380795	381011	216	88	TGC
NC_011353	383205	1	intergenic	A	A	A	A	A	A	A	A	A	A	A	A	A	A	A	A	A	A	A	A	A	A	A	A	A	A	A	A	A	A	A	A	A	A	A	A	A	A	A	G	intergenic	--	--	--	--	--
NC_011353	383213	1	intergenic	A	A	A	A	A	A	A	A	A	A	A	A	A	A	A	A	A	A	A	A	A	A	A	A	A	A	A	A	A	A	A	G	G	A	A	A	A	A	A	A	intergenic	--	--	--	--	--
NC_011353	383225	1	intergenic	C	C	C	C	C	C	C	C	C	C	C	C	C	C	C	C	C	C	C	C	C	C	C	C	C	C	C	C	C	T	C	C	C	C	C	C	C	C	C	C	intergenic	--	--	--	--	--
NC_011353	383396	1	intergenic	G	A	A	A	A	A	A	A	G	G	G	G	G	G	G	G	G	G	G	G	G	G	G	G	G	G	G	G	G	G	G	G	G	G	G	G	G	G	G	G	intergenic	--	--	--	--	--
NC_011353	384244	1	NSYN	A	A	A	A	A	A	A	A	A	A	A	A	A	A	A	A	A	A	A	A	A	A	A	A	A	A	A	A	A	A	A	T	T	A	A	A	A	A	A	A	ECH74115_RS02420	383548	387598	4050	697	AGG
NC_011353	384324	1	SYN	G	G	G	G	G	G	G	G	G	G	G	G	A	A	A	A	A	A	A	A	A	A	G	G	G	G	G	G	G	G	G	G	G	G	G	G	G	G	G	G	ECH74115_RS02420	383548	387598	4050	777	GCG
NC_011353	384540	1	SYN	C	C	C	C	C	C	C	C	C	C	C	C	C	C	C	C	C	C	C	C	C	C	C	C	C	C	C	C	C	C	C	C	C	C	C	C	C	C	C	A	ECH74115_RS02420	383548	387598	4050	993	CTC
NC_011353	384804	1	SYN	T	T	T	T	T	T	T	T	T	T	T	T	T	T	T	T	T	T	T	T	T	T	T	T	T	T	T	T	T	T	T	A	A	T	T	T	T	T	T	T	ECH74115_RS02420	383548	387598	4050	1257	GCT
NC_011353	384919	1	NSYN	G	G	G	G	G	G	G	G	G	G	G	G	G	G	G	G	G	G	G	G	G	G	G	G	G	G	G	G	G	G	G	A	A	G	G	G	G	G	G	G	ECH74115_RS02420	383548	387598	4050	1372	GGC
NC_011353	384958	1	NSYN	T	T	T	T	T	T	T	T	T	T	T	T	T	T	T	T	T	T	T	T	T	T	T	T	T	T	T	T	T	T	C	T	T	T	T	T	T	T	T	T	ECH74115_RS02420	383548	387598	4050	1411	TTC
NC_011353	385376	1	NSYN	T	T	T	T	T	T	T	T	T	T	T	T	T	T	T	T	T	T	T	T	T	T	T	T	T	T	T	A	T	T	T	T	T	T	T	T	T	T	T	T	ECH74115_RS02420	383548	387598	4050	1829	CTG
NC_011353	386077	1	NSYN	A	A	A	A	A	A	A	A	A	A	A	A	A	A	A	A	A	A	A	A	A	A	A	A	A	A	A	G	G	A	G	A	A	G	G	G	G	G	A	A	ECH74115_RS02420	383548	387598	4050	2530	AAT
NC_011353	387832	1	SYN	T	T	T	T	T	T	T	T	C	C	C	T	T	T	T	T	T	T	T	T	T	T	T	T	T	T	T	T	T	T	T	T	T	T	T	T	T	T	T	T	ECH74115_RS02425	387739	388828	1089	94	TTA
NC_011353	388128	1	SYN	C	C	C	C	C	C	C	C	C	C	C	C	T	T	T	T	T	T	T	T	T	T	C	C	C	C	C	C	C	C	C	C	C	C	C	C	C	C	C	C	ECH74115_RS02425	387739	388828	1089	390	TTC
NC_011353	388234	1	NSYN	T	T	T	T	T	T	T	T	T	T	T	T	T	T	G	G	G	G	G	G	G	G	T	T	T	T	T	T	T	T	T	T	T	T	T	T	T	T	T	T	ECH74115_RS02425	387739	388828	1089	496	TCC
NC_011353	388615	1	NSYN	G	G	G	G	G	G	G	G	G	G	G	G	G	G	G	G	G	G	G	G	G	G	G	G	G	G	G	A	A	A	A	G	G	A	A	A	A	A	A	A	ECH74115_RS02425	387739	388828	1089	877	GGT
NC_011353	388675	1	NSYN	G	G	G	G	G	G	G	G	G	G	G	G	G	G	G	G	G	G	G	G	G	G	G	G	G	G	G	G	G	G	G	G	G	G	G	G	G	G	A	G	ECH74115_RS02425	387739	388828	1089	937	GGT
NC_011353	389573	1	SYN	C	C	C	C	C	C	C	C	C	C	C	C	C	C	A	A	A	A	A	A	A	A	C	C	C	C	C	C	C	C	C	C	C	C	C	C	C	C	C	C	ECH74115_RS02430	389800	388869	932	228	CAG
NC_011353	389640	1	NSYN	C	C	C	C	C	C	C	C	C	C	C	C	C	C	C	C	C	C	C	C	C	C	C	C	C	C	C	C	C	C	C	C	C	C	C	C	C	C	T	T	ECH74115_RS02430	389800	388869	932	161	GCG
NC_011353	389839	0.5	intergenic	A	A	A	A	A	A	A	A	A	A	A	A	A	A	A	A	A	A	A	A	A	A	A	A	A	A	A	G	G	A	G	A	A	G	G	G	G	G	G	G	intergenic	--	--	--	--	--
NC_011353	390127	1	NSYN	A	A	A	A	A	A	A	A	A	A	A	A	A	A	A	A	A	A	A	A	A	A	A	A	A	A	A	C	C	A	C	A	A	C	C	C	C	C	A	A	ECH74115_RS02435	390281	389892	390	155	GAA
NC_011353	390584	1	NSYN	C	C	C	C	C	C	C	C	C	T	T	C	C	C	C	C	C	C	C	C	C	C	C	C	C	C	C	C	C	C	C	C	C	C	C	C	C	C	C	C	ECH74115_RS30165	390476	390710	234	109	CGG
NC_011353	391063	1	NSYN	A	A	A	A	A	A	A	A	A	A	A	A	A	A	A	A	A	A	G	A	A	A	A	A	A	A	A	A	A	A	A	A	A	A	A	A	A	A	A	A	ECH74115_RS02440	390657	391263	606	407	AAC
NC_011353	391378	1	NSYN	C	C	C	C	C	C	C	C	C	T	T	C	C	C	C	C	C	C	C	C	C	C	C	C	C	C	C	C	C	C	C	C	C	C	C	C	C	C	C	C	ECH74115_RS02445	391302	392166	864	77	GCG
NC_011353	392513	1	NSYN	C	C	C	C	C	C	C	C	C	C	C	C	C	C	C	C	C	C	C	C	C	C	C	C	C	C	C	C	C	C	C	T	T	C	C	C	C	C	C	C	ECH74115_RS02450	392155	393703	1548	359	TCG
NC_011353	393142	1	NSYN	A	A	A	A	A	A	A	A	A	A	A	A	A	A	A	A	A	A	A	A	A	A	A	A	A	A	A	G	G	G	G	A	A	G	G	G	G	G	G	G	ECH74115_RS02450	392155	393703	1548	988	ACT
NC_011353	393151	1	NSYN	C	C	C	C	C	C	C	C	C	C	C	C	C	C	C	C	C	C	C	C	C	C	C	C	C	C	C	C	C	C	C	C	C	C	C	C	C	C	T	C	ECH74115_RS02450	392155	393703	1548	997	CGC
NC_011353	393614	1	NSYN	T	T	T	T	T	T	T	T	T	T	T	T	T	T	G	G	T	T	T	T	T	T	T	T	T	T	T	T	T	T	T	T	T	T	T	T	T	T	T	T	ECH74115_RS02450	392155	393703	1548	1460	CTG
NC_011353	393801	1	NSYN	T	T	T	T	T	T	T	T	T	T	T	T	T	T	T	T	T	T	T	T	T	T	T	T	T	T	T	C	C	C	C	C	C	C	C	C	C	C	C	C	ECH74115_RS02455	393702	395121	1419	100	TTC
NC_011353	394844	1	SYN	G	G	G	G	G	G	G	G	G	G	G	G	G	G	G	G	G	G	G	G	G	G	G	G	G	G	G	G	G	G	G	G	G	G	G	G	G	G	T	T	ECH74115_RS02455	393702	395121	1419	1143	GGG
NC_011353	394910	1	SYN	C	C	C	C	C	C	C	C	C	C	C	C	C	C	C	C	C	C	C	C	C	C	C	C	C	C	C	C	C	C	C	T	T	C	C	C	C	C	C	C	ECH74115_RS02455	393702	395121	1419	1209	CCC
NC_011353	395311	0.333333	NSYN	A	G	G	G	G	G	G	G	G	G	G	G	G	G	G	G	G	G	G	G	G	G	G	G	G	G	G	G	A	G	G	G	G	G	G	A	G	G	G	G	ECH74115_RS02460	395146	395467	321	166	ATC
NC_011353	396105	1	SYN	T	T	T	T	T	T	T	T	T	T	T	T	T	T	T	T	T	T	T	T	T	T	T	T	T	T	T	T	T	C	T	T	T	T	T	T	T	T	C	C	ECH74115_RS02465	395635	396586	951	471	GCT
NC_011353	396207	1	SYN	C	C	C	C	C	C	C	C	C	C	C	C	C	C	C	C	C	C	C	C	C	C	C	C	C	C	C	C	C	C	C	C	C	C	C	C	C	C	T	C	ECH74115_RS02465	395635	396586	951	573	GGC
NC_011353	396678	1	SYN	G	G	G	G	G	G	G	G	A	A	A	G	G	G	G	G	G	G	G	G	G	G	G	G	G	G	G	G	G	G	G	G	G	G	G	G	G	G	G	G	ECH74115_RS02470	396595	397978	1383	84	GTG
NC_011353	397024	1	NSYN	A	A	A	A	A	A	A	A	A	A	A	A	A	A	A	C	A	A	A	A	A	A	A	A	A	A	A	A	A	A	A	A	A	A	A	A	A	A	A	A	ECH74115_RS02470	396595	397978	1383	430	ATC
NC_011353	397279	1	NSYN	C	C	C	C	C	C	C	C	C	C	C	C	C	C	C	C	C	C	C	C	C	C	C	C	C	C	C	C	C	C	C	C	C	C	C	C	C	C	T	T	ECH74115_RS02470	396595	397978	1383	685	CCC
NC_011353	397308	1	SYN	T	T	T	T	T	T	T	T	T	T	T	T	T	G	T	T	T	T	T	T	T	T	T	T	T	T	T	T	T	T	T	T	T	T	T	T	T	T	T	T	ECH74115_RS02470	396595	397978	1383	714	GGT
NC_011353	397359	1	NSYN	A	A	A	A	A	A	A	A	A	A	A	A	A	A	A	A	A	A	A	A	A	A	A	A	A	A	A	A	A	T	A	A	A	A	A	A	A	A	A	A	ECH74115_RS02470	396595	397978	1383	765	GAA
NC_011353	398030	1	intergenic	G	G	G	G	G	G	G	G	G	G	G	G	G	G	G	G	G	G	G	G	G	G	G	G	G	G	G	G	G	G	G	G	G	G	G	G	G	G	A	A	intergenic	--	--	--	--	--
NC_011353	398771	1	intergenic	A	G	G	G	G	G	G	G	G	G	G	G	G	G	G	G	G	G	G	G	G	G	G	A	G	G	G	G	G	G	G	G	G	G	G	G	G	G	G	G	intergenic	--	--	--	--	--
NC_011353	399845	1	NSYN	C	C	C	C	C	C	C	C	C	C	C	C	C	C	C	C	C	C	C	C	C	C	C	C	C	C	C	C	C	C	C	C	C	C	C	C	C	C	G	C	ECH74115_RS02480	398940	399924	984	906	GAC
NC_011353	400175	1	NSYN	C	C	C	C	C	C	C	C	C	C	C	C	C	C	C	C	C	C	C	C	C	C	C	C	C	C	C	C	C	C	C	C	C	C	C	C	C	C	C	G	ECH74115_RS02485	399972	401457	1485	204	AAC
NC_011353	400230	1	NSYN	C	T	T	T	T	T	T	T	T	T	T	T	C	C	C	C	C	C	C	C	C	C	C	C	C	C	C	C	C	C	C	C	C	C	C	C	C	C	C	C	ECH74115_RS02485	399972	401457	1485	259	CAG
NC_011353	400734	0.333333	NSYN	A	A	A	A	A	A	A	A	A	C	A	A	A	A	A	A	A	A	A	A	A	A	A	A	A	A	A	C	C	A	C	A	A	C	C	C	C	C	C	A	ECH74115_RS02485	399972	401457	1485	763	ACC
NC_011353	401736	1	SYN	T	C	C	C	C	C	C	C	C	C	C	C	C	C	C	C	C	C	C	C	C	C	C	T	C	C	C	C	C	C	C	C	C	C	C	C	C	C	C	C	ECH74115_RS02490	401449	402421	972	288	GGT
NC_011353	402432	1	NSYN	C	C	C	C	C	C	C	C	C	C	C	C	C	C	C	C	C	C	C	C	C	C	C	C	C	C	C	C	C	C	C	T	T	C	C	C	C	C	C	C	ECH74115_RS02495	402417	403374	957	16	CGT
NC_011353	402664	1	NSYN	C	C	C	C	C	C	C	C	C	C	C	C	C	C	C	C	C	C	C	C	C	C	C	C	C	C	C	C	C	C	C	C	C	C	C	C	C	C	C	T	ECH74115_RS02495	402417	403374	957	248	GCG
NC_011353	402778	1	NSYN	T	T	T	T	T	T	T	T	T	T	T	T	T	T	T	T	T	T	T	T	T	T	T	T	T	T	T	C	C	C	C	C	C	C	C	C	C	C	C	C	ECH74115_RS02495	402417	403374	957	362	TTG
NC_011353	403706	1	SYN	T	T	T	T	T	T	T	T	T	T	T	T	T	T	T	T	T	T	T	T	T	T	T	T	T	T	T	C	C	C	C	C	C	C	C	C	C	C	C	C	ECH74115_RS02500	403460	404510	1050	247	TTG
NC_011353	404293	1	SYN	A	A	A	A	A	A	A	A	A	A	A	A	G	G	A	A	A	A	A	A	A	A	A	A	A	A	A	A	A	A	A	A	A	A	A	A	A	A	A	A	ECH74115_RS02500	403460	404510	1050	834	GAA
NC_011353	404663	1	intergenic	C	C	C	C	C	C	C	T	C	C	C	C	C	C	C	C	C	C	C	C	C	C	C	C	C	C	C	C	C	C	C	C	C	C	C	C	C	C	C	C	intergenic	--	--	--	--	--
NC_011353	405062	1	NSYN	C	C	C	C	C	C	C	C	C	C	C	C	C	C	T	T	T	T	T	T	T	T	C	C	C	C	C	C	C	C	C	C	C	C	C	C	C	C	C	C	ECH74115_RS02505	404752	405568	816	311	CCT
NC_011353	405487	1	NSYN	G	G	G	G	G	G	G	G	G	G	G	G	G	G	G	G	G	G	G	G	G	G	G	G	G	G	G	G	G	G	G	G	G	G	G	G	G	G	T	T	ECH74115_RS02505	404752	405568	816	736	GGG
NC_011353	405601	1	intergenic	T	T	T	T	T	T	T	T	T	T	T	T	T	T	T	T	T	T	T	T	T	T	T	T	T	T	T	C	C	C	C	C	C	C	C	C	C	C	C	C	intergenic	--	--	--	--	--
NC_011353	405695	1	intergenic	T	T	T	T	T	T	T	T	T	T	T	T	T	T	T	T	T	T	T	T	T	T	T	T	T	T	T	T	T	T	T	T	T	T	T	T	T	T	C	C	intergenic	--	--	--	--	--
NC_011353	405728	1	intergenic	T	T	T	T	T	T	T	T	T	T	T	T	T	T	T	T	T	T	T	T	T	T	T	T	T	T	T	T	T	T	T	T	T	T	T	T	T	T	C	T	intergenic	--	--	--	--	--
NC_011353	405980	0.2	intergenic	C	T	T	C	C	T	T	T	C	C	C	C	C	C	C	C	C	C	C	C	C	C	C	C	C	T	C	C	C	C	C	C	C	C	C	C	C	C	T	T	intergenic	--	--	--	--	--
NC_011353	406254	1	SYN	C	C	C	C	C	C	C	C	C	C	C	C	C	C	C	C	C	C	C	C	C	C	C	C	C	C	C	C	C	C	C	C	C	C	C	C	C	C	T	T	ECH74115_RS02515	406877	406245	633	624	CGT
NC_011353	406526	1	SYN	C	C	C	C	C	C	C	C	C	C	C	C	C	C	C	C	C	C	C	C	C	C	C	C	C	C	C	C	C	C	C	C	C	C	C	C	C	C	T	T	ECH74115_RS02515	406877	406245	633	352	TCC
NC_011353	406950	1	intergenic	T	T	T	T	T	T	T	T	T	T	T	T	T	T	T	T	T	T	T	T	T	T	T	T	T	T	T	T	T	T	T	T	T	T	T	T	T	T	G	G	intergenic	--	--	--	--	--
NC_011353	407821	1	NSYN	C	C	C	C	C	C	C	C	C	C	C	C	C	C	C	C	C	C	T	C	C	C	C	C	C	C	C	C	C	C	C	C	C	C	C	C	C	C	C	C	ECH74115_RS02525	409022	407436	1587	1202	CCG
NC_011353	408182	1	SYN	C	C	C	C	C	C	C	G	C	C	C	C	C	C	C	C	C	C	C	C	C	C	C	C	C	C	C	C	C	C	C	C	C	C	C	C	C	C	C	C	ECH74115_RS02525	409022	407436	1587	841	GAC
NC_011353	408631	1	NSYN	T	T	T	T	T	T	T	T	T	T	T	T	T	T	T	T	T	T	T	T	T	T	T	T	T	G	G	T	T	T	T	T	T	T	T	T	T	T	T	T	ECH74115_RS02525	409022	407436	1587	392	ATC
NC_011353	408980	1	NSYN	A	A	A	A	A	A	A	A	A	A	A	A	A	A	A	A	A	A	A	A	A	A	A	A	A	A	A	A	A	A	A	T	T	A	A	A	A	A	A	A	ECH74115_RS02525	409022	407436	1587	43	CCA
NC_011353	409277	1	NSYN	C	C	C	C	C	C	C	C	C	C	C	C	C	C	C	C	C	C	C	C	C	C	C	C	C	C	C	C	C	T	C	C	C	C	C	C	C	C	C	C	ECH74115_RS02530	409261	410152	891	17	CCA
NC_011353	410248	1	intergenic	A	G	G	G	G	G	G	G	G	G	G	G	G	G	G	G	G	G	G	G	G	G	G	G	G	G	G	G	G	G	G	G	G	G	G	G	G	G	G	G	intergenic	--	--	--	--	--
NC_011353	410641	1	NSYN	C	C	C	C	C	C	C	C	C	C	C	C	C	C	C	C	C	C	C	C	C	C	C	C	C	C	C	C	C	C	C	C	C	C	C	C	C	C	C	T	ECH74115_RS02535	410307	411477	1170	335	ACC
NC_011353	410736	1	NSYN	A	A	A	A	A	A	A	A	A	A	A	A	A	A	A	A	A	A	A	A	A	A	A	A	A	A	A	A	C	A	A	A	A	A	A	A	A	A	A	A	ECH74115_RS02535	410307	411477	1170	430	AGC
NC_011353	411064	1	NSYN	A	A	A	A	A	A	A	A	A	A	A	A	A	A	A	A	A	A	A	A	A	A	G	A	A	A	A	A	A	A	A	A	A	A	A	A	A	A	A	A	ECH74115_RS02535	410307	411477	1170	758	GAC
NC_011353	411629	1	SYN	T	T	T	T	T	T	T	T	T	T	T	T	T	T	T	T	T	T	T	T	T	T	T	T	T	T	T	T	T	T	T	T	T	T	T	T	T	T	C	C	ECH74115_RS02540	411510	412962	1452	120	TGT
NC_011353	411647	1	SYN	C	C	C	C	C	C	C	C	C	C	C	C	C	C	C	C	C	C	C	C	C	C	C	C	C	C	C	T	T	C	T	C	C	T	T	T	T	T	C	C	ECH74115_RS02540	411510	412962	1452	138	GGC
NC_011353	412601	1	SYN	A	A	A	A	A	A	A	A	A	A	A	A	A	A	A	A	A	A	A	A	A	A	A	A	A	A	A	A	A	A	A	A	A	A	A	A	A	A	G	A	ECH74115_RS02540	411510	412962	1452	1092	GCA
NC_011353	412914	1	SYN	C	C	C	C	C	C	C	T	C	C	C	C	C	C	C	C	C	C	C	C	C	C	C	C	C	C	C	C	C	C	C	C	C	C	C	C	C	C	C	C	ECH74115_RS02540	411510	412962	1452	1405	CTG
NC_011353	412921	1	NSYN	A	A	A	A	A	A	A	A	A	A	A	A	A	A	A	A	A	A	A	A	A	A	A	A	A	A	A	A	A	A	A	A	A	A	A	A	A	A	C	A	ECH74115_RS02540	411510	412962	1452	1412	CAG
NC_011353	414037	1	NSYN	C	C	C	C	C	C	C	C	C	C	C	C	C	C	C	C	C	C	C	C	C	C	C	C	C	C	C	C	C	C	C	T	T	C	C	C	C	C	C	C	ECH74115_RS02545	413001	414888	1887	1037	GCT
NC_011353	414858	1	NSYN	A	A	A	A	A	A	A	A	A	A	A	A	A	A	A	A	A	A	A	A	A	A	A	A	A	A	A	G	G	G	G	G	G	G	G	G	G	G	G	G	ECH74115_RS02545	413001	414888	1887	1858	AAT
NC_011353	415232	1	NSYN	A	T	T	T	T	T	T	T	T	T	T	T	T	T	T	T	T	T	T	T	T	T	T	T	T	T	T	T	T	T	T	T	T	T	T	T	T	T	T	T	ECH74115_RS30180	415216	415318	102	17	CAG
NC_011353	415379	1	intergenic	A	A	A	A	A	A	A	A	A	A	A	A	A	A	A	A	A	A	A	A	A	A	A	A	A	A	A	A	T	A	A	A	A	A	A	A	A	A	A	A	intergenic	--	--	--	--	--
NC_011353	415420	1	intergenic	G	G	G	G	G	G	G	G	G	G	A	G	G	G	G	G	G	G	G	G	G	G	G	G	G	G	G	G	G	G	G	G	G	G	G	G	G	G	G	G	intergenic	--	--	--	--	--
NC_011353	415532	1	SYN	G	G	G	G	G	G	G	G	G	G	G	G	G	G	G	G	G	G	G	G	G	G	G	G	G	G	G	G	G	G	G	G	G	G	G	G	G	G	A	A	ECH74115_RS02550	415500	416760	1260	33	CCG
NC_011353	415962	1	NSYN	T	T	T	T	T	T	T	T	T	T	T	T	T	T	T	T	T	T	T	T	T	T	T	T	T	T	T	T	T	T	T	T	T	T	T	T	T	T	G	G	ECH74115_RS02550	415500	416760	1260	463	TTG
NC_011353	417060	1	SYN	C	C	C	C	C	C	C	C	C	C	C	C	C	C	C	C	C	C	C	C	C	C	C	C	C	C	C	C	C	C	C	C	C	C	C	C	C	C	T	C	ECH74115_RS02555	416749	418033	1284	312	CGC
NC_011353	417173	1	NSYN	T	T	T	T	T	T	T	T	T	T	T	T	T	T	T	T	T	T	T	T	T	T	T	T	T	T	T	A	A	A	A	A	A	A	A	A	A	A	A	A	ECH74115_RS02555	416749	418033	1284	425	CTG
NC_011353	418457	1	NSYN	T	T	T	T	T	T	T	T	T	T	T	T	T	T	T	T	T	T	T	T	T	T	T	T	T	T	T	T	T	T	T	T	T	T	T	T	T	T	T	A	ECH74115_RS02560	419064	418165	900	608	CTG
NC_011353	418610	1	NSYN	A	A	A	A	A	A	A	A	A	A	A	A	A	A	A	A	A	A	A	A	A	A	A	A	A	A	A	G	G	G	G	A	A	G	G	G	G	G	G	G	ECH74115_RS02560	419064	418165	900	455	CAA
NC_011353	418935	1	NSYN	C	C	C	C	C	C	C	C	C	C	C	C	C	C	C	C	C	C	C	C	C	C	C	C	C	C	C	C	C	C	C	C	C	C	C	C	C	C	C	T	ECH74115_RS02560	419064	418165	900	130	GCC
NC_011353	420321	1	NSYN	C	C	C	C	C	C	C	C	C	C	C	C	C	C	C	C	C	C	C	C	C	C	C	C	C	C	C	C	C	C	C	T	T	C	C	C	C	C	C	C	ECH74115_RS02570	419864	420335	471	458	ACC
NC_011353	420611	1	NSYN	G	G	G	G	G	G	G	G	G	G	G	G	G	G	G	G	G	G	G	G	G	G	G	G	G	G	G	G	G	T	G	G	G	G	G	G	G	G	G	G	ECH74115_RS02575	420340	421522	1182	272	CGT
NC_011353	420840	1	SYN	C	C	C	C	C	C	C	C	C	C	C	C	C	C	C	C	C	C	C	C	C	C	C	C	C	C	C	T	T	C	T	C	C	T	T	T	T	T	C	C	ECH74115_RS02575	420340	421522	1182	501	GCC
NC_011353	421017	1	SYN	C	C	C	C	C	C	C	C	C	C	C	C	C	C	C	C	C	C	C	C	C	C	C	C	C	C	C	T	T	C	T	C	C	T	T	T	T	T	C	C	ECH74115_RS02575	420340	421522	1182	678	GCC
NC_011353	421053	1	NSYN	C	C	C	C	C	C	C	C	C	C	C	C	C	C	A	A	A	A	A	A	A	A	C	C	C	C	C	C	C	C	C	C	C	C	C	C	C	C	C	C	ECH74115_RS02575	420340	421522	1182	714	AGC
NC_011353	421407	1	NSYN	G	C	C	C	C	C	C	C	C	C	C	C	C	C	C	C	C	C	C	C	C	C	C	G	G	G	G	C	C	C	C	C	C	C	C	C	C	C	C	C	ECH74115_RS02575	420340	421522	1182	1068	AGG
NC_011353	422041	1	NSYN	T	T	T	T	T	T	T	T	T	T	T	T	T	T	T	T	T	T	T	T	T	T	T	T	G	G	G	T	T	T	T	T	T	T	T	T	T	T	T	T	ECH74115_RS02580	422235	421624	612	195	TTC
NC_011353	422392	1	NSYN	A	A	A	A	A	A	A	A	A	A	A	A	A	A	A	A	G	A	A	A	A	A	A	A	A	A	A	A	A	A	A	A	A	A	A	A	A	A	A	A	ECH74115_RS02585	423554	422301	1254	1163	CAC
NC_011353	423227	1	NSYN	C	C	C	C	C	C	C	C	C	C	C	C	C	C	C	C	C	C	C	C	C	C	C	C	C	C	C	C	C	C	C	C	C	C	C	C	C	C	C	T	ECH74115_RS02585	423554	422301	1254	328	ACC
NC_011353	423570	1	intergenic	A	G	G	G	G	G	G	G	G	G	G	G	G	G	G	G	G	G	G	G	G	G	G	A	G	G	G	G	G	G	G	G	G	G	G	G	G	G	G	G	intergenic	--	--	--	--	--
NC_011353	424144	1	NSYN	T	T	T	T	T	T	T	T	T	T	T	T	T	T	T	T	T	T	A	T	T	T	T	T	T	T	T	T	T	T	T	T	T	T	T	T	T	T	T	T	ECH74115_RS02590	426680	423606	3075	2537	CTG
NC_011353	424481	1	NSYN	C	C	C	C	C	C	C	C	C	C	C	C	C	C	C	C	C	C	C	T	T	C	C	C	C	C	C	C	C	C	C	C	C	C	C	C	C	C	C	C	ECH74115_RS02590	426680	423606	3075	2200	CGC
NC_011353	425921	1	NSYN	C	C	C	C	C	C	C	C	C	C	C	C	C	C	C	C	C	C	C	C	C	C	C	C	C	C	C	C	C	C	C	C	C	C	C	C	C	C	C	T	ECH74115_RS02590	426680	423606	3075	760	CTC
NC_011353	427737	1	NSYN	T	T	T	T	T	T	T	T	T	T	T	T	T	T	T	T	T	T	T	T	T	T	T	T	T	T	T	T	T	C	T	T	T	T	T	T	T	T	T	T	ECH74115_RS02595	427885	426803	1083	149	GTT
NC_011353	427993	1	SYN	G	G	G	G	G	G	G	G	G	G	G	G	G	G	G	G	G	G	G	G	G	G	G	G	G	G	G	G	G	G	G	G	G	G	G	G	G	G	G	A	ECH74115_RS02600	428875	427922	954	883	ACG
NC_011353	428296	1	NSYN	C	C	C	C	C	C	C	C	C	C	C	C	C	C	C	C	C	C	C	C	C	C	C	C	C	C	C	C	C	C	C	C	C	C	C	C	C	C	C	T	ECH74115_RS02600	428875	427922	954	580	GCC
NC_011353	428992	1	NSYN	C	C	C	C	C	C	C	C	C	C	C	C	C	C	C	C	C	C	C	C	C	C	C	C	C	C	C	C	C	T	C	C	C	C	C	C	C	C	C	C	ECH74115_RS02605	429671	428895	777	680	ACA
NC_011353	429487	1	NSYN	G	G	G	G	G	G	G	G	G	G	G	G	G	G	T	T	G	G	G	G	G	G	G	G	G	G	G	G	G	G	G	G	G	G	G	G	G	G	G	G	ECH74115_RS02605	429671	428895	777	185	GGC
NC_011353	430661	1	NSYN	G	G	G	G	G	G	G	G	G	G	G	G	G	G	G	G	G	G	G	G	G	G	G	G	G	G	G	G	G	G	G	A	A	G	G	G	G	G	G	G	ECH74115_RS02610	430733	429786	948	73	CTG
NC_011353	431270	1	NSYN	A	A	A	A	A	A	A	A	A	A	A	A	A	A	A	A	A	A	A	A	A	A	A	A	A	A	A	A	A	A	A	A	A	A	A	A	A	A	A	T	ECH74115_RS02615	430810	432475	1665	461	CAC
NC_011353	431291	1	NSYN	T	T	T	T	T	T	T	T	T	T	T	T	T	T	T	T	T	T	T	T	T	T	T	T	T	T	T	T	T	T	T	T	T	T	T	T	T	T	A	A	ECH74115_RS02615	430810	432475	1665	482	CTG
NC_011353	431934	1	SYN	C	C	C	C	C	C	C	C	C	C	C	C	C	C	C	C	C	C	C	C	C	C	C	C	C	C	C	T	T	C	T	C	C	T	T	T	T	T	C	C	ECH74115_RS02615	430810	432475	1665	1125	TCC
NC_011353	432881	1	NSYN	G	G	G	G	G	G	G	G	G	G	G	G	G	G	G	G	G	G	G	G	G	G	A	G	G	G	G	G	G	G	G	G	G	G	G	G	G	G	G	G	ECH74115_RS02620	432476	433421	945	406	GTG
NC_011353	432991	1	SYN	A	A	A	A	A	A	A	A	A	A	A	A	A	A	A	A	A	A	A	A	A	A	A	A	A	A	A	G	G	G	G	A	A	G	G	G	G	G	G	G	ECH74115_RS02620	432476	433421	945	516	CTA
NC_011353	433510	1	NSYN	C	C	C	C	C	C	C	C	C	C	C	C	C	C	C	C	C	C	C	C	C	C	C	C	C	C	C	C	C	C	C	C	C	C	C	C	C	C	C	T	ECH74115_RS02625	433438	434305	867	73	CGC
NC_011353	433668	1	SYN	C	C	C	C	C	C	C	C	C	C	C	C	C	C	C	C	C	C	C	C	C	C	C	C	C	C	C	C	C	C	C	A	A	C	C	C	C	C	C	C	ECH74115_RS02625	433438	434305	867	231	GGC
NC_011353	433716	1	SYN	A	A	A	A	A	A	A	A	A	A	A	A	A	A	A	A	A	A	A	A	A	A	A	A	A	G	G	A	A	A	A	A	A	A	A	A	A	A	A	A	ECH74115_RS02625	433438	434305	867	279	GCA
NC_011353	434008	1	NSYN	G	G	G	G	G	G	G	G	G	G	G	G	G	G	G	G	G	G	G	G	G	G	G	G	G	G	G	G	G	G	G	G	G	G	G	G	G	G	A	G	ECH74115_RS02625	433438	434305	867	571	GCG
NC_011353	434096	1	NSYN	T	T	T	T	T	T	T	T	T	T	T	T	T	T	T	T	T	T	T	T	T	T	T	T	T	T	T	T	T	T	T	T	T	T	T	T	T	T	T	G	ECH74115_RS02625	433438	434305	867	659	TTT
NC_011353	434148	1	SYN	C	C	C	C	C	C	C	C	C	C	C	C	C	C	C	C	C	C	C	C	C	C	T	C	C	C	C	C	C	C	C	C	C	C	C	C	C	C	C	C	ECH74115_RS02625	433438	434305	867	711	CGC
NC_011353	434235	1	SYN	G	G	G	G	G	G	G	G	G	G	G	G	G	G	G	G	G	G	G	G	G	G	G	G	G	G	G	G	G	G	G	G	G	G	G	G	G	G	T	T	ECH74115_RS02625	433438	434305	867	798	GGG
NC_011353	434389	1	SYN	T	C	C	C	C	C	C	C	C	C	C	C	C	C	C	C	C	C	C	C	C	C	C	T	C	C	C	C	C	C	C	C	C	C	C	C	C	C	C	C	ECH74115_RS02630	434314	435124	810	76	TTG
NC_011353	435054	1	SYN	C	C	C	C	C	C	C	C	C	C	C	C	C	C	C	C	C	C	C	C	C	C	C	C	C	C	C	T	T	C	T	C	C	T	T	T	T	T	C	C	ECH74115_RS02630	434314	435124	810	741	GCC
NC_011353	436134	1	NSYN	G	A	A	A	A	A	A	A	A	A	A	A	A	A	A	A	A	A	A	A	A	A	A	G	G	G	G	A	A	A	A	A	A	A	A	A	A	A	A	A	ECH74115_RS02640	436067	437081	1014	68	CGG
NC_011353	436146	1	NSYN	A	A	A	A	A	A	A	A	A	A	A	A	A	A	A	A	A	A	A	A	A	A	A	A	A	A	A	A	A	A	A	A	A	A	A	A	A	A	T	T	ECH74115_RS02640	436067	437081	1014	80	GAA
NC_011353	436157	1	NSYN	C	C	C	C	C	C	C	C	C	T	C	C	C	C	C	C	C	C	C	C	C	C	C	C	C	C	C	C	C	C	C	C	C	C	C	C	C	C	C	C	ECH74115_RS02640	436067	437081	1014	91	CAG
NC_011353	436807	1	SYN	T	T	T	T	T	T	T	T	T	T	T	T	T	T	T	T	T	T	T	T	T	T	T	T	T	T	T	T	T	T	T	T	T	T	T	T	T	T	G	T	ECH74115_RS02640	436067	437081	1014	741	GGT
NC_011353	437060	1	NSYN	G	G	G	G	G	G	G	G	G	G	G	G	G	G	G	G	G	G	G	G	G	G	G	G	G	G	G	G	G	A	G	G	G	G	G	G	G	G	G	G	ECH74115_RS02640	436067	437081	1014	994	GAT
NC_011353	438103	1	NSYN	C	C	C	C	C	C	C	C	C	C	C	C	C	C	C	C	C	C	C	C	C	C	C	C	C	C	C	C	C	T	C	C	C	C	C	C	C	C	C	C	ECH74115_RS02645	437256	438468	1212	848	TCG
NC_011353	439064	1	NSYN	G	A	A	A	A	A	A	A	G	G	G	G	G	G	G	G	G	G	G	G	G	G	G	G	G	G	G	G	G	G	G	G	G	G	G	G	G	G	G	G	ECH74115_RS02650	438569	439109	540	496	GAC
NC_011353	439472	1	NSYN	G	G	G	G	G	G	G	G	G	G	G	G	C	C	C	C	C	C	C	C	C	C	C	G	G	G	G	C	C	C	C	C	C	C	C	C	C	C	C	C	ECH74115_RS02655	440066	439233	834	595	ATG
NC_011353	440152	1	intergenic	C	C	C	C	C	C	C	C	C	C	C	C	C	C	C	C	C	C	C	C	C	C	C	C	C	C	C	C	C	T	C	C	C	C	C	C	C	C	C	C	intergenic	--	--	--	--	--
NC_011353	440284	1	NSYN	C	C	C	C	C	C	C	C	C	C	C	C	C	C	C	C	C	C	C	C	C	C	C	C	C	C	C	C	C	C	C	C	C	C	C	C	C	C	C	T	ECH74115_RS02660	441268	440159	1110	985	ATC
NC_011353	442965	1	NSYN	G	G	G	G	G	G	G	G	G	G	G	G	G	G	G	G	G	G	G	G	G	G	G	G	G	G	G	G	G	G	G	G	G	G	G	G	G	G	G	A	ECH74115_RS02675	444874	442796	2079	1910	GGT
NC_011353	443414	1	SYN	G	G	G	G	G	G	G	G	G	G	G	G	G	G	G	G	G	G	G	G	G	G	G	G	G	G	G	G	G	G	G	G	G	G	G	G	G	G	A	A	ECH74115_RS02675	444874	442796	2079	1461	GGT
NC_011353	443432	1	SYN	C	C	C	C	C	C	C	C	C	C	C	C	C	C	C	C	C	C	C	C	C	C	C	C	C	C	C	C	C	C	C	C	C	C	C	C	C	C	C	T	ECH74115_RS02675	444874	442796	2079	1443	CCA
NC_011353	443762	1	SYN	G	G	G	G	G	G	G	G	G	G	G	G	G	G	G	G	G	G	G	G	G	G	G	G	G	G	G	G	G	G	G	G	G	G	G	G	G	G	A	A	ECH74115_RS02675	444874	442796	2079	1113	GGT
NC_011353	444253	1	NSYN	C	C	C	C	C	C	C	C	C	C	C	C	C	C	C	C	C	C	C	C	C	C	C	C	C	C	C	T	T	T	T	C	C	T	T	T	T	T	T	T	ECH74115_RS02675	444874	442796	2079	622	AGC
NC_011353	444878	1	intergenic	A	A	A	A	A	A	A	A	A	A	A	A	A	A	A	A	A	A	A	T	T	A	A	A	A	A	A	A	A	A	A	A	A	A	A	A	A	A	A	A	intergenic	--	--	--	--	--
NC_011353	445064	1	NSYN	G	G	G	G	G	G	G	G	G	G	G	G	G	G	G	G	G	G	G	G	G	G	G	G	G	G	G	G	G	G	G	T	T	G	G	G	G	G	G	G	ECH74115_RS02680	445974	444943	1032	911	TGG
NC_011353	445311	1	NSYN	C	C	C	C	C	C	C	C	C	C	C	C	C	C	C	C	C	C	C	C	C	C	C	C	C	C	C	C	C	C	C	C	C	C	C	C	C	C	C	T	ECH74115_RS02680	445974	444943	1032	664	CGC
NC_011353	446485	1	NSYN	A	A	A	A	A	A	A	A	A	A	A	A	A	A	A	A	A	G	A	A	A	A	A	A	A	A	A	A	A	A	A	A	A	A	A	A	A	A	A	A	ECH74115_RS02685	447275	445971	1305	791	GAT
NC_011353	448024	1	NSYN	C	C	C	C	C	C	C	C	C	C	C	C	C	C	C	C	C	C	C	C	C	C	C	C	C	C	C	C	C	C	C	C	C	C	C	C	C	C	T	C	ECH74115_RS02690	448901	447360	1542	878	CCG
NC_011353	448085	1	NSYN	G	G	G	G	G	G	G	G	G	G	G	G	G	G	G	G	G	G	G	G	G	G	G	G	G	G	G	G	G	G	G	G	G	G	G	G	G	G	A	G	ECH74115_RS02690	448901	447360	1542	817	CAG
NC_011353	448915	1	NSYN	G	G	G	G	G	G	G	G	G	G	G	G	G	G	G	G	G	G	G	G	G	G	G	G	G	G	G	G	G	G	G	G	G	G	G	G	G	G	A	G	ECH74115_RS02695	449530	448901	630	616	CAG
NC_011353	449158	1	NSYN	G	G	G	G	G	G	G	G	G	G	G	G	G	G	G	G	G	G	G	G	G	G	G	G	G	T	T	G	G	G	G	G	G	G	G	G	G	G	G	G	ECH74115_RS02695	449530	448901	630	373	GAG
NC_011353	449268	1	NSYN	A	G	G	G	G	G	G	G	G	G	G	G	G	G	G	G	G	G	G	G	G	G	G	A	G	G	G	G	G	G	G	G	G	G	G	G	G	G	G	G	ECH74115_RS02695	449530	448901	630	263	GAT
NC_011353	449273	1	SYN	C	C	C	C	C	C	C	C	C	C	C	C	C	C	C	C	C	C	C	C	C	C	C	C	C	C	C	C	C	C	C	C	C	C	C	C	C	C	T	T	ECH74115_RS02695	449530	448901	630	258	CGC
NC_011353	450505	1	NSYN	G	T	T	T	T	T	T	T	T	T	T	T	G	G	G	G	G	G	G	G	G	G	G	G	G	G	G	G	G	G	G	G	G	G	G	G	G	G	G	G	ECH74115_RS02700	449833	450796	963	673	GCT
NC_011353	451116	1	NSYN	A	G	G	G	G	G	G	G	G	G	G	G	G	G	G	G	G	G	G	G	G	G	G	A	A	A	A	G	G	G	G	G	G	G	G	G	G	G	G	G	ECH74115_RS02705	450808	451576	768	309	ATA
NC_011353	451955	1	SYN	G	G	G	G	G	G	G	G	G	G	G	G	G	G	G	G	G	G	G	G	G	G	G	G	G	G	G	G	G	G	G	G	G	G	G	G	G	G	A	A	ECH74115_RS02710	451572	452400	828	384	CTG
NC_011353	452111	1	SYN	T	T	T	T	T	T	T	T	T	T	T	T	T	T	T	T	T	T	T	T	T	T	T	T	T	T	T	T	T	T	T	T	T	T	T	T	T	T	T	G	ECH74115_RS02710	451572	452400	828	540	GGT
NC_011353	452471	1	NSYN	C	C	C	C	C	C	C	C	C	C	C	C	T	T	C	C	C	C	C	C	C	C	C	C	C	C	C	C	C	C	C	C	C	C	C	C	C	C	C	C	ECH74115_RS02715	452396	453248	852	76	CCG
NC_011353	452631	1	NSYN	T	T	T	T	T	T	T	T	T	T	T	T	T	T	T	T	T	T	T	T	T	T	T	T	T	T	T	T	T	T	T	T	T	T	T	T	T	T	G	T	ECH74115_RS02715	452396	453248	852	236	GTT
NC_011353	452855	1	NSYN	G	G	G	G	G	G	G	G	G	G	G	G	G	G	G	G	G	G	G	G	G	G	G	G	G	G	G	T	T	G	T	G	G	T	T	T	T	T	G	G	ECH74115_RS02715	452396	453248	852	460	GAT
NC_011353	454381	1	intergenic	T	T	T	T	T	T	T	T	T	T	T	T	T	T	T	T	T	T	T	T	T	T	T	T	T	T	T	A	A	A	A	A	A	A	A	A	A	A	A	A	intergenic	--	--	--	--	--
NC_011353	454605	1	intergenic	T	T	T	T	T	T	T	T	T	T	T	T	T	T	T	T	T	T	T	T	T	T	T	T	T	T	T	T	T	C	T	T	T	T	T	T	T	T	T	T	intergenic	--	--	--	--	--
NC_011353	454625	1	intergenic	A	A	A	A	A	A	A	A	A	A	A	A	A	A	A	A	A	A	A	A	A	A	A	A	A	A	A	A	A	G	A	A	A	A	A	A	A	A	A	A	intergenic	--	--	--	--	--
NC_011353	454841	1	intergenic	G	G	G	G	G	G	G	G	G	G	G	G	G	G	G	G	G	G	G	G	G	G	G	G	G	G	G	G	G	A	G	G	G	G	G	G	G	G	G	G	intergenic	--	--	--	--	--
NC_011353	454878	1	NSYN	A	A	A	A	A	A	A	A	A	A	A	A	A	A	A	A	A	A	A	A	A	A	A	A	A	A	A	G	G	G	G	G	G	G	G	G	G	G	G	G	ECH74115_RS02725	454854	457783	2929	25	ATA
NC_011353	454900	1	NSYN	C	C	C	C	C	C	C	C	C	C	C	C	C	C	C	C	C	C	C	C	C	C	C	C	C	C	C	T	T	C	T	C	C	T	T	T	T	T	C	C	ECH74115_RS02725	454854	457783	2929	47	GCT
NC_011353	454917	1	NSYN	A	A	A	A	A	A	A	A	A	A	A	A	G	G	G	G	G	G	G	G	G	G	A	A	A	A	A	A	A	A	A	A	A	A	A	A	A	A	A	A	ECH74115_RS02725	454854	457783	2929	64	ACC
NC_011353	454943	1	SYN	C	C	C	C	T	T	C	C	C	C	C	C	C	C	C	C	C	C	C	C	C	C	C	C	C	C	C	C	C	C	C	C	C	C	C	C	C	C	C	C	ECH74115_RS02725	454854	457783	2929	90	AAC
NC_011353	455288	1	SYN	G	G	G	G	G	G	G	G	G	G	G	G	G	G	G	G	G	G	G	G	G	G	G	G	G	G	G	G	G	T	G	G	G	G	G	G	G	G	G	G	ECH74115_RS02725	454854	457783	2929	435	ACG
NC_011353	455781	1	NSYN	A	A	A	A	A	A	A	A	A	A	A	A	A	A	A	A	A	A	A	A	A	A	A	A	A	A	A	G	G	G	G	G	G	G	G	G	G	G	G	G	ECH74115_RS02725	454854	457783	2929	928	AAC
NC_011353	456170	1	SYN	A	A	A	A	A	A	A	A	A	A	A	A	A	A	A	A	A	A	A	A	A	A	A	A	A	A	A	A	A	A	A	A	A	A	A	A	A	A	G	G	ECH74115_RS02725	454854	457783	2929	1317	CAA
NC_011353	458141	1	NSYN	A	A	A	A	A	A	A	A	A	A	A	A	A	A	A	A	A	A	A	A	A	A	A	A	A	A	A	A	A	A	A	A	A	A	A	A	A	A	T	T	ECH74115_RS02730	457870	458494	624	272	AAT
NC_011353	458563	1	NSYN	C	C	A	A	C	C	C	C	C	C	C	C	C	C	C	C	C	C	C	C	C	C	C	C	C	C	C	C	C	C	C	C	C	C	C	C	C	C	C	C	ECH74115_RS02735	459651	458494	1158	1089	CAT
NC_011353	459463	1	SYN	A	A	A	A	A	A	A	A	A	A	A	A	A	A	A	A	A	A	A	A	A	A	A	A	A	A	A	A	A	G	A	A	A	A	A	A	A	A	A	A	ECH74115_RS02735	459651	458494	1158	189	AAA
NC_011353	459767	1	intergenic	A	A	A	A	A	A	A	A	A	A	A	A	A	A	A	A	A	A	A	A	A	A	A	A	A	A	A	A	A	A	A	A	A	A	A	A	A	A	G	G	intergenic	--	--	--	--	--
NC_011353	460314	1	SYN	T	T	T	T	T	T	T	T	T	T	T	T	T	T	T	T	T	T	T	T	T	T	T	T	T	T	T	C	C	C	C	C	C	C	C	C	C	C	C	C	ECH74115_RS02745	460003	461224	1221	312	GTT
NC_011353	460899	1	SYN	C	C	C	C	C	C	C	C	C	C	C	C	C	C	C	C	C	C	C	C	C	C	C	C	C	C	C	C	C	C	C	C	C	C	C	C	C	C	T	C	ECH74115_RS02745	460003	461224	1221	897	CGC
NC_011353	461089	1	NSYN	C	C	C	C	C	C	C	C	C	C	C	C	C	C	C	C	C	C	C	C	C	C	C	C	C	C	C	C	C	T	C	C	C	C	C	C	C	C	C	C	ECH74115_RS02745	460003	461224	1221	1087	CGC
NC_011353	461124	1	SYN	C	C	C	C	C	C	C	C	C	C	C	C	C	C	C	C	C	C	C	C	C	C	C	C	C	C	C	C	C	C	C	T	T	C	C	C	C	C	C	C	ECH74115_RS02745	460003	461224	1221	1122	ACC
NC_011353	461447	1	NSYN	C	C	C	C	C	C	C	C	C	C	C	C	C	C	C	C	C	C	C	C	C	C	C	C	C	C	C	C	C	C	C	C	C	C	C	C	C	C	T	T	ECH74115_RS02750	461236	462331	1095	212	CCG
NC_011353	461647	1	SYN	T	T	T	T	T	T	T	T	T	T	T	T	T	T	T	T	T	T	T	T	T	T	T	T	T	T	T	T	T	T	T	T	T	T	T	T	T	T	C	C	ECH74115_RS02750	461236	462331	1095	412	TTA
NC_011353	462839	1	SYN	C	C	C	C	C	C	C	C	C	C	C	C	C	C	C	C	C	C	C	C	C	C	C	C	C	C	C	C	C	T	C	C	C	C	C	C	C	C	C	C	ECH74115_RS02760	462958	462770	189	120	CGA
NC_011353	463618	1	NSYN	T	T	T	T	T	T	T	T	T	T	T	T	A	A	A	A	A	A	A	A	A	A	T	T	T	T	T	T	T	T	T	T	T	T	T	T	T	T	T	T	ECH74115_RS02770	464287	463193	1095	670	GAT
NC_011353	463619	1	SYN	C	C	C	C	C	C	C	C	C	C	C	C	C	C	C	C	C	C	C	C	C	C	C	C	T	C	C	C	C	C	C	C	C	C	C	C	C	C	C	C	ECH74115_RS02770	464287	463193	1095	669	CCC
NC_011353	463762	1	SYN	A	A	A	A	A	A	A	A	A	A	A	A	A	A	A	A	A	A	A	A	A	A	A	A	A	A	A	A	A	A	A	A	A	A	A	A	A	A	C	A	ECH74115_RS02770	464287	463193	1095	526	AGA
NC_011353	464667	1	intergenic	C	C	C	C	C	C	C	C	C	C	C	C	C	C	C	C	C	C	C	C	C	C	C	C	C	C	C	T	T	T	T	C	C	T	T	T	T	T	T	T	intergenic	--	--	--	--	--
NC_011353	465096	1	intergenic	C	C	C	C	C	C	C	C	C	C	C	C	C	C	C	C	C	C	C	C	C	C	C	C	C	C	C	C	C	C	C	C	C	C	C	C	C	C	C	T	intergenic	--	--	--	--	--
NC_011353	465407	1	SYN	C	C	C	C	C	C	C	C	C	C	C	C	C	C	C	C	C	C	C	C	C	C	C	C	C	T	T	C	C	C	C	C	C	C	C	C	C	C	C	C	ECH74115_RS02785	465111	466527	1416	297	GCC
NC_011353	466068	1	NSYN	A	A	A	A	A	A	A	A	C	A	A	A	A	A	A	A	A	A	A	A	A	A	A	A	A	A	A	A	A	A	A	A	A	A	A	A	A	A	A	A	ECH74115_RS02785	465111	466527	1416	958	ACC
NC_011353	466337	1	SYN	T	T	T	T	T	T	T	T	T	T	T	T	T	T	T	T	T	T	T	T	T	T	T	T	T	T	T	C	C	C	C	C	C	C	C	C	C	C	C	C	ECH74115_RS02785	465111	466527	1416	1227	ACT
NC_011353	467580	1	SYN	C	C	C	C	C	C	C	C	C	C	C	C	C	C	C	C	C	C	C	C	C	C	C	C	C	C	C	C	C	C	C	C	C	C	C	C	C	C	T	T	ECH74115_RS02795	467067	468183	1116	514	CTG
NC_011353	468615	1	NSYN	A	A	A	A	A	A	A	A	A	A	A	A	A	A	A	A	A	A	A	A	A	A	A	A	A	A	A	A	A	A	A	T	T	A	A	A	A	A	A	A	ECH74115_RS02800	469008	468199	810	394	GGA
NC_011353	468712	1	SYN	A	A	A	A	A	A	A	A	A	A	A	G	A	A	A	A	A	A	A	A	A	A	A	A	A	A	A	A	A	A	A	A	A	A	A	A	A	A	A	A	ECH74115_RS02800	469008	468199	810	297	ACC
NC_011353	468767	1	NSYN	C	C	C	C	C	C	C	C	C	C	C	C	C	C	C	C	C	T	C	C	C	C	C	C	C	C	C	C	C	C	C	C	C	C	C	C	C	C	C	C	ECH74115_RS02800	469008	468199	810	242	GCT
NC_011353	469687	1	intergenic	A	A	A	A	A	A	A	G	A	A	A	A	A	A	A	A	A	A	A	A	A	A	A	A	A	A	A	A	A	A	A	A	A	A	A	A	A	A	A	A	intergenic	--	--	--	--	--
NC_011353	470090	1	NSYN	G	G	G	G	G	G	G	G	G	G	G	G	G	G	G	G	G	G	G	G	G	G	A	G	G	G	G	G	G	G	G	G	G	G	G	G	G	G	G	G	ECH74115_RS02810	469769	470294	525	322	GTT
NC_011353	470581	1	NSYN	T	T	T	T	T	T	T	T	T	T	T	T	T	T	T	T	G	T	T	T	T	T	T	T	T	T	T	T	T	T	T	T	T	T	T	T	T	T	T	T	ECH74115_RS02820	470565	470745	180	17	ATC
NC_011353	471026	1	SYN	C	C	C	C	C	C	C	C	C	C	C	C	C	C	C	C	C	C	C	C	C	C	T	C	C	C	C	C	C	C	C	C	C	C	C	C	C	C	C	C	ECH74115_RS02825	470792	471470	678	235	CTG
NC_011353	471140	1	SYN	C	A	A	A	A	A	A	C	C	C	C	C	C	C	C	C	C	C	C	C	C	C	C	C	C	C	C	C	C	C	C	C	C	C	C	C	C	C	C	C	ECH74115_RS02825	470792	471470	678	349	CGG
NC_011353	471373	1	SYN	C	C	C	C	C	C	C	C	C	C	C	C	C	C	C	C	C	C	C	C	C	C	C	C	C	C	C	C	C	C	C	C	C	C	C	C	C	C	T	T	ECH74115_RS02825	470792	471470	678	582	AAC
NC_011353	471515	1	intergenic	A	A	A	A	A	A	A	A	A	A	A	A	A	A	A	A	A	A	A	A	A	A	A	A	A	A	A	A	A	A	A	A	A	A	A	A	A	A	G	G	intergenic	--	--	--	--	--
NC_011353	472317	1	intergenic	G	G	G	G	G	G	G	G	G	G	G	G	G	G	G	G	G	G	G	G	G	G	G	G	G	G	G	G	G	G	G	G	G	G	G	G	G	G	G	A	intergenic	--	--	--	--	--
NC_011353	473264	1	intergenic	C	C	C	C	C	C	C	C	C	C	C	C	C	C	C	C	C	C	C	C	C	C	T	C	C	C	C	C	C	C	C	C	C	C	C	C	C	C	C	C	intergenic	--	--	--	--	--
NC_011353	473409	1	intergenic	C	T	C	C	C	C	C	C	C	C	C	C	C	C	C	C	C	C	C	C	C	C	C	C	C	C	C	C	C	C	C	C	C	C	C	C	C	C	C	C	intergenic	--	--	--	--	--
NC_011353	473493	1	intergenic	C	C	C	C	C	C	C	C	C	C	C	C	C	C	C	C	C	C	C	C	C	C	C	C	C	C	C	C	C	C	C	C	C	C	C	C	C	C	C	T	intergenic	--	--	--	--	--
NC_011353	474531	1	NSYN	A	A	A	A	A	A	A	A	A	A	A	A	G	G	A	A	A	A	A	A	A	A	A	A	A	A	A	A	A	A	A	A	A	A	A	A	A	A	A	A	ECH74115_RS02840	474245	474695	450	287	GAC
NC_011353	476239	1	NSYN	G	G	G	G	G	G	G	G	G	G	G	G	G	G	G	G	G	G	G	G	G	G	G	G	G	G	G	G	G	G	G	G	G	G	G	G	G	G	G	A	ECH74115_RS02850	475815	476724	909	425	GGG
NC_011353	476393	1	SYN	C	C	C	C	C	C	C	C	C	C	C	C	C	C	C	C	C	C	C	C	C	C	C	C	C	C	C	C	C	C	C	T	T	C	C	C	C	C	C	C	ECH74115_RS02850	475815	476724	909	579	TTC
NC_011353	478193	1	SYN	T	T	T	T	T	T	T	T	T	T	T	T	T	T	T	T	T	T	T	T	T	T	T	T	T	T	T	C	C	C	C	T	T	C	C	C	C	C	C	C	ECH74115_RS02860	481319	478176	3144	3127	CGT
NC_011353	478857	1	NSYN	A	A	A	A	A	A	A	A	A	A	A	A	A	A	A	A	A	A	A	A	A	A	A	A	A	A	A	G	G	A	G	A	A	G	G	G	G	G	A	A	ECH74115_RS02860	481319	478176	3144	2463	AGT
NC_011353	479671	1	NSYN	C	C	C	C	C	C	C	C	C	C	C	C	C	C	C	C	C	C	C	C	C	T	C	C	C	C	C	C	C	C	C	C	C	C	C	C	C	C	C	C	ECH74115_RS02860	481319	478176	3144	1649	GCG
NC_011353	480106	1	NSYN	A	A	A	A	A	A	A	A	A	A	A	A	A	A	A	A	A	A	A	A	A	A	A	A	A	A	A	A	A	A	A	A	A	A	A	A	A	A	G	G	ECH74115_RS02860	481319	478176	3144	1214	CAT
NC_011353	480695	1	NSYN	C	C	C	C	C	C	C	C	C	C	C	C	C	C	C	C	C	C	C	C	C	C	C	C	C	C	C	C	C	C	C	C	C	C	C	C	C	C	A	C	ECH74115_RS02860	481319	478176	3144	625	GCC
NC_011353	481516	1	SYN	C	C	C	C	C	C	C	C	C	C	C	C	C	C	C	C	C	C	C	C	C	C	C	C	C	C	C	C	C	C	C	C	C	C	C	C	C	C	T	T	ECH74115_RS02865	482518	481316	1203	1003	TAC
NC_011353	482510	1	SYN	G	G	G	G	G	G	G	G	G	G	G	G	G	T	G	G	G	G	G	G	G	G	G	G	G	G	G	G	G	G	G	G	G	G	G	G	G	G	G	G	ECH74115_RS02865	482518	481316	1203	9	GAT
NC_011353	482707	1	intergenic	C	C	C	C	C	C	C	T	C	C	C	C	C	C	C	C	C	C	C	C	C	C	C	C	C	C	C	C	C	C	C	C	C	C	C	C	C	C	C	C	intergenic	--	--	--	--	--
NC_011353	483242	1	SYN	T	C	C	C	C	C	C	C	C	C	C	C	C	C	C	C	C	C	C	C	C	C	C	T	C	C	C	C	C	C	C	C	C	C	C	C	C	C	C	C	ECH74115_RS02870	482708	483398	690	535	TTG
NC_011353	484147	1	SYN	G	G	G	G	G	G	G	G	G	G	G	G	G	G	G	G	G	G	G	G	G	G	G	G	G	G	G	G	G	G	G	G	G	G	G	G	G	G	A	G	ECH74115_RS02875	483455	484751	1296	693	GAG
NC_011353	484416	1	NSYN	T	T	T	T	T	T	T	T	T	T	T	T	T	T	T	T	T	T	T	T	T	T	T	T	T	T	T	C	C	C	C	T	T	C	C	C	C	C	C	C	ECH74115_RS02875	483455	484751	1296	962	GTG
NC_011353	484462	1	SYN	C	C	C	C	C	C	C	C	C	C	C	C	C	C	C	C	C	C	C	C	C	C	C	C	C	C	C	C	C	C	C	C	C	C	C	C	C	C	C	T	ECH74115_RS02875	483455	484751	1296	1008	GGC
NC_011353	485128	1	intergenic	C	C	C	C	C	C	C	C	C	C	C	C	C	C	C	C	C	C	C	C	C	C	C	C	C	C	C	T	T	C	T	C	C	T	T	T	T	T	C	C	intergenic	--	--	--	--	--
NC_011353	485906	1	SYN	T	T	T	T	T	T	T	T	T	T	T	T	T	T	T	T	T	T	T	T	T	T	T	T	T	T	T	C	C	T	C	T	T	C	C	C	C	C	T	T	ECH74115_RS02880	485157	486477	1320	750	GGT
NC_011353	486205	1	NSYN	C	C	C	C	C	C	C	C	C	T	C	C	C	C	C	C	C	C	C	C	C	C	C	C	C	C	C	C	C	C	C	C	C	C	C	C	C	C	C	C	ECH74115_RS02880	485157	486477	1320	1049	CCG
NC_011353	486505	1	intergenic	G	G	G	G	G	G	G	G	G	G	G	G	G	G	G	G	G	G	G	G	G	G	G	G	G	A	A	G	G	G	G	G	G	G	G	G	G	G	G	G	intergenic	--	--	--	--	--
NC_011353	487631	1	SYN	T	C	C	C	C	C	C	C	C	C	C	C	C	C	C	C	C	C	C	C	C	C	C	T	T	T	T	C	C	C	C	C	C	C	C	C	C	C	C	C	ECH74115_RS02885	486552	487926	1374	1080	ATT
NC_011353	488256	1	NSYN	A	A	A	A	A	A	A	A	A	A	A	A	A	A	A	A	A	A	A	A	A	A	A	A	A	A	A	A	A	A	A	C	C	A	A	A	A	A	A	A	ECH74115_RS02890	488081	489899	1818	176	CAG
NC_011353	489060	1	NSYN	C	C	C	C	C	C	C	C	C	C	C	C	C	C	C	C	C	C	C	C	C	C	C	C	C	C	C	C	C	C	C	C	C	C	C	C	C	C	A	A	ECH74115_RS02890	488081	489899	1818	980	GCG
NC_011353	490032	1	intergenic	C	C	C	C	C	C	C	C	C	C	C	C	C	C	C	C	C	C	C	C	C	C	C	C	C	C	C	C	C	C	C	C	C	C	C	C	C	C	C	T	intergenic	--	--	--	--	--
NC_011353	490052	1	intergenic	A	A	A	A	A	A	A	A	A	A	A	A	A	A	A	A	A	A	A	A	A	A	A	A	A	A	A	C	C	A	C	A	A	C	C	C	C	C	A	A	intergenic	--	--	--	--	--
NC_011353	490964	1	SYN	A	A	A	A	A	A	A	A	A	A	A	A	G	G	A	A	A	A	A	A	A	A	A	A	A	A	A	A	A	A	A	A	A	A	A	A	A	A	A	A	ECH74115_RS02895	490086	491532	1446	879	GAA
NC_011353	491302	0.333333	NSYN	G	T	T	T	T	T	T	T	T	T	T	T	T	T	T	T	T	T	T	T	T	T	T	G	T	T	T	G	G	T	G	T	T	G	G	G	G	G	T	G	ECH74115_RS02895	490086	491532	1446	1217	GGC
NC_011353	493632	1	SYN	A	A	A	A	A	A	A	A	A	A	A	A	A	A	A	A	A	A	A	A	A	A	A	A	A	A	A	G	G	G	G	G	G	G	G	G	G	G	G	G	ECH74115_RS02910	493351	494479	1128	282	CAA
NC_011353	494978	1	NSYN	G	G	G	G	G	G	G	G	G	G	G	G	G	G	G	G	G	G	G	G	G	G	G	G	G	G	G	G	G	G	G	G	G	G	G	G	G	G	G	A	ECH74115_RS02920	494861	496709	1848	118	GCG
NC_011353	495477	1	NSYN	G	G	G	G	G	G	G	G	G	G	G	G	G	G	G	G	G	G	G	G	G	G	G	G	G	G	G	A	A	G	A	G	G	A	A	A	A	A	G	G	ECH74115_RS02920	494861	496709	1848	617	GGC
NC_011353	498472	1	SYN	G	G	G	G	G	G	G	G	G	G	G	G	G	G	G	G	G	G	G	G	G	G	G	G	G	G	G	G	G	G	G	G	G	G	G	G	G	G	G	A	ECH74115_RS02940	498446	498794	348	27	GCG
NC_011353	498625	1	SYN	C	C	C	C	C	C	C	C	C	C	C	C	C	C	C	C	C	C	C	C	C	C	C	C	C	C	C	C	C	C	C	T	T	C	C	C	C	C	C	C	ECH74115_RS02940	498446	498794	348	180	AAC
NC_011353	498875	1	intergenic	G	G	G	G	G	G	G	G	G	G	G	G	G	G	G	G	G	G	G	G	G	G	G	G	G	G	G	T	T	G	T	G	G	T	T	T	T	T	G	G	intergenic	--	--	--	--	--
NC_011353	499837	1	NSYN	C	C	C	C	C	C	C	C	C	C	C	C	C	C	T	T	T	T	T	T	T	T	C	C	C	C	C	C	C	C	C	C	C	C	C	C	C	C	C	C	ECH74115_RS02950	499854	498970	885	18	CAG
NC_011353	501356	1	NSYN	A	A	A	A	A	A	A	A	A	A	A	A	A	A	A	A	A	A	A	C	A	A	A	A	A	A	A	A	A	A	A	A	A	A	A	A	A	A	A	A	ECH74115_RS02965	501296	502400	1104	61	ACC
NC_011353	502345	1	SYN	C	C	C	C	C	C	C	C	C	C	C	C	C	C	C	C	C	C	C	C	C	C	C	C	C	C	C	C	C	C	C	T	T	C	C	C	C	C	C	C	ECH74115_RS02965	501296	502400	1104	1050	TTC
NC_011353	503265	1	SYN	C	C	C	C	C	C	C	C	C	C	C	C	C	C	C	C	C	C	C	C	C	C	C	C	C	C	C	C	C	C	C	C	C	C	C	C	C	C	C	T	ECH74115_RS02975	502978	503398	420	288	AGC
NC_011353	503402	1	intergenic	C	C	C	C	C	C	C	C	C	C	C	C	C	C	C	C	C	C	C	C	C	C	C	C	C	C	C	T	T	C	T	C	C	T	T	T	T	T	C	C	intergenic	--	--	--	--	--
NC_011353	504097	1	NSYN	A	A	A	A	A	A	A	A	A	A	A	A	A	A	A	A	A	A	A	A	A	A	A	A	A	A	A	A	A	A	A	A	A	A	A	A	A	A	G	G	ECH74115_RS02980	503475	504453	978	623	AAT
NC_011353	504236	1	SYN	G	G	G	G	G	G	G	G	G	G	G	G	G	G	G	G	G	G	G	G	G	G	G	G	G	G	G	G	G	G	G	G	G	G	G	A	G	G	G	G	ECH74115_RS02980	503475	504453	978	762	GCG
NC_011353	504534	1	SYN	C	C	C	C	C	C	C	C	C	C	C	C	C	C	C	C	C	C	C	C	C	C	C	C	C	C	C	C	C	C	C	C	C	C	C	C	C	C	C	T	ECH74115_RS02985	504430	504946	516	105	ATC
NC_011353	505450	1	SYN	C	C	C	C	C	C	C	C	C	C	C	C	C	C	C	C	C	C	C	C	C	C	C	C	C	C	C	C	C	C	C	T	T	C	C	C	C	C	C	C	ECH74115_RS02990	506694	505123	1572	1245	CCT
NC_011353	505463	1	NSYN	T	T	T	T	T	T	T	T	T	T	T	T	T	T	T	T	T	T	T	T	T	T	T	T	T	T	T	C	C	C	C	C	C	C	C	C	C	C	C	C	ECH74115_RS02990	506694	505123	1572	1232	TTC
NC_011353	506418	1	NSYN	C	C	C	C	C	C	C	C	C	C	C	C	C	C	C	C	C	C	C	C	C	C	C	C	C	C	C	C	C	C	C	C	C	C	C	C	C	C	T	C	ECH74115_RS02990	506694	505123	1572	277	ATC
NC_011353	506880	1	intergenic	C	C	C	C	C	C	C	C	C	C	C	C	C	C	C	C	C	C	C	C	C	C	C	C	C	C	C	T	T	C	T	C	C	T	T	T	T	T	C	C	intergenic	--	--	--	--	--
NC_011353	507953	1	intergenic	A	A	A	A	A	A	A	A	A	A	A	A	A	A	A	A	A	A	A	A	A	A	A	A	A	A	A	A	A	A	A	A	A	A	A	A	A	A	G	G	intergenic	--	--	--	--	--
NC_011353	509511	1	SYN	G	G	A	A	G	G	G	G	G	G	G	G	G	G	G	G	G	G	G	G	G	G	G	G	G	G	G	G	G	G	G	G	G	G	G	G	G	G	G	G	ECH74115_RS03000	509816	507954	1863	306	GCC
NC_011353	509759	1	NSYN	G	G	G	G	G	G	G	G	G	G	G	G	G	G	G	G	G	G	G	G	G	G	G	G	G	G	G	G	G	G	G	G	G	G	G	G	G	G	A	A	ECH74115_RS03000	509816	507954	1863	58	TAG
NC_011353	509831	1	intergenic	C	C	C	C	C	C	C	C	C	C	C	C	C	C	C	C	C	C	C	C	C	C	C	C	C	C	C	C	C	C	C	C	C	C	C	C	C	C	T	T	intergenic	--	--	--	--	--
NC_011353	510928	1	NSYN	C	C	C	C	C	C	C	C	C	C	C	C	C	C	C	C	C	C	C	C	C	C	C	C	C	C	C	C	C	G	C	C	C	C	C	C	C	C	C	C	ECH74115_RS03010	510982	510740	243	55	TTC
NC_011353	510990	1	intergenic	T	G	G	G	G	G	G	G	G	G	G	G	G	G	G	G	G	G	G	G	G	G	G	T	T	T	T	G	G	G	G	G	G	G	G	G	G	G	G	G	intergenic	--	--	--	--	--
NC_011353	511300	1	NSYN	A	A	A	A	A	A	A	A	A	A	A	A	A	A	A	A	A	A	A	A	A	A	A	A	A	A	A	A	A	A	A	T	T	A	A	A	A	A	A	A	ECH74115_RS03015	511188	512637	1449	113	GAT
NC_011353	512219	1	SYN	C	C	C	C	C	C	C	C	C	C	C	C	C	C	C	C	C	C	C	C	C	C	C	C	C	C	C	C	C	C	C	C	C	C	C	C	C	C	C	T	ECH74115_RS03015	511188	512637	1449	1032	TGC
NC_011353	512362	1	NSYN	G	G	G	G	G	G	G	G	G	G	G	G	G	G	G	G	G	G	G	G	G	G	G	G	G	G	G	A	A	A	A	G	G	A	A	A	A	A	A	A	ECH74115_RS03015	511188	512637	1449	1175	GGG
NC_011353	513404	1	SYN	T	T	T	T	T	T	T	T	T	T	T	T	T	T	T	T	T	T	T	T	T	T	T	T	T	T	T	C	C	C	C	T	T	C	C	C	C	C	C	C	ECH74115_RS03025	514154	513243	912	751	CGT
NC_011353	513511	1	NSYN	A	A	A	A	A	A	A	A	A	A	A	A	A	A	A	A	A	A	A	A	A	A	A	A	A	A	A	A	A	A	A	A	A	A	A	A	A	A	A	C	ECH74115_RS03025	514154	513243	912	644	GAT
NC_011353	514585	1	SYN	C	C	C	C	C	C	C	C	C	C	T	C	C	C	C	C	C	C	C	C	C	C	C	C	C	C	C	C	C	C	C	C	C	C	C	C	C	C	C	C	ECH74115_RS03030	514322	514814	492	264	AGC
NC_011353	516024	1	NSYN	G	G	G	G	G	G	G	G	G	G	G	G	G	G	G	G	G	G	G	G	G	G	G	G	G	G	G	G	G	A	G	G	G	G	G	G	G	G	G	G	ECH74115_RS03035	516305	514941	1365	282	GAT
NC_011353	516649	1	SYN	T	T	T	T	T	T	T	T	T	T	T	T	T	T	T	T	T	T	T	T	T	T	T	T	T	T	T	T	T	T	T	T	T	T	T	T	T	T	C	T	ECH74115_RS03040	517344	516454	891	696	TTT
NC_011353	516949	1	SYN	G	G	G	G	G	G	G	G	G	G	G	G	G	G	G	G	G	G	G	G	G	G	G	G	G	G	G	G	G	G	G	G	G	G	G	G	G	G	T	T	ECH74115_RS03040	517344	516454	891	396	GGA
NC_011353	517413	1	NSYN	T	T	T	T	T	T	T	T	T	T	T	T	T	T	T	T	T	T	T	T	T	T	T	T	T	T	T	T	T	T	T	T	T	T	T	T	T	T	C	C	ECH74115_RS03045	517685	517356	330	273	TAG
NC_011353	519432	1	SYN	G	G	G	G	G	G	G	G	G	G	G	G	G	G	G	G	G	G	G	G	G	G	G	G	G	G	G	G	G	G	G	G	G	G	G	G	G	G	T	G	ECH74115_RS03055	520280	518289	1992	849	GCC
NC_011353	519908	1	NSYN	A	A	A	A	A	A	A	A	A	A	A	A	A	A	A	A	A	A	A	A	A	A	A	A	A	A	A	G	G	G	G	G	G	G	G	G	G	G	G	G	ECH74115_RS03055	520280	518289	1992	373	CAA
NC_011353	520436	1	NSYN	T	T	T	T	T	T	T	T	T	T	T	T	T	T	T	T	T	T	T	T	T	T	T	T	T	T	T	C	C	C	C	C	C	C	C	C	C	C	C	C	ECH74115_RS03060	521249	520302	948	814	GTT
NC_011353	521289	1	intergenic	A	A	A	A	A	A	A	A	A	A	A	A	A	A	A	A	A	A	A	A	A	A	A	A	A	A	A	A	A	A	A	A	A	A	A	A	A	A	G	G	intergenic	--	--	--	--	--
NC_011353	521315	1	intergenic	A	A	A	A	A	A	A	A	A	A	A	A	A	A	A	A	A	A	A	A	A	A	A	A	A	A	A	A	A	G	A	A	A	A	A	A	A	A	A	A	intergenic	--	--	--	--	--
NC_011353	521346	1	intergenic	A	A	A	A	A	A	A	A	A	A	A	A	G	G	A	A	A	A	A	A	A	A	A	A	A	A	A	A	A	A	A	A	A	A	A	A	A	A	A	A	intergenic	--	--	--	--	--
NC_011353	521472	1	intergenic	T	T	T	T	T	T	T	T	T	T	T	T	T	T	T	T	T	T	T	T	T	T	T	T	T	T	T	C	C	C	C	T	T	C	C	C	C	C	C	C	intergenic	--	--	--	--	--
NC_011353	521533	1	intergenic	G	G	G	G	G	G	G	G	G	G	G	G	G	G	G	G	G	G	G	G	G	G	G	G	G	G	G	G	G	A	G	G	G	G	G	G	G	G	G	G	intergenic	--	--	--	--	--
NC_011353	522368	1	NSYN	T	T	T	T	T	T	T	T	T	T	T	T	T	T	T	T	T	T	T	T	T	T	T	T	T	T	T	C	C	T	C	T	T	C	C	C	C	C	T	T	ECH74115_RS03065	523184	521709	1476	817	AAT
NC_011353	522477	1	NSYN	C	C	C	C	C	C	C	C	C	C	C	C	C	C	C	C	C	C	C	C	C	C	C	C	C	C	C	T	T	C	T	C	C	T	T	T	T	T	C	C	ECH74115_RS03065	523184	521709	1476	708	CAG
NC_011353	524383	1	SYN	C	C	C	C	C	C	C	C	C	C	C	C	C	C	C	C	C	C	C	C	C	A	C	C	C	C	C	C	C	C	C	C	C	C	C	C	C	C	C	C	ECH74115_RS03075	524111	524429	318	273	ACC
NC_011353	525899	1	SYN	A	A	A	A	A	A	A	A	A	A	A	A	A	A	A	A	A	A	A	A	A	A	A	A	A	A	A	T	T	T	T	A	A	T	T	T	T	T	T	T	ECH74115_RS03085	524772	526071	1299	1128	TCA
NC_011353	526491	1	SYN	T	T	T	T	T	T	T	T	T	T	T	T	T	T	T	T	T	T	T	T	T	T	T	T	T	T	T	G	G	G	G	G	G	G	G	G	G	G	G	G	ECH74115_RS03090	526315	526939	624	177	GCT
NC_011353	528510	1	intergenic	A	A	A	A	A	A	A	A	A	A	A	A	A	A	A	T	A	A	A	A	A	A	A	A	A	A	A	A	A	A	A	A	A	A	A	A	A	A	A	A	intergenic	--	--	--	--	--
NC_011353	529254	1	SYN	G	G	G	G	G	G	G	G	G	G	G	G	G	G	G	G	G	G	G	G	G	G	G	G	G	G	G	A	A	A	A	A	A	A	A	A	A	A	A	A	ECH74115_RS03100	528526	530881	2355	729	GAG
NC_011353	529486	1	NSYN	A	A	A	A	A	A	A	A	A	A	A	A	A	A	A	A	A	A	A	A	A	A	A	A	A	A	A	G	G	G	G	A	A	G	G	G	G	G	G	G	ECH74115_RS03100	528526	530881	2355	961	AAT
NC_011353	530445	1	SYN	T	T	T	T	T	T	T	T	T	T	T	T	T	T	T	T	T	T	T	T	T	T	T	T	T	T	T	G	G	G	G	G	G	G	G	G	G	G	G	G	ECH74115_RS03100	528526	530881	2355	1920	GCT
NC_011353	530609	1	NSYN	A	A	A	A	A	A	A	A	A	A	A	A	A	A	A	A	A	A	A	A	A	A	A	A	A	A	A	A	A	A	A	C	C	A	A	A	A	A	A	A	ECH74115_RS03100	528526	530881	2355	2084	AAC
NC_011353	531981	1	SYN	C	C	C	C	C	C	C	C	C	C	C	T	C	C	C	C	C	C	C	C	C	C	C	C	C	C	C	C	C	C	C	C	C	C	C	C	C	C	C	C	ECH74115_RS03110	531553	533425	1872	429	AAC
NC_011353	532937	1	NSYN	G	G	G	G	G	G	G	G	G	G	G	G	G	G	G	G	G	G	G	G	G	G	G	G	G	G	G	G	G	G	G	G	G	G	G	G	G	G	T	T	ECH74115_RS03110	531553	533425	1872	1385	CGC
NC_011353	533472	1	intergenic	A	A	A	A	A	A	A	A	A	A	A	A	A	A	A	A	A	A	A	A	A	A	A	A	A	A	A	A	A	C	A	A	A	A	A	A	A	A	A	A	intergenic	--	--	--	--	--
NC_011353	534643	1	SYN	C	C	C	C	C	C	C	C	C	C	C	C	C	C	C	C	C	C	C	C	C	C	C	C	C	C	C	C	C	C	C	C	C	C	C	C	C	C	C	G	ECH74115_RS03125	535197	534502	696	555	CGT
NC_011353	536276	1	SYN	G	G	G	G	G	G	G	G	G	G	G	G	G	G	G	G	G	G	G	G	G	G	G	G	G	G	G	G	G	G	G	G	G	G	G	G	G	G	G	A	ECH74115_RS03130	536962	535262	1701	687	GGT
NC_011353	536857	1	SYN	T	T	T	T	T	T	T	T	T	T	T	T	T	T	T	T	T	T	T	T	T	T	T	T	G	T	T	T	T	T	T	T	T	T	T	T	T	T	T	T	ECH74115_RS03130	536962	535262	1701	106	GCT
NC_011353	537407	1	NSYN	A	A	A	A	A	A	A	A	A	A	A	A	A	A	A	A	A	A	A	A	A	A	C	A	A	A	A	A	A	A	A	A	A	A	A	A	A	A	A	A	ECH74115_RS03135	537062	537881	819	346	ATC
NC_011353	537548	1	NSYN	C	C	C	C	C	C	C	C	C	C	C	C	C	C	C	C	C	C	C	C	C	C	C	C	C	C	C	T	T	T	T	C	C	T	T	T	T	T	T	T	ECH74115_RS03135	537062	537881	819	487	CAC
NC_011353	538111	1	NSYN	C	C	C	C	C	C	C	C	C	C	C	C	C	C	C	C	C	C	C	C	C	C	C	C	C	C	C	C	C	T	C	C	C	C	C	C	C	C	C	C	ECH74115_RS03140	538032	538491	459	80	GCC
NC_011353	538861	1	SYN	T	T	T	T	T	T	T	T	T	T	T	T	T	T	T	T	T	T	T	T	T	T	T	T	T	T	T	T	T	T	T	T	T	T	T	T	T	T	G	G	ECH74115_RS03145	538520	540293	1773	342	GGT
NC_011353	540461	1	SYN	G	G	G	G	G	G	G	G	G	G	G	A	G	G	G	G	G	G	G	G	G	G	G	G	G	G	G	G	G	G	G	G	G	G	G	G	G	G	G	G	ECH74115_RS03150	540285	542067	1782	177	CTG
NC_011353	540882	1	NSYN	C	C	C	C	C	C	C	C	C	C	C	C	C	C	C	C	C	C	C	C	C	C	C	C	C	C	C	C	C	C	C	C	C	C	C	C	C	C	A	A	ECH74115_RS03150	540285	542067	1782	598	CTG
NC_011353	541676	1	SYN	C	C	C	C	C	C	C	C	C	C	C	C	C	C	C	C	C	C	C	C	C	C	C	C	C	C	C	C	C	C	C	C	C	C	C	C	C	C	T	T	ECH74115_RS03150	540285	542067	1782	1392	GAC
NC_011353	543106	1	SYN	T	T	T	T	T	T	T	T	T	T	T	T	T	T	T	T	T	T	T	T	T	T	T	T	T	T	T	T	T	T	T	T	T	T	T	T	T	T	G	G	ECH74115_RS03160	542615	543902	1287	492	CCT
NC_011353	543667	1	SYN	T	T	T	T	T	T	T	T	T	T	T	T	T	T	T	T	T	T	T	T	T	T	T	T	T	T	T	C	C	C	C	C	C	C	C	C	C	C	C	C	ECH74115_RS03160	542615	543902	1287	1053	ACT
NC_011353	544469	1	SYN	A	A	A	A	A	A	A	A	A	A	A	A	A	A	A	A	A	A	A	A	A	A	A	A	A	A	A	A	A	A	A	A	A	A	A	A	A	A	C	C	ECH74115_RS03165	544810	543950	861	342	ACC
NC_011353	544946	1	intergenic	A	A	A	A	A	A	A	A	A	A	A	A	A	A	A	A	A	A	A	A	A	A	A	A	A	A	A	A	A	A	A	A	A	A	A	A	A	A	C	C	intergenic	--	--	--	--	--
NC_011353	545177	1	SYN	C	C	C	C	C	C	C	C	C	C	C	C	C	C	C	C	C	C	C	C	C	C	C	C	C	C	C	C	C	C	C	C	C	C	C	C	C	C	A	A	ECH74115_RS03170	545028	545601	573	150	GTC
NC_011353	545182	1	NSYN	G	G	G	G	C	G	G	G	G	G	G	G	G	G	G	G	G	G	G	G	G	G	G	G	G	G	G	G	G	G	G	G	G	G	G	G	G	G	G	G	ECH74115_RS03170	545028	545601	573	155	GGT
NC_011353	547621	1	SYN	G	G	G	G	G	G	G	G	G	G	G	G	G	G	G	G	G	G	G	G	G	G	G	G	G	G	G	G	G	T	G	G	G	G	G	G	G	G	G	G	ECH74115_RS03185	548268	546718	1551	648	GAT
NC_011353	548204	1	NSYN	A	A	A	A	A	A	A	A	A	A	A	A	A	A	G	G	G	G	G	G	G	G	A	A	A	A	A	A	A	A	A	A	A	A	A	A	A	A	A	A	ECH74115_RS03185	548268	546718	1551	65	GAC
NC_011353	548429	1	intergenic	A	A	A	A	A	A	A	A	A	A	A	A	A	A	A	A	A	A	A	A	A	A	A	A	A	A	A	A	G	A	A	A	A	A	A	A	A	A	A	A	intergenic	--	--	--	--	--
NC_011353	548917	1	intergenic	G	G	G	G	G	G	G	G	A	G	G	G	G	G	G	G	G	G	G	G	G	G	G	G	G	G	G	G	G	G	G	G	G	G	G	G	G	G	G	G	intergenic	--	--	--	--	--
NC_011353	548940	1	intergenic	A	A	A	A	A	A	A	A	A	A	A	A	A	A	A	A	A	A	A	A	A	A	A	A	A	A	A	A	A	G	A	A	A	A	A	A	A	A	A	A	intergenic	--	--	--	--	--
NC_011353	548984	1	intergenic	G	G	G	G	G	G	G	G	G	G	G	G	G	G	G	G	G	G	G	G	G	G	G	G	G	G	G	G	G	G	G	G	G	G	G	G	G	G	A	A	intergenic	--	--	--	--	--
NC_011353	549091	1	NSYN	G	G	G	G	G	G	G	G	A	G	G	G	G	G	G	G	G	G	G	G	G	G	G	G	G	G	G	G	G	G	G	G	G	G	G	G	G	G	G	G	ECH74115_RS03195	549569	549018	552	479	TGC
NC_011353	549259	1	NSYN	A	A	A	A	A	A	A	A	A	A	A	A	A	A	A	A	A	A	A	A	A	A	A	A	A	A	A	A	A	A	A	A	A	A	A	A	A	A	G	G	ECH74115_RS03195	549569	549018	552	311	TAG
NC_011353	549724	1	intergenic	C	C	C	C	C	C	C	C	C	C	C	C	C	C	C	C	C	C	C	C	C	C	C	C	C	C	C	C	C	C	C	C	C	C	C	C	C	C	T	T	intergenic	--	--	--	--	--
NC_011353	550715	1	intergenic	T	T	T	T	T	T	T	T	T	T	T	T	T	T	T	T	T	T	T	T	T	T	T	T	T	T	T	T	T	C	T	T	T	T	T	T	T	T	T	T	intergenic	--	--	--	--	--
NC_011353	552024	1	NSYN	T	G	G	G	G	G	G	T	T	T	T	T	T	T	T	T	T	T	T	T	T	T	T	T	T	T	T	T	T	T	T	T	T	T	T	T	T	T	T	T	ECH74115_RS03210	554054	550905	3150	2031	TGC
NC_011353	552429	1	NSYN	C	C	C	C	C	C	C	C	C	C	C	C	C	C	T	T	T	T	T	T	T	T	C	C	C	C	C	C	C	C	C	C	C	C	C	C	C	C	C	C	ECH74115_RS03210	554054	550905	3150	1626	CAG
NC_011353	553356	1	NSYN	A	A	A	A	A	A	A	A	A	A	A	A	A	A	A	A	A	A	A	A	A	A	A	A	A	A	A	A	A	T	A	A	A	A	A	A	A	A	A	A	ECH74115_RS03210	554054	550905	3150	699	AGA
NC_011353	553670	1	NSYN	T	T	T	T	T	T	T	T	T	T	T	T	T	T	T	T	T	T	T	T	T	T	T	T	T	T	T	C	C	C	C	C	C	C	C	C	C	C	C	C	ECH74115_RS03210	554054	550905	3150	385	AAT
NC_011353	555639	1	SYN	G	G	G	G	G	G	G	G	G	G	G	A	G	G	G	G	G	G	G	G	G	G	G	G	G	G	G	G	G	G	G	G	G	G	G	G	G	G	G	G	ECH74115_RS03220	555412	556060	648	228	GAG
NC_011353	555658	1	NSYN	G	A	A	A	A	A	A	A	A	A	A	A	G	G	G	G	G	G	G	G	G	G	G	G	G	G	G	G	G	G	G	G	G	G	G	G	G	G	G	G	ECH74115_RS03220	555412	556060	648	247	GGC
NC_011353	555879	1	SYN	G	G	G	G	G	G	G	G	G	G	G	G	G	G	G	G	G	G	G	G	G	G	G	G	G	G	G	G	G	G	G	G	G	G	G	G	G	G	A	G	ECH74115_RS03220	555412	556060	648	468	GCG
NC_011353	556075	1	NSYN	C	C	C	C	C	C	C	C	C	C	C	C	T	T	C	C	C	C	C	C	C	C	C	C	C	C	C	C	C	C	C	C	C	C	C	C	C	C	C	C	ECH74115_RS30195	556181	555990	192	107	CCA
NC_011353	556768	1	SYN	G	G	G	G	G	G	G	G	G	G	G	G	G	G	G	G	G	G	G	G	G	G	G	G	G	G	G	T	T	T	T	T	T	T	T	T	T	T	T	T	ECH74115_RS03225	556187	559550	3363	582	ACG
NC_011353	557070	1	NSYN	A	A	A	A	A	A	A	A	A	A	A	A	A	A	A	A	A	A	A	A	A	A	A	A	A	A	A	A	A	A	A	A	A	A	A	A	A	G	A	A	ECH74115_RS03225	556187	559550	3363	884	CAG
NC_011353	559918	1	NSYN	C	C	C	C	C	C	C	C	C	G	C	C	C	C	C	C	C	C	C	C	C	C	C	C	C	C	C	C	C	C	C	C	C	C	C	C	C	C	C	C	ECH74115_RS03235	560293	559766	528	376	AAC
NC_011353	560140	1	SYN	T	T	T	T	T	T	T	T	T	T	T	T	T	T	T	T	T	T	T	T	T	T	T	T	T	T	T	C	C	C	C	T	T	C	C	C	C	C	C	C	ECH74115_RS03235	560293	559766	528	154	CTT
NC_011353	560495	1	NSYN	T	C	C	C	C	C	C	C	C	C	C	C	C	C	C	C	C	C	C	C	C	C	C	T	C	C	C	C	C	C	C	C	C	C	C	C	C	C	C	C	ECH74115_RS03240	560363	560741	378	133	TGC
NC_011353	560773	1	NSYN	C	C	C	C	C	C	C	C	C	C	C	C	C	C	C	C	C	C	C	C	C	C	C	C	C	C	C	C	C	C	C	C	C	C	C	C	C	C	T	T	ECH74115_RS30200	560718	560826	108	56	ACA
NC_011353	561540	1	intergenic	A	A	A	A	A	A	A	A	A	A	A	A	A	A	A	A	A	A	A	A	A	A	A	A	A	A	A	T	T	T	T	A	A	T	T	T	T	T	T	T	intergenic	--	--	--	--	--
NC_011353	562706	1	SYN	C	C	C	C	C	C	C	C	C	C	C	C	C	C	C	C	C	C	C	C	C	C	C	C	C	C	C	C	C	T	C	C	C	C	C	C	C	C	C	C	ECH74115_RS03250	561573	563505	1932	1134	GTC
NC_011353	563978	1	SYN	A	G	G	G	G	G	G	G	G	G	G	G	G	G	G	G	G	G	G	G	G	G	G	A	A	A	A	G	G	G	G	G	G	G	G	G	G	G	G	G	ECH74115_RS03260	563886	564492	606	93	ACA
NC_011353	565349	1	NSYN	A	A	A	A	A	A	A	A	A	A	A	A	A	A	A	A	G	G	A	A	A	A	A	A	A	A	A	A	A	A	A	A	A	A	A	A	A	A	A	A	ECH74115_RS03265	564601	566476	1875	749	TAC
NC_011353	565368	1	SYN	T	T	T	T	T	T	T	T	T	T	T	T	T	T	T	T	T	T	T	T	T	T	T	T	T	T	T	C	C	C	C	T	T	C	C	C	C	C	C	C	ECH74115_RS03265	564601	566476	1875	768	GAT
NC_011353	566685	1	SYN	C	C	C	C	C	C	C	C	C	C	C	C	T	T	C	C	C	C	C	C	C	C	C	C	C	C	C	C	C	C	C	C	C	C	C	C	C	C	C	C	ECH74115_RS03270	566656	567301	645	30	GGC
NC_011353	566765	1	NSYN	C	C	C	C	C	C	C	C	C	C	C	C	C	C	C	C	C	C	C	C	C	C	C	C	C	C	C	C	C	C	C	C	C	C	C	C	C	C	T	T	ECH74115_RS03270	566656	567301	645	110	GCT
NC_011353	567554	1	SYN	A	A	A	A	A	A	A	A	A	A	A	A	A	A	A	A	A	T	A	A	A	A	A	A	A	A	A	A	A	A	A	A	A	A	A	A	A	A	A	A	ECH74115_RS03275	567432	568395	963	123	TCA
NC_011353	568299	1	NSYN	G	G	G	G	G	G	G	G	G	G	G	G	T	T	G	G	G	G	G	G	G	G	G	G	G	G	G	G	G	G	G	G	G	G	G	G	G	G	G	G	ECH74115_RS03275	567432	568395	963	868	GGT
NC_011353	568510	1	NSYN	G	G	G	G	G	G	G	G	G	G	G	G	G	G	G	G	G	G	G	G	G	G	G	G	G	G	G	G	G	G	G	G	G	G	G	G	G	G	A	A	ECH74115_RS03280	569350	568391	960	841	GGG
NC_011353	568937	1	SYN	A	A	A	A	A	A	A	A	A	A	A	A	A	A	A	A	A	A	A	A	A	A	A	A	A	A	A	A	A	T	A	A	A	A	A	A	A	A	A	A	ECH74115_RS03280	569350	568391	960	414	AAT
NC_011353	568950	1	NSYN	A	A	A	A	A	A	A	A	A	A	A	A	A	A	A	A	A	A	A	A	A	A	A	A	A	A	A	A	A	A	A	A	A	A	A	A	A	A	G	G	ECH74115_RS03280	569350	568391	960	401	CAC
NC_011353	569254	1	SYN	C	C	C	C	C	C	C	C	T	C	C	C	C	C	C	C	C	C	C	C	C	C	C	C	C	C	C	C	C	C	C	C	C	C	C	C	C	C	C	C	ECH74115_RS03280	569350	568391	960	97	TGC
NC_011353	569943	1	NSYN	C	C	C	C	C	C	C	C	C	C	C	C	C	C	T	T	T	T	T	T	T	T	C	C	C	C	C	C	C	C	C	C	C	C	C	C	C	C	C	C	ECH74115_RS03285	569502	570807	1305	442	CCG
NC_011353	570248	1	SYN	T	T	T	T	T	T	T	T	T	T	T	T	T	T	T	T	T	T	T	T	T	T	T	T	T	T	T	T	T	T	T	T	T	T	T	T	T	T	C	T	ECH74115_RS03285	569502	570807	1305	747	TCT
NC_011353	570434	1	SYN	C	C	C	C	C	C	C	C	C	C	C	C	C	C	C	C	C	C	C	C	A	C	C	C	C	C	C	C	C	C	C	C	C	C	C	C	C	C	C	C	ECH74115_RS03285	569502	570807	1305	933	GGC
NC_011353	571512	1	NSYN	C	C	C	C	C	C	C	C	C	C	C	C	C	C	C	C	C	C	C	C	C	C	C	C	C	C	C	C	C	C	C	C	C	C	C	C	C	T	C	C	ECH74115_RS03290	572615	570939	1677	1104	CAG
NC_011353	572025	1	NSYN	G	G	G	G	G	G	G	G	G	G	G	G	G	G	G	G	G	G	G	G	G	G	G	G	G	G	G	G	G	G	G	G	G	G	G	G	G	G	G	A	ECH74115_RS03290	572615	570939	1677	591	GAT
NC_011353	572612	1	SYN	G	G	G	G	G	G	G	G	G	G	G	G	G	G	A	A	A	A	A	A	A	A	G	G	G	G	G	G	G	G	G	G	G	G	G	G	G	G	G	G	ECH74115_RS03290	572615	570939	1677	4	ATG
NC_011353	574459	1	NSYN	C	C	C	C	C	C	C	C	C	C	C	C	C	C	C	C	C	C	C	A	A	C	C	C	C	C	C	C	C	C	C	C	C	C	C	C	C	C	C	C	ECH74115_RS03300	574290	575943	1653	170	GCG
NC_011353	576162	1	NSYN	C	C	C	C	C	C	C	C	C	C	C	C	C	C	C	C	C	C	C	C	C	C	T	C	C	C	C	C	C	C	C	C	C	C	C	C	C	C	C	C	ECH74115_RS03305	576458	575979	480	297	CAG
NC_011353	576439	1	SYN	G	G	G	G	G	G	G	G	G	G	G	G	G	G	G	G	G	G	G	G	G	G	G	G	G	G	G	G	G	G	G	G	G	G	G	G	G	G	A	G	ECH74115_RS03305	576458	575979	480	20	TGA
NC_011353	577746	1	SYN	C	C	C	C	C	C	C	C	C	C	C	C	C	C	C	C	T	T	C	C	C	C	C	C	C	C	C	C	C	C	C	C	C	C	C	C	C	C	C	C	ECH74115_RS03315	577594	577936	342	153	CTC
NC_011353	578366	1	SYN	C	C	C	C	C	C	C	C	T	T	T	C	C	C	C	C	C	C	C	C	C	C	C	C	C	C	C	C	C	C	C	C	C	C	C	C	C	C	C	C	ECH74115_RS03320	580654	578150	2505	2289	CGC
NC_011353	578910	1	NSYN	C	C	C	C	C	C	C	T	C	C	C	C	C	C	C	C	C	C	C	C	C	C	C	C	C	C	C	C	C	C	C	C	C	C	C	C	C	C	C	C	ECH74115_RS03320	580654	578150	2505	1745	ACC
NC_011353	579113	1	NSYN	A	A	A	A	A	A	A	A	A	A	A	A	A	A	A	A	A	A	A	A	A	A	A	A	A	A	A	G	G	G	G	A	A	G	G	G	G	G	G	G	ECH74115_RS03320	580654	578150	2505	1542	AGC
NC_011353	579251	1	NSYN	C	C	C	C	C	C	C	C	C	C	C	C	C	C	C	C	C	C	C	C	C	C	C	C	C	C	C	C	C	C	C	C	C	C	C	C	C	T	C	C	ECH74115_RS03320	580654	578150	2505	1404	CAG
NC_011353	580429	1	NSYN	A	A	A	A	A	A	A	A	A	A	A	A	A	A	A	G	A	A	A	A	A	A	A	A	A	A	A	A	A	A	A	A	A	A	A	A	A	A	A	A	ECH74115_RS03320	580654	578150	2505	226	TGA
NC_011353	580528	1	NSYN	C	C	C	C	C	C	C	C	C	C	C	C	C	C	C	C	C	C	C	C	C	C	T	C	C	C	C	C	C	C	C	C	C	C	C	C	C	C	C	C	ECH74115_RS03320	580654	578150	2505	127	AAC
NC_011353	580924	1	SYN	T	T	T	T	T	T	T	T	T	T	T	T	T	T	T	T	T	T	T	T	T	T	T	T	C	C	C	T	T	T	T	T	T	T	T	T	T	T	T	T	ECH74115_RS03325	580916	581849	933	9	GAT
NC_011353	581862	1	SYN	G	G	G	G	G	G	G	G	A	A	A	G	G	G	G	G	G	G	G	G	G	G	G	G	G	G	G	G	G	G	G	G	G	G	G	G	G	G	G	G	ECH74115_RS03330	581851	583144	1293	12	ACG
NC_011353	581886	1	SYN	C	C	C	C	C	C	C	C	C	C	C	C	C	C	C	C	C	C	C	C	C	C	C	C	C	C	C	C	C	C	C	C	C	C	C	C	C	C	T	C	ECH74115_RS03330	581851	583144	1293	36	CCC
NC_011353	581910	1	SYN	C	C	C	C	C	C	C	T	C	C	C	C	C	C	C	C	C	C	C	C	C	C	C	C	C	C	C	C	C	C	C	C	C	C	C	C	C	C	C	C	ECH74115_RS03330	581851	583144	1293	60	TCC
NC_011353	582777	1	SYN	C	C	C	C	C	C	C	C	C	C	C	C	C	C	C	C	C	C	C	C	C	C	C	C	C	C	C	T	T	C	T	C	C	T	T	T	T	T	C	C	ECH74115_RS03330	581851	583144	1293	927	AGC
NC_011353	582797	1	NSYN	T	G	G	G	G	G	G	G	G	G	G	G	T	T	T	T	T	T	T	T	T	T	T	T	T	T	T	T	T	T	T	T	T	T	T	T	T	T	T	T	ECH74115_RS03330	581851	583144	1293	947	CTA
NC_011353	583289	1	intergenic	T	T	T	T	T	T	T	T	T	T	T	T	T	T	T	T	T	T	T	T	T	T	T	T	T	T	T	C	C	C	C	C	C	C	C	C	C	C	C	C	intergenic	--	--	--	--	--
NC_011353	583349	1	intergenic	C	C	C	C	C	C	C	C	C	C	C	C	C	C	C	C	C	T	C	C	C	C	C	C	C	C	C	C	C	C	C	C	C	C	C	C	C	C	C	C	intergenic	--	--	--	--	--
NC_011353	583966	1	SYN	T	C	C	C	C	C	C	C	C	C	C	C	C	C	C	C	C	C	C	C	C	C	C	T	T	T	T	C	C	C	C	C	C	C	C	C	C	C	C	C	ECH74115_RS03335	583481	584837	1356	486	GTT
NC_011353	584321	1	NSYN	A	A	A	A	A	A	A	A	A	A	A	A	A	A	A	A	A	A	A	A	A	A	A	A	A	A	A	A	A	A	A	A	A	A	A	A	A	A	G	A	ECH74115_RS03335	583481	584837	1356	841	ACG
NC_011353	584446	1	SYN	C	C	C	C	C	C	C	C	C	C	C	C	C	C	C	C	C	C	C	C	C	C	C	C	C	C	C	C	C	C	C	C	C	C	C	C	C	C	C	A	ECH74115_RS03335	583481	584837	1356	966	GGC
NC_011353	584539	1	SYN	G	G	G	G	G	G	G	G	G	G	G	G	G	G	G	G	G	G	G	G	G	G	G	G	G	G	G	G	G	T	G	G	G	G	G	G	G	G	G	G	ECH74115_RS03335	583481	584837	1356	1059	GCG
NC_011353	584566	1	SYN	C	C	C	C	C	C	C	C	C	C	C	C	C	C	C	C	C	C	C	C	C	C	C	C	C	C	C	C	C	C	C	C	C	C	C	C	C	C	A	C	ECH74115_RS03335	583481	584837	1356	1086	GGC
NC_011353	584686	1	SYN	A	A	A	A	A	A	A	A	A	A	A	A	A	A	A	A	A	A	A	A	A	A	A	A	A	A	A	G	G	G	G	G	G	G	G	G	G	G	G	G	ECH74115_RS03335	583481	584837	1356	1206	GAA
NC_011353	584823	1	NSYN	C	C	C	C	C	C	C	C	C	C	C	C	C	C	C	C	C	C	C	C	C	C	A	C	C	C	C	C	C	C	C	C	C	C	C	C	C	C	C	C	ECH74115_RS03335	583481	584837	1356	1343	CCC
NC_011353	585111	1	NSYN	G	A	A	A	A	A	A	A	A	A	A	A	A	A	A	A	A	A	A	A	A	A	A	G	G	G	G	A	A	A	A	A	A	A	A	A	A	A	A	A	ECH74115_RS03340	584939	589325	4386	173	CGG
NC_011353	586821	1	NSYN	C	C	C	C	C	C	C	C	T	C	C	C	C	C	C	C	C	C	C	C	C	C	C	C	C	C	C	C	C	C	C	C	C	C	C	C	C	C	C	C	ECH74115_RS03340	584939	589325	4386	1883	TCC
NC_011353	587200	1	SYN	C	C	C	C	C	C	C	C	C	C	C	C	C	C	C	C	C	C	C	C	C	C	C	C	C	C	C	C	C	C	C	T	T	C	C	C	C	C	C	C	ECH74115_RS03340	584939	589325	4386	2262	GTC
NC_011353	587381	1	NSYN	A	A	A	A	A	A	A	A	A	A	A	A	A	A	A	A	A	A	A	A	A	A	A	A	A	A	A	A	A	A	A	T	T	A	A	A	A	A	A	A	ECH74115_RS03340	584939	589325	4386	2443	AAT
NC_011353	587815	1	SYN	T	T	T	T	T	T	T	T	T	T	T	T	T	T	T	T	T	T	T	T	T	T	T	T	T	T	T	C	C	C	C	C	C	C	C	C	C	C	C	C	ECH74115_RS03340	584939	589325	4386	2877	ACT
NC_011353	588018	1	NSYN	G	G	G	G	G	G	G	G	G	G	G	G	G	G	G	G	G	G	G	G	G	G	G	G	G	G	G	G	G	G	G	A	A	G	G	G	G	G	G	G	ECH74115_RS03340	584939	589325	4386	3080	TGG
NC_011353	588549	1	NSYN	C	C	C	C	C	C	C	C	C	C	C	C	C	C	C	C	C	C	C	C	C	C	C	C	C	C	C	C	C	C	C	C	C	C	C	C	C	C	T	T	ECH74115_RS03340	584939	589325	4386	3611	CCC
NC_011353	589322	1	NSYN	T	T	T	T	T	T	T	T	T	T	T	T	T	T	T	T	T	T	T	T	T	T	T	T	T	T	T	G	G	G	G	G	G	G	G	G	G	G	G	G	ECH74115_RS03340	584939	589325	4386	4384	TAG
NC_011353	589528	1	intergenic	T	T	T	T	T	T	T	T	T	T	T	T	T	T	T	T	T	T	T	T	T	T	T	T	T	T	T	C	C	C	C	C	C	C	C	C	C	C	C	C	intergenic	--	--	--	--	--
NC_011353	590815	1	SYN	C	C	C	C	C	C	C	C	C	C	C	C	C	C	C	C	C	C	C	C	C	C	C	C	C	C	C	T	T	C	T	C	C	T	T	T	T	T	C	C	ECH74115_RS03345	589532	605089	15557	1284	TCC
NC_011353	591682	1	SYN	G	G	G	G	G	G	G	G	G	G	G	G	G	G	G	G	G	G	G	G	G	G	G	G	G	G	G	G	G	G	G	G	G	G	G	G	G	G	A	A	ECH74115_RS03345	589532	605089	15557	2151	TCG
NC_011353	592211	1	NSYN	A	A	A	A	A	A	A	A	A	A	A	A	A	A	A	A	A	A	A	A	A	A	A	A	A	A	A	T	T	A	T	A	A	T	T	T	T	T	A	A	ECH74115_RS03345	589532	605089	15557	2680	AGC
NC_011353	592437	1	NSYN	C	C	C	C	C	C	C	C	C	C	C	C	C	C	C	C	C	C	C	C	C	C	C	C	C	C	C	T	T	C	T	C	C	T	T	T	T	T	C	C	ECH74115_RS03345	589532	605089	15557	2906	GCG
NC_011353	592626	1	NSYN	T	T	T	T	T	T	T	T	T	T	T	T	T	T	T	T	T	T	T	T	T	T	T	T	T	T	T	T	T	T	T	T	T	T	T	T	T	T	C	C	ECH74115_RS03345	589532	605089	15557	3095	GTG
NC_011353	592701	1	NSYN	A	G	G	G	G	G	G	G	G	G	G	G	G	G	G	G	G	G	G	G	G	G	G	A	A	A	A	G	G	G	G	G	G	G	G	G	G	G	G	G	ECH74115_RS03345	589532	605089	15557	3170	GAT
NC_011353	593736	1	NSYN	T	T	T	T	T	T	T	T	T	T	T	T	T	T	T	T	T	T	T	T	T	T	T	T	T	T	T	C	C	C	C	C	C	C	C	C	C	C	C	C	ECH74115_RS03345	589532	605089	15557	4205	GTC
NC_011353	594101	1	NSYN	T	T	T	T	T	T	T	T	T	T	T	T	T	T	T	T	T	T	T	T	T	T	T	T	T	T	T	C	C	C	C	T	T	C	C	C	C	C	C	C	ECH74115_RS03345	589532	605089	15557	4570	TCG
NC_011353	594251	1	NSYN	A	A	A	A	A	A	A	A	A	A	A	A	A	A	A	A	A	A	A	A	A	A	A	A	A	A	A	A	A	A	A	A	A	A	T	A	A	A	A	A	ECH74115_RS03345	589532	605089	15557	4720	ACG
NC_011353	594491	1	NSYN	G	G	G	G	G	G	G	G	G	G	G	G	G	G	G	G	G	G	G	G	G	G	G	G	G	G	G	G	G	G	G	G	G	G	G	G	G	G	A	A	ECH74115_RS03345	589532	605089	15557	4960	GCG
NC_011353	594670	1	SYN	C	C	C	C	C	C	C	C	C	C	C	C	C	C	C	C	C	C	C	C	C	C	C	C	T	T	T	C	C	C	C	C	C	C	C	C	C	C	C	C	ECH74115_RS03345	589532	605089	15557	5139	ACC
NC_011353	594875	1	NSYN	A	A	A	A	A	A	A	A	A	A	A	A	A	G	A	A	A	A	A	A	A	A	A	A	A	A	A	A	A	A	A	A	A	A	A	A	A	A	A	A	ECH74115_RS03345	589532	605089	15557	5344	ACT
NC_011353	594891	1	NSYN	T	T	T	T	T	T	T	T	T	T	T	T	T	G	T	T	T	T	T	T	T	T	T	T	T	T	T	T	T	T	T	T	T	T	T	T	T	T	T	T	ECH74115_RS03345	589532	605089	15557	5360	GTG
NC_011353	595137	1	NSYN	C	C	C	C	C	C	C	C	C	C	C	C	C	C	C	C	C	C	C	C	C	C	C	C	C	C	C	C	C	C	C	C	C	C	C	C	C	C	C	T	ECH74115_RS03345	589532	605089	15557	5606	GCG
NC_011353	595435	1	SYN	T	T	T	T	T	T	T	T	T	T	T	T	T	T	T	T	T	T	T	T	T	T	T	T	T	T	T	T	T	T	T	T	T	T	T	T	T	T	C	C	ECH74115_RS03345	589532	605089	15557	5904	GTT
NC_011353	595600	1	NSYN	C	C	C	C	C	C	C	C	C	C	C	C	C	C	C	C	C	C	C	C	C	C	C	C	C	C	C	A	A	C	A	C	C	A	A	A	A	A	C	C	ECH74115_RS03345	589532	605089	15557	6069	AGC
NC_011353	596510	1	NSYN	G	G	G	G	G	G	G	G	G	G	G	G	G	G	G	G	G	G	G	G	G	G	G	G	G	G	G	G	G	G	G	G	G	G	G	G	G	G	A	A	ECH74115_RS03345	589532	605089	15557	6979	GCG
NC_011353	597062	1	NSYN	G	G	G	G	G	G	G	G	G	G	G	G	G	G	G	G	G	G	G	G	G	G	G	G	G	G	G	G	G	G	G	G	G	G	G	G	G	G	T	G	ECH74115_RS03345	589532	605089	15557	7531	GTG
NC_011353	597064	1	SYN	G	G	G	G	G	G	G	G	G	G	G	G	G	G	G	G	G	G	G	G	G	G	G	G	G	G	G	T	T	T	T	G	G	T	T	T	T	T	T	T	ECH74115_RS03345	589532	605089	15557	7533	GTG
NC_011353	597101	1	NSYN	A	A	A	A	A	A	A	A	A	A	A	A	A	A	A	A	A	A	A	A	A	A	A	A	A	A	A	A	A	A	A	A	A	A	A	A	A	A	C	A	ECH74115_RS03345	589532	605089	15557	7570	AGC
NC_011353	597429	1	NSYN	C	C	C	C	C	C	C	C	C	C	C	C	C	C	C	C	C	C	C	C	C	C	C	C	C	C	C	C	C	T	C	C	C	C	C	C	C	C	C	C	ECH74115_RS03345	589532	605089	15557	7898	GCC
NC_011353	597644	1	NSYN	G	G	G	G	G	G	G	G	G	G	G	G	G	G	A	A	A	A	A	A	A	A	G	G	G	G	G	G	G	G	G	G	G	G	G	G	G	G	G	G	ECH74115_RS03345	589532	605089	15557	8113	GCA
NC_011353	597884	1	SYN	C	C	C	C	C	C	C	C	C	C	C	C	T	T	C	C	C	C	C	C	C	C	C	C	C	C	C	C	C	C	C	C	C	C	C	C	C	C	C	C	ECH74115_RS03345	589532	605089	15557	8353	CTG
NC_011353	598060	1	SYN	G	G	G	G	G	G	G	G	G	G	G	G	G	G	G	G	G	G	G	G	G	G	G	G	G	G	G	G	G	G	G	T	T	G	G	G	G	G	G	G	ECH74115_RS03345	589532	605089	15557	8529	GCG
NC_011353	599487	1	NSYN	T	T	T	T	T	T	T	T	T	T	T	T	T	T	T	T	T	T	T	T	T	T	T	T	T	T	T	C	C	C	C	T	T	C	C	C	C	C	C	C	ECH74115_RS03345	589532	605089	15557	9956	CTT
NC_011353	600774	1	NSYN	C	C	C	C	C	C	C	C	C	C	C	C	C	C	C	C	C	C	C	C	C	C	C	C	C	C	C	C	C	C	C	T	T	C	C	C	C	C	C	C	ECH74115_RS03345	589532	605089	15557	11243	GCG
NC_011353	601022	1	NSYN	G	G	G	G	G	G	G	G	G	G	G	G	G	G	G	G	G	G	G	G	G	G	T	G	G	G	G	G	G	G	G	G	G	G	G	G	G	G	G	G	ECH74115_RS03345	589532	605089	15557	11491	GCT
NC_011353	601554	1	NSYN	A	A	A	A	A	A	A	A	A	A	A	A	A	A	A	A	A	A	A	A	A	A	A	A	A	A	A	G	G	G	G	A	A	G	G	G	G	G	G	G	ECH74115_RS03345	589532	605089	15557	12023	CAC
NC_011353	601572	1	NSYN	C	C	C	C	C	C	C	C	C	C	C	C	C	C	C	C	C	C	C	C	C	C	C	C	C	C	C	C	C	C	C	C	C	C	C	C	C	C	C	T	ECH74115_RS03345	589532	605089	15557	12041	ACC
NC_011353	601987	1	SYN	G	G	G	G	G	G	G	G	G	G	G	G	G	G	G	G	G	G	G	G	G	G	G	G	A	G	G	G	G	G	G	G	G	G	G	G	G	G	G	G	ECH74115_RS03345	589532	605089	15557	12456	GCG
NC_011353	602236	1	NSYN	G	T	T	T	T	T	T	T	T	T	T	T	T	T	T	T	T	T	T	T	T	T	T	T	T	T	T	T	T	T	T	T	T	T	T	T	T	T	T	T	ECH74115_RS03345	589532	605089	15557	12705	GAG
NC_011353	602345	1	NSYN	C	C	C	C	C	C	C	C	C	C	C	C	C	C	C	C	C	C	C	C	C	C	C	C	C	C	C	T	T	C	T	C	C	T	T	T	T	T	C	C	ECH74115_RS03345	589532	605089	15557	12814	CAG
NC_011353	602364	1	NSYN	C	C	C	C	C	T	C	C	C	C	C	C	C	C	C	C	C	C	C	C	C	C	C	C	C	C	C	C	C	C	C	C	C	C	C	C	C	C	C	C	ECH74115_RS03345	589532	605089	15557	12833	TCG
NC_011353	602534	1	NSYN	A	A	A	A	A	A	A	A	A	A	A	A	A	A	A	A	A	A	A	A	A	A	G	A	A	A	A	A	A	A	A	A	A	A	A	A	A	A	A	A	ECH74115_RS03345	589532	605089	15557	13003	ACC
NC_011353	602800	1	SYN	A	A	A	A	A	A	A	A	A	A	A	A	A	A	A	C	A	A	A	A	A	A	A	A	A	A	A	A	A	A	A	A	A	A	A	A	A	A	A	A	ECH74115_RS03345	589532	605089	15557	13269	ATA
NC_011353	602818	1	SYN	T	T	T	T	T	T	T	T	T	T	T	T	T	T	T	C	T	T	T	T	T	T	T	T	T	T	T	T	T	T	T	T	T	T	T	T	T	T	T	T	ECH74115_RS03345	589532	605089	15557	13287	TTT
NC_011353	602968	1	SYN	C	C	C	C	C	C	C	C	C	C	C	C	C	C	A	A	C	C	C	C	C	C	C	C	C	C	C	C	C	C	C	C	C	C	C	C	C	C	C	C	ECH74115_RS03345	589532	605089	15557	13437	GGC
NC_011353	603742	1	SYN	A	T	T	T	T	T	T	A	A	A	A	A	A	A	A	A	A	A	A	A	A	A	A	A	A	A	A	A	A	A	A	A	A	A	A	A	A	A	A	A	ECH74115_RS03345	589532	605089	15557	14211	GTA
NC_011353	604016	1	NSYN	G	G	G	G	G	G	G	G	G	G	G	G	G	G	G	G	G	G	G	G	G	G	G	G	G	G	G	T	T	T	T	G	G	T	T	T	T	T	T	T	ECH74115_RS03345	589532	605089	15557	14485	GCC
NC_011353	604417	1	SYN	G	G	G	G	G	G	G	G	G	G	G	G	G	G	G	G	G	G	G	G	G	G	G	G	A	G	G	G	G	G	G	G	G	G	G	G	G	G	G	G	ECH74115_RS03345	589532	605089	15557	14886	CCG
NC_011353	604968	1	NSYN	C	C	C	C	C	C	C	C	C	C	C	C	C	C	C	C	C	C	C	C	C	C	T	C	C	C	C	C	C	C	C	C	C	C	C	C	C	C	C	C	ECH74115_RS03345	589532	605089	15557	15437	TCG
NC_011353	605293	1	NSYN	C	C	C	C	C	C	C	C	C	C	C	C	C	C	C	C	C	C	C	C	C	C	C	C	C	C	C	C	C	T	C	C	C	C	C	C	C	C	C	C	ECH74115_RS03350	605092	607255	2163	202	CTT
NC_011353	605693	1	NSYN	C	C	C	C	C	C	C	C	C	C	C	C	C	C	C	C	A	C	C	C	C	C	C	C	C	C	C	C	C	C	C	C	C	C	C	C	C	C	C	C	ECH74115_RS03350	605092	607255	2163	602	GCC
NC_011353	605770	1	SYN	C	C	C	C	C	C	C	C	C	C	C	C	C	C	C	C	C	C	C	A	C	C	C	C	C	C	C	C	C	C	C	C	C	C	C	C	C	C	C	C	ECH74115_RS03350	605092	607255	2163	679	CGG
NC_011353	605997	1	NSYN	G	G	G	G	G	G	G	G	G	G	G	G	G	G	G	G	G	G	G	G	G	G	G	G	T	G	G	G	G	G	G	G	G	G	G	G	G	G	G	G	ECH74115_RS03350	605092	607255	2163	906	TTG
NC_011353	606008	1	NSYN	T	C	C	C	C	C	C	C	C	C	C	C	C	C	C	C	C	C	C	C	C	C	C	T	C	C	C	C	C	C	C	C	C	C	C	C	C	C	C	C	ECH74115_RS03350	605092	607255	2163	917	CTG
NC_011353	608929	1	NSYN	C	C	C	C	C	C	C	C	C	C	T	C	C	C	C	C	C	C	C	C	C	C	C	C	C	C	C	C	C	C	C	C	C	C	C	C	C	C	C	C	ECH74115_RS03365	609037	608834	204	109	AAC
NC_011353	609744	1	NSYN	C	C	C	C	C	C	C	C	C	C	C	C	C	C	C	C	C	C	C	C	C	C	C	C	C	C	C	C	C	A	C	C	C	C	C	C	C	C	C	C	ECH74115_RS03375	610557	609541	1017	814	GGC
NC_011353	610587	1	intergenic	T	T	T	T	T	T	T	T	T	T	T	C	T	T	T	T	T	T	T	T	T	T	T	T	T	T	T	T	T	T	T	T	T	T	T	T	T	T	T	T	intergenic	--	--	--	--	--
NC_011353	612100	1	SYN	A	A	A	A	A	A	A	A	A	A	A	A	A	A	A	T	A	A	A	A	A	A	A	A	A	A	A	A	A	A	A	A	A	A	A	A	A	A	A	A	ECH74115_RS03390	612837	611920	918	738	ACC
NC_011353	613616	1	NSYN	C	C	C	C	C	C	C	C	C	C	C	C	C	C	C	C	C	C	C	C	C	C	C	C	C	C	C	G	G	C	G	C	C	G	G	G	G	G	C	C	ECH74115_RS03395	612983	613661	678	634	CCG
NC_011353	614140	1	NSYN	C	C	C	C	C	C	C	C	C	C	C	C	C	C	T	T	T	T	T	T	T	T	C	C	C	C	C	C	C	C	C	C	C	C	C	C	C	C	C	C	ECH74115_RS03400	613647	614427	780	494	ACG
NC_011353	614474	1	intergenic	C	C	C	C	C	C	C	C	C	C	C	C	C	C	C	C	C	C	C	C	C	C	C	C	C	C	C	C	C	C	C	T	T	C	C	C	C	C	C	C	intergenic	--	--	--	--	--
NC_011353	615187	1	NSYN	T	T	T	T	T	T	T	T	C	T	T	T	T	T	T	T	T	T	T	T	T	T	T	T	T	T	T	T	T	T	T	T	T	T	T	T	T	T	T	T	ECH74115_RS03405	615343	614489	855	157	GTT
NC_011353	616030	1	NSYN	C	C	C	C	C	C	C	C	C	C	C	C	C	C	C	C	C	C	C	C	C	C	C	C	C	C	C	C	C	C	C	C	C	C	C	C	T	C	C	C	ECH74115_RS03410	616174	615404	771	145	GCC
NC_011353	616758	1	NSYN	A	A	A	A	A	A	A	A	A	A	A	A	A	A	A	A	A	A	A	A	A	A	A	A	A	A	A	A	A	A	A	A	A	A	A	A	A	A	G	G	ECH74115_RS03415	616826	616203	624	69	AGC
NC_011353	617557	1	SYN	G	G	G	G	G	G	G	G	G	G	G	G	G	G	G	G	G	G	G	G	G	G	G	G	G	G	G	G	G	G	G	G	G	G	G	G	G	G	G	T	ECH74115_RS03425	617480	619895	2415	78	GTG
NC_011353	617641	1	NSYN	T	T	T	T	T	T	T	T	T	T	T	T	T	T	T	T	T	T	T	T	T	T	T	T	T	T	T	T	T	G	T	T	T	T	T	T	T	T	T	T	ECH74115_RS03425	617480	619895	2415	162	GAT
NC_011353	618590	1	NSYN	T	T	T	T	T	T	T	T	T	T	T	T	G	G	G	G	G	G	G	G	G	G	G	T	T	T	T	G	G	G	G	G	G	G	G	G	G	G	G	G	ECH74115_RS03425	617480	619895	2415	1111	TAT
NC_011353	618739	1	SYN	A	G	G	G	G	G	G	G	G	G	G	G	G	G	G	G	G	G	G	G	G	G	G	A	A	A	A	G	G	G	G	G	G	G	G	G	G	G	G	G	ECH74115_RS03425	617480	619895	2415	1260	GTA
NC_011353	619531	1	NSYN	G	G	G	G	G	G	G	G	G	G	G	G	G	G	G	G	G	G	G	G	G	G	G	G	G	G	G	G	G	T	G	G	G	G	G	G	G	G	G	G	ECH74115_RS03425	617480	619895	2415	2052	ATG
NC_011353	620029	1	intergenic	A	G	G	G	G	G	G	G	G	G	G	G	A	A	A	A	A	A	A	A	A	A	A	A	A	A	A	A	A	A	A	A	A	A	A	A	A	A	A	A	intergenic	--	--	--	--	--
NC_011353	624301	1	SYN	G	G	G	G	G	G	G	G	G	G	G	G	G	G	G	G	G	G	A	G	G	G	G	G	G	G	G	G	G	G	G	G	G	G	G	G	G	G	G	G	ECH74115_RS03430	620324	624521	4197	3978	GAG
NC_011353	624400	1	SYN	A	A	A	A	A	A	A	A	A	A	A	A	A	A	A	A	A	A	A	A	A	A	A	A	A	A	A	T	T	A	T	A	A	T	T	T	T	T	A	A	ECH74115_RS03430	620324	624521	4197	4077	GTA
NC_011353	624619	1	NSYN	G	G	G	G	G	G	G	G	G	G	G	G	G	G	G	G	G	G	G	G	G	G	G	G	G	G	G	G	G	A	G	G	G	G	G	G	G	G	G	G	ECH74115_RS30225	624501	624950	449	119	AGT
NC_011353	626083	1	NSYN	G	G	G	G	G	G	G	G	G	G	G	G	G	G	G	G	G	G	G	G	G	G	G	G	G	G	G	G	G	G	G	G	G	G	G	G	G	G	T	G	ECH74115_RS03445	627086	625992	1095	1004	CGG
NC_011353	626470	1	NSYN	C	C	C	C	C	C	C	C	C	C	C	C	C	C	C	C	C	C	C	C	C	C	C	C	C	C	C	C	C	T	C	C	C	C	C	C	C	C	C	C	ECH74115_RS03445	627086	625992	1095	617	ACG
NC_011353	627171	1	NSYN	C	C	C	C	C	C	C	C	C	C	C	C	C	C	C	C	C	C	C	C	C	C	T	C	C	C	C	C	C	C	C	C	C	C	C	C	C	C	C	C	ECH74115_RS03450	628081	627155	927	911	GCC
NC_011353	627435	1	NSYN	C	C	C	C	C	C	C	C	C	C	C	C	C	C	C	C	C	C	C	C	C	C	C	C	C	C	C	C	C	C	C	C	C	C	C	C	C	C	C	T	ECH74115_RS03450	628081	627155	927	647	CCC
NC_011353	627623	1	SYN	T	T	T	T	T	T	T	T	T	T	T	T	T	T	T	T	T	T	T	T	T	T	T	T	T	T	T	C	C	C	C	C	C	C	C	C	C	C	C	C	ECH74115_RS03450	628081	627155	927	459	TTC
NC_011353	628034	1	SYN	T	T	T	T	T	T	T	T	T	T	T	T	T	T	T	T	T	T	T	T	T	T	T	T	T	T	T	T	T	T	T	T	T	T	T	T	T	T	C	C	ECH74115_RS03450	628081	627155	927	48	TGT
NC_011353	628206	1	intergenic	G	G	G	G	G	G	G	G	G	G	G	G	G	G	G	G	G	G	G	G	G	G	G	G	G	G	G	C	C	C	C	G	G	C	C	C	C	C	C	C	intergenic	--	--	--	--	--
NC_011353	628276	1	intergenic	C	C	C	C	C	C	C	C	C	C	C	C	C	C	C	C	C	C	C	C	C	C	C	C	C	C	C	C	C	C	C	C	C	C	C	C	C	C	T	T	intergenic	--	--	--	--	--
NC_011353	628317	1	NSYN	C	C	C	C	C	C	C	A	C	C	C	C	C	C	C	C	C	C	C	C	C	C	C	C	C	C	C	C	C	C	C	C	C	C	C	C	C	C	C	C	ECH74115_RS03455	628311	628794	483	7	CTT
NC_011353	628630	1	NSYN	C	C	C	C	C	C	C	C	C	C	C	C	C	C	C	C	C	C	C	C	C	C	C	C	C	T	T	C	C	C	C	C	C	C	C	C	C	C	C	C	ECH74115_RS03455	628311	628794	483	320	GCG
NC_011353	629741	1	intergenic	G	G	G	G	G	G	G	G	G	G	G	G	G	G	G	G	G	G	G	G	G	G	G	G	G	G	G	A	A	G	A	G	G	A	A	A	A	A	G	G	intergenic	--	--	--	--	--
NC_011353	629761	1	intergenic	A	G	G	G	G	G	G	G	G	G	G	G	A	A	A	A	A	A	A	A	A	A	A	A	A	A	A	A	A	A	A	A	A	A	A	A	A	A	A	A	intergenic	--	--	--	--	--
NC_011353	629763	1	intergenic	A	G	G	G	G	G	G	G	A	A	A	G	A	A	A	A	A	A	A	A	A	A	A	A	A	A	A	A	A	A	A	A	A	A	A	A	A	A	A	A	intergenic	--	--	--	--	--
NC_011353	630632	1	NSYN	C	C	C	C	C	C	C	C	C	C	C	C	C	C	C	C	C	C	C	C	C	C	C	C	C	C	C	C	C	C	C	C	C	C	C	C	C	C	C	T	ECH74115_RS03465	629776	631558	1782	857	ACC
NC_011353	630951	1	SYN	C	C	C	C	C	C	C	C	C	C	C	C	C	C	C	C	C	C	C	C	C	C	C	C	C	C	C	C	C	C	C	C	C	C	C	C	C	C	C	T	ECH74115_RS03465	629776	631558	1782	1176	ACC
NC_011353	631659	1	SYN	C	C	C	C	C	C	C	C	C	C	C	C	T	T	C	C	C	C	C	C	C	C	C	C	C	C	C	C	C	C	C	C	C	C	C	C	C	C	C	C	ECH74115_RS03470	631570	632347	777	90	CGC
NC_011353	631711	1	NSYN	G	G	G	G	G	G	G	G	A	G	G	G	G	G	G	G	G	G	G	G	G	G	G	G	G	G	G	G	G	G	G	G	G	G	G	G	G	G	G	G	ECH74115_RS03470	631570	632347	777	142	GTG
NC_011353	631872	1	NSYN	T	T	T	T	T	T	T	T	T	T	T	T	T	T	T	T	T	T	T	T	T	T	T	T	T	T	T	A	A	A	A	A	A	A	A	A	A	A	A	A	ECH74115_RS03470	631570	632347	777	303	AAT
NC_011353	632579	1	NSYN	A	A	A	A	A	A	A	A	A	A	A	A	A	A	A	A	A	A	A	A	A	A	A	A	A	A	A	T	T	A	T	A	A	T	T	T	T	T	A	A	ECH74115_RS03475	632447	633326	879	133	AAT
NC_011353	633226	1	SYN	G	G	G	G	G	G	G	G	G	G	G	G	G	G	G	G	G	G	G	G	G	G	G	G	G	G	G	G	G	G	G	G	G	G	G	G	G	G	G	A	ECH74115_RS03475	632447	633326	879	780	CAG
NC_011353	633227	1	NSYN	G	G	G	G	G	G	G	G	A	G	G	G	G	G	G	G	G	G	G	G	G	G	G	G	G	G	G	G	G	G	G	G	G	G	G	G	G	G	G	G	ECH74115_RS03475	632447	633326	879	781	GAG
NC_011353	634041	1	NSYN	T	T	T	T	T	T	T	T	T	T	T	T	T	T	G	G	T	T	T	T	T	T	T	T	T	T	T	T	T	T	T	T	T	T	T	T	T	T	T	T	ECH74115_RS03480	633494	634886	1392	548	TTC
NC_011353	634951	1	SYN	C	C	C	C	C	C	C	C	C	C	C	C	C	C	C	C	C	C	C	C	C	C	C	C	C	C	C	C	C	C	C	C	C	C	C	C	C	C	C	T	ECH74115_RS03485	634922	636284	1362	30	GGC
NC_011353	635252	1	NSYN	G	G	G	G	G	G	G	G	G	G	G	G	G	G	G	G	G	G	G	G	G	G	G	G	A	A	A	G	G	G	G	G	G	G	G	G	G	G	G	G	ECH74115_RS03485	634922	636284	1362	331	GCC
NC_011353	635406	1	NSYN	G	G	G	G	G	G	G	G	G	G	G	G	G	G	G	G	G	G	G	G	G	G	G	G	G	G	G	G	G	A	G	G	G	G	G	G	G	G	G	G	ECH74115_RS03485	634922	636284	1362	485	CGT
NC_011353	635810	1	NSYN	T	T	T	T	T	T	T	T	T	T	T	T	T	T	T	T	T	T	T	T	T	T	T	T	T	T	T	C	C	C	C	C	C	C	C	C	C	C	C	C	ECH74115_RS03485	634922	636284	1362	889	TAG
NC_011353	635848	1	SYN	C	C	C	C	C	C	C	C	C	C	C	C	C	C	C	C	C	C	C	C	C	C	C	C	C	C	C	C	C	C	C	C	C	C	C	C	C	C	C	T	ECH74115_RS03485	634922	636284	1362	927	ATC
NC_011353	635911	1	NSYN	A	T	A	A	A	A	A	A	A	A	A	A	A	A	A	A	A	A	A	A	A	A	A	A	A	A	A	A	A	A	A	A	A	A	A	A	A	A	A	A	ECH74115_RS03485	634922	636284	1362	990	GAA
NC_011353	636361	1	NSYN	C	C	C	C	C	C	C	C	C	C	C	C	C	C	C	C	C	C	C	C	C	C	C	C	C	C	C	C	C	C	C	C	C	C	C	C	C	C	A	C	ECH74115_RS03490	636340	637642	1302	22	CGC
NC_011353	637073	1	NSYN	A	C	C	C	C	C	C	C	C	C	C	C	C	C	C	C	C	C	C	C	C	C	C	A	A	A	A	C	C	C	C	C	C	C	C	C	C	C	C	C	ECH74115_RS03490	636340	637642	1302	734	GAG
NC_011353	637704	1	SYN	G	G	G	G	G	G	G	G	G	G	G	G	G	G	G	G	G	G	G	G	G	G	G	G	G	G	G	G	G	G	G	G	G	G	G	G	G	G	A	A	ECH74115_RS03495	637663	638809	1146	42	TTG
NC_011353	638851	1	intergenic	G	G	G	G	G	G	G	G	A	A	A	G	G	G	G	G	G	G	G	G	G	G	G	G	G	G	G	G	G	G	G	G	G	G	G	G	G	G	G	G	intergenic	--	--	--	--	--
NC_011353	638974	1	intergenic	G	G	G	G	G	G	G	G	A	G	G	G	G	G	G	G	G	G	G	G	G	G	G	G	G	G	G	G	G	G	G	G	G	G	G	G	G	G	G	G	intergenic	--	--	--	--	--
NC_011353	639187	1	NSYN	A	A	A	A	A	A	A	A	A	A	A	A	A	A	A	A	A	A	A	A	A	A	A	A	A	A	A	A	A	A	A	A	A	A	A	A	A	A	A	C	ECH74115_RS03500	639821	639036	786	635	AAC
NC_011353	640059	1	SYN	T	T	T	T	T	T	T	T	T	T	T	G	T	T	T	T	T	T	T	T	T	T	T	T	T	T	T	T	T	T	T	T	T	T	T	T	T	T	T	T	ECH74115_RS03505	641067	639832	1236	1009	GGT
NC_011353	640953	1	SYN	T	T	T	T	T	T	T	T	T	T	T	T	T	T	T	T	T	T	T	T	T	T	T	T	T	G	G	T	T	T	T	T	T	T	T	T	T	T	T	T	ECH74115_RS03505	641067	639832	1236	115	GGT
NC_011353	641824	1	SYN	G	G	G	G	G	G	G	G	G	G	G	G	G	G	G	G	G	G	G	G	G	G	G	G	G	G	G	G	G	A	G	G	G	G	G	G	G	G	G	G	ECH74115_RS03510	642138	641089	1050	315	GCC
NC_011353	642402	1	intergenic	C	C	C	C	C	C	C	C	C	C	C	C	C	C	C	C	C	C	C	C	C	C	C	C	C	C	C	C	C	T	C	C	C	C	C	C	C	C	C	C	intergenic	--	--	--	--	--
NC_011353	643242	1	NSYN	C	C	C	C	C	C	C	C	C	C	C	C	C	C	C	C	C	C	C	C	C	C	C	C	T	T	T	C	C	C	C	C	C	C	C	C	C	C	C	C	ECH74115_RS03515	642455	644123	1668	788	CCT
NC_011353	644285	1	NSYN	C	C	C	C	C	C	C	C	C	C	C	C	C	C	C	C	C	C	C	C	C	C	C	C	C	C	C	C	C	C	C	C	C	C	C	C	C	C	C	T	ECH74115_RS03520	644132	645392	1260	154	CAG
NC_011353	644571	1	NSYN	G	G	G	G	G	G	G	G	G	G	G	G	G	G	G	G	G	G	G	G	G	G	G	G	G	G	G	G	G	G	G	A	A	G	G	G	G	G	G	G	ECH74115_RS03520	644132	645392	1260	440	CGC
NC_011353	644927	1	NSYN	C	C	C	C	C	C	C	C	C	C	C	C	C	C	C	C	C	C	C	C	C	C	C	C	C	C	C	C	C	T	C	C	C	C	C	C	C	C	C	C	ECH74115_RS03520	644132	645392	1260	796	CGG
NC_011353	645113	1	NSYN	A	A	A	A	A	A	A	A	A	A	A	A	A	A	A	A	A	A	A	A	A	A	A	A	A	A	A	G	G	G	G	G	G	G	G	G	G	G	G	G	ECH74115_RS03520	644132	645392	1260	982	AGT
NC_011353	645136	1	SYN	G	G	G	G	G	G	G	G	G	G	G	G	G	G	G	G	G	G	G	G	G	G	G	G	G	G	G	G	G	G	G	G	G	G	G	G	G	G	T	G	ECH74115_RS03520	644132	645392	1260	1005	GCG
NC_011353	645333	1	NSYN	C	C	C	C	C	C	C	C	G	C	C	C	C	C	C	C	C	C	C	C	C	C	C	C	C	C	C	C	C	C	C	C	C	C	C	C	C	C	C	C	ECH74115_RS03520	644132	645392	1260	1202	CCG
NC_011353	645421	1	NSYN	T	T	T	T	T	T	T	T	T	T	T	T	T	T	T	T	T	T	T	T	T	T	T	T	T	T	T	C	C	T	C	T	T	C	C	C	C	C	T	T	ECH74115_RS03525	645402	646218	816	20	CTG
NC_011353	645869	1	SYN	G	G	G	G	G	G	G	G	G	G	G	G	G	G	G	G	G	G	G	G	G	G	G	G	G	G	G	G	G	A	G	G	G	G	G	G	G	G	G	G	ECH74115_RS03525	645402	646218	816	468	CGG
NC_011353	646648	1	SYN	A	A	A	A	A	A	A	A	A	A	A	A	A	A	A	A	A	A	A	A	A	G	A	A	A	A	A	A	A	A	A	A	A	A	A	A	A	A	A	A	ECH74115_RS03530	646214	647108	894	435	AAA
NC_011353	646757	1	NSYN	A	A	A	A	A	A	A	A	A	A	A	A	A	A	A	A	A	A	A	A	A	A	A	A	A	A	A	A	A	A	A	A	A	A	A	A	A	A	A	T	ECH74115_RS03530	646214	647108	894	544	AGT
NC_011353	646911	1	NSYN	T	T	T	T	T	T	T	T	T	T	T	T	T	T	T	T	T	T	T	T	T	T	T	T	T	T	T	C	C	C	C	T	T	C	C	C	C	C	C	C	ECH74115_RS03530	646214	647108	894	698	ATG
NC_011353	647251	1	NSYN	A	A	A	A	A	A	A	A	A	A	A	A	A	A	A	A	A	A	A	A	A	A	A	A	A	A	A	T	T	T	T	T	T	T	T	T	T	T	T	T	ECH74115_RS03535	648313	647246	1068	1063	ACA
NC_011353	647981	1	SYN	C	C	C	C	C	C	C	C	C	C	C	C	C	C	C	C	C	C	C	C	C	C	C	C	C	C	C	A	A	A	A	C	C	A	A	A	A	A	A	A	ECH74115_RS03535	648313	647246	1068	333	CTC
NC_011353	648888	1	NSYN	G	G	G	G	G	G	G	G	G	G	G	G	G	G	G	G	G	G	T	G	G	G	G	G	G	G	G	G	G	G	G	G	G	G	G	G	G	G	G	G	ECH74115_RS30230	648752	648907	155	137	AGC
NC_011353	649129	1	SYN	G	A	A	A	A	A	A	A	G	G	G	G	G	G	G	G	G	G	G	G	G	G	G	G	G	G	G	G	G	G	G	G	G	G	G	G	G	G	G	G	ECH74115_RS03545	649659	648937	723	531	GTT
NC_011353	649813	1	NSYN	A	A	A	A	A	A	A	A	A	A	A	A	A	A	A	A	A	A	A	A	A	A	A	A	A	A	A	A	A	G	A	A	A	A	A	A	A	A	A	A	ECH74115_RS03550	650156	649662	495	344	CAG
NC_011353	650899	1	SYN	C	C	C	C	C	C	C	C	C	C	C	C	A	A	C	C	C	C	C	C	C	C	C	C	C	C	C	C	C	C	C	C	C	C	C	C	C	C	C	C	ECH74115_RS03555	650330	651716	1386	570	GGC
NC_011353	650905	1	SYN	G	G	G	G	G	G	G	G	G	G	G	G	G	G	G	G	G	G	G	G	G	G	G	G	G	G	G	G	G	G	G	T	T	G	G	G	G	G	G	G	ECH74115_RS03555	650330	651716	1386	576	CCG
NC_011353	650907	1	NSYN	G	G	G	G	G	G	G	G	G	G	G	G	G	G	G	G	G	T	G	G	G	G	G	G	G	G	G	G	G	G	G	G	G	G	G	G	G	G	G	G	ECH74115_RS03555	650330	651716	1386	578	AGC
NC_011353	651700	1	SYN	C	C	C	C	C	C	C	C	C	C	C	C	C	C	C	C	C	C	C	C	C	C	C	C	C	C	C	C	C	C	C	C	C	C	C	C	C	C	T	T	ECH74115_RS03555	650330	651716	1386	1371	ACC
NC_011353	651792	1	NSYN	C	C	C	C	C	C	C	C	C	C	C	C	C	C	C	C	C	C	C	C	C	C	C	C	C	C	C	C	C	A	C	C	C	C	C	C	C	C	C	C	ECH74115_RS03560	652272	651751	522	481	CCC
NC_011353	651887	1	NSYN	T	T	T	T	T	T	T	T	T	T	T	T	T	T	T	T	A	T	T	T	T	T	T	T	T	T	T	T	T	T	T	T	T	T	T	T	T	T	T	T	ECH74115_RS03560	652272	651751	522	386	CTG
NC_011353	652171	1	NSYN	C	T	C	C	C	C	C	C	C	C	C	C	C	C	C	C	C	C	C	C	C	C	C	C	C	C	C	C	C	C	C	C	C	C	C	C	C	C	C	C	ECH74115_RS03560	652272	651751	522	102	CAG
NC_011353	653729	1	intergenic	T	T	T	T	T	T	T	T	T	T	T	T	T	T	T	T	T	T	T	T	T	T	T	T	T	T	T	T	T	A	T	T	T	T	T	T	T	T	T	T	intergenic	--	--	--	--	--
NC_011353	654087	1	NSYN	C	C	C	C	C	C	C	C	C	C	C	C	C	C	C	C	C	C	C	C	C	C	C	C	C	C	C	C	C	C	C	C	C	C	C	C	C	C	C	T	ECH74115_RS03575	653940	654483	543	148	CAG
NC_011353	654291	1	NSYN	G	G	G	G	G	G	G	G	G	G	G	G	G	G	G	G	G	G	G	G	G	G	G	G	G	G	G	G	G	A	G	G	G	G	G	G	G	G	G	G	ECH74115_RS03575	653940	654483	543	352	GGT
NC_011353	654920	1	SYN	C	T	T	T	T	T	T	T	C	C	C	C	C	C	C	C	C	C	C	C	C	C	C	C	C	C	C	C	C	C	C	C	C	C	C	C	C	C	C	C	ECH74115_RS03580	654702	655395	693	219	TTC
NC_011353	655105	1	NSYN	G	G	G	G	G	G	G	G	G	G	G	G	G	G	G	G	G	G	G	G	G	G	G	G	G	G	G	G	G	G	G	G	G	G	G	G	G	G	T	T	ECH74115_RS03580	654702	655395	693	404	CGC
NC_011353	655179	1	NSYN	C	C	C	C	C	C	C	C	C	C	C	C	C	C	C	C	C	C	C	C	C	C	C	C	C	C	C	C	C	C	C	C	C	C	C	C	C	C	C	T	ECH74115_RS03580	654702	655395	693	478	CGA
NC_011353	655573	1	NSYN	T	T	T	T	T	T	T	T	T	T	T	T	T	T	T	T	T	T	T	T	T	T	T	T	T	T	T	C	C	C	C	C	C	C	C	C	C	C	C	C	ECH74115_RS03585	655425	658035	2610	149	TTC
NC_011353	655953	1	NSYN	A	A	A	A	A	A	A	A	A	A	A	A	A	A	A	A	A	A	A	A	A	A	A	A	A	A	A	A	A	A	A	A	A	A	A	A	A	A	G	G	ECH74115_RS03585	655425	658035	2610	529	ATT
NC_011353	656544	1	NSYN	G	G	G	G	G	G	G	G	G	G	G	G	G	G	G	G	G	G	G	G	G	G	G	G	G	G	G	G	G	G	G	G	G	G	G	G	G	G	A	A	ECH74115_RS03585	655425	658035	2610	1120	GGT
NC_011353	656545	1	NSYN	G	G	G	G	G	G	G	G	G	G	G	G	G	G	G	G	G	G	G	G	G	G	C	G	G	G	G	G	G	G	G	G	G	G	G	G	G	G	G	G	ECH74115_RS03585	655425	658035	2610	1121	GGT
NC_011353	657150	1	NSYN	A	A	A	A	A	A	A	A	A	A	A	A	A	A	A	A	A	A	A	A	A	A	A	A	A	A	A	C	C	A	C	A	A	C	C	C	C	C	A	A	ECH74115_RS03585	655425	658035	2610	1726	ATC
NC_011353	657263	1	SYN	C	C	C	C	C	C	C	C	C	C	C	C	C	C	C	C	C	C	C	C	C	C	C	C	C	C	C	C	C	C	C	C	C	C	C	C	C	C	T	C	ECH74115_RS03585	655425	658035	2610	1839	AAC
NC_011353	657422	1	SYN	G	G	G	G	G	G	G	G	G	G	G	G	G	G	G	G	G	G	G	G	G	G	T	G	G	G	G	G	G	G	G	G	G	G	G	G	G	G	G	G	ECH74115_RS03585	655425	658035	2610	1998	ACG
NC_011353	657560	1	SYN	C	C	C	C	C	C	C	C	C	C	C	C	C	C	C	C	C	C	C	C	C	C	T	C	C	C	C	C	C	C	C	C	C	C	C	C	C	C	C	C	ECH74115_RS03585	655425	658035	2610	2136	GGC
NC_011353	658974	1	NSYN	T	T	T	T	T	T	T	T	G	T	T	T	T	T	T	T	T	T	T	T	T	T	T	T	T	T	T	T	T	T	T	T	T	T	T	T	T	T	T	T	ECH74115_RS03590	658047	659055	1008	928	TGG
NC_011353	659187	1	SYN	C	C	C	C	C	C	C	C	C	C	C	C	C	C	C	C	C	C	C	C	C	C	C	C	C	C	C	C	C	T	C	C	C	C	C	C	C	C	C	C	ECH74115_RS03595	659065	659581	516	123	ACC
NC_011353	659751	1	SYN	C	C	C	C	C	C	C	C	C	C	C	C	C	C	C	C	C	C	C	C	C	C	C	C	C	C	C	C	C	C	C	C	C	C	C	C	C	C	T	C	ECH74115_RS03600	660215	659583	633	465	CAC
NC_011353	660077	1	SYN	T	T	T	T	T	T	T	T	T	T	T	T	T	T	T	T	T	T	T	T	T	T	T	T	T	T	T	T	T	T	T	T	T	T	T	T	T	T	G	G	ECH74115_RS03600	660215	659583	633	139	GGT
NC_011353	660186	1	SYN	G	A	A	A	A	A	A	A	A	A	A	A	A	A	A	A	A	A	A	A	A	A	A	G	A	A	A	A	A	A	A	A	A	A	A	A	A	A	A	A	ECH74115_RS03600	660215	659583	633	30	GTC
NC_011353	660364	1	intergenic	G	G	G	G	G	G	G	G	G	G	G	G	G	G	G	G	G	G	G	G	G	G	G	G	G	G	G	G	G	G	G	G	G	G	G	G	G	G	G	A	intergenic	--	--	--	--	--
NC_011353	663418	1	NSYN	C	C	C	C	C	C	C	C	C	C	C	C	T	T	T	T	T	T	T	T	T	T	C	C	C	C	C	C	C	C	C	C	C	C	C	C	C	C	C	C	ECH74115_RS03620	665387	662415	2973	1970	CCA
NC_011353	664582	1	NSYN	A	A	A	A	A	A	A	A	A	A	A	A	A	A	A	A	A	A	A	A	A	A	A	A	A	A	A	T	T	A	T	A	A	T	T	T	T	T	A	A	ECH74115_RS03620	665387	662415	2973	806	GAG
NC_011353	664615	1	NSYN	G	G	G	G	G	G	G	G	G	G	G	G	C	C	C	C	C	C	C	C	C	C	G	G	G	G	G	G	G	G	G	G	G	G	G	G	G	G	G	G	ECH74115_RS03620	665387	662415	2973	773	GGT
NC_011353	664671	1	NSYN	C	C	C	C	C	C	C	C	C	C	C	C	C	C	C	C	C	C	C	C	C	C	C	C	C	C	C	C	C	C	C	C	C	C	C	C	C	C	T	T	ECH74115_RS03620	665387	662415	2973	717	CAG
NC_011353	664757	1	SYN	C	C	C	C	C	C	C	C	C	C	C	C	C	C	C	C	C	C	C	C	C	C	C	C	C	C	C	C	C	T	C	C	C	C	C	C	C	C	C	C	ECH74115_RS03620	665387	662415	2973	631	TGC
NC_011353	664863	1	SYN	G	G	G	G	G	G	G	G	G	G	G	G	G	G	G	G	G	G	G	G	G	G	G	G	G	G	G	A	A	A	A	G	G	A	A	A	A	A	A	A	ECH74115_RS03620	665387	662415	2973	525	GTC
NC_011353	664968	1	NSYN	T	C	C	C	C	C	C	C	C	C	C	C	C	C	C	C	C	C	C	C	C	C	C	T	C	C	C	C	C	C	C	C	C	C	C	C	C	C	C	C	ECH74115_RS03620	665387	662415	2973	420	TTG
NC_011353	665053	1	NSYN	G	G	G	G	G	G	G	G	G	G	G	G	G	G	G	G	G	G	G	G	G	G	G	G	G	G	G	G	G	A	G	G	G	G	G	G	G	G	G	G	ECH74115_RS03620	665387	662415	2973	335	TGG
NC_011353	665088	1	SYN	T	T	T	T	T	T	T	T	T	T	T	T	T	T	T	T	T	T	T	T	T	T	T	T	T	T	T	C	C	C	C	T	T	C	C	C	C	C	C	C	ECH74115_RS03620	665387	662415	2973	300	TGC
NC_011353	665388	1	NSYN	T	T	T	T	T	T	T	T	T	T	T	T	T	T	T	T	T	T	T	T	T	T	T	T	T	T	T	T	T	T	T	T	T	T	T	T	T	T	G	T	ECH74115_RS03625	667611	665374	2238	2224	ATT
NC_011353	665791	1	NSYN	A	A	A	A	A	A	A	A	A	A	A	A	A	A	A	A	A	A	A	A	A	A	A	A	A	A	A	G	G	G	G	A	A	G	G	G	G	G	G	G	ECH74115_RS03625	667611	665374	2238	1821	ATA
NC_011353	665927	1	NSYN	G	G	G	G	G	G	G	G	G	G	G	G	G	G	G	G	G	G	G	G	G	G	G	G	G	G	G	G	G	G	G	G	G	G	G	G	G	G	G	A	ECH74115_RS03625	667611	665374	2238	1685	CGG
NC_011353	666185	1	NSYN	T	T	T	T	T	T	T	T	T	T	T	T	T	T	T	T	T	T	T	T	T	T	T	T	T	T	T	T	T	T	T	C	C	T	T	T	T	T	T	T	ECH74115_RS03625	667611	665374	2238	1427	GTC
NC_011353	667701	1	intergenic	T	T	T	T	T	T	T	T	T	T	T	T	T	T	T	T	T	T	T	T	T	T	T	T	T	T	T	T	T	T	T	T	T	T	T	T	T	T	C	T	intergenic	--	--	--	--	--
NC_011353	670927	1	intergenic	T	T	T	T	T	T	T	T	T	T	T	T	T	T	T	T	T	T	T	T	T	T	T	T	T	T	T	T	T	T	T	T	T	T	T	T	T	T	G	G	intergenic	--	--	--	--	--
NC_011353	671160	1	NSYN	C	C	C	C	C	C	C	C	C	C	C	C	C	C	C	C	C	C	C	C	C	C	C	C	C	C	C	C	C	C	C	C	C	C	C	C	C	C	T	T	ECH74115_RS03645	671239	670979	261	80	ACC
NC_011353	671278	1	intergenic	G	A	A	A	A	A	A	A	A	A	A	A	A	A	A	A	A	A	A	A	A	A	A	G	A	A	A	A	A	A	A	A	A	A	A	A	A	A	A	A	intergenic	--	--	--	--	--
NC_011353	671290	1	intergenic	A	A	A	A	A	A	A	A	A	A	A	A	A	A	A	A	A	A	A	A	A	A	A	A	A	A	A	C	C	C	C	A	A	C	C	C	C	C	C	C	intergenic	--	--	--	--	--
NC_011353	671346	1	intergenic	G	G	G	G	G	G	G	G	G	G	G	G	G	G	G	G	G	G	G	G	G	G	G	G	G	G	G	G	G	G	G	G	G	G	G	G	G	G	G	A	intergenic	--	--	--	--	--
NC_011353	671366	1	intergenic	A	A	A	A	A	A	A	A	A	A	A	A	A	A	A	A	A	A	A	A	A	A	A	A	A	A	A	A	A	A	A	G	G	A	A	A	A	A	A	A	intergenic	--	--	--	--	--
NC_011353	671414	1	NSYN	A	A	A	A	A	A	A	A	A	A	A	A	A	A	A	A	A	A	A	A	A	A	A	A	A	A	A	T	T	T	T	A	A	T	T	T	T	T	T	T	ECH74115_RS03650	676253	671403	4851	4840	AAA
NC_011353	671642	1	SYN	G	G	G	G	G	G	G	G	G	G	G	G	G	G	G	G	G	G	G	G	G	G	G	G	G	G	G	G	G	G	G	G	G	G	G	G	G	G	A	G	ECH74115_RS03650	676253	671403	4851	4612	AGG
NC_011353	671747	1	NSYN	C	C	C	C	C	C	T	C	C	C	C	C	C	C	C	C	C	C	C	C	C	C	C	C	C	C	C	C	C	C	C	C	C	C	C	C	C	C	C	C	ECH74115_RS03650	676253	671403	4851	4507	AGC
NC_011353	672085	0.5	NSYN	G	T	T	T	T	T	T	T	T	T	T	T	T	T	T	T	T	T	T	T	T	T	T	T	T	G	T	T	T	T	T	T	T	T	T	T	T	T	T	T	ECH74115_RS03650	676253	671403	4851	4169	GGC
NC_011353	672205	0.5	NSYN	C	T	T	T	T	T	T	T	T	T	T	T	T	T	T	T	T	T	T	T	T	T	T	T	T	C	T	T	T	T	T	T	T	T	T	T	T	T	T	T	ECH74115_RS03650	676253	671403	4851	4049	GCT
NC_011353	672225	0.5	SYN	C	T	T	T	T	T	T	T	T	T	T	T	T	T	T	T	T	T	T	T	T	T	T	T	T	C	T	T	T	T	T	T	T	T	T	T	T	T	T	T	ECH74115_RS03650	676253	671403	4851	4029	CGT
NC_011353	672687	1	SYN	G	G	G	G	G	G	G	G	G	G	G	G	G	G	G	G	G	G	G	G	G	G	G	G	G	G	G	G	G	G	G	G	G	G	G	G	A	G	G	G	ECH74115_RS03650	676253	671403	4851	3567	GCA
NC_011353	673114	1	NSYN	T	T	T	T	T	T	T	T	T	T	T	T	T	T	T	T	T	T	T	T	T	T	T	T	T	T	T	T	T	T	T	T	T	T	T	T	T	T	G	G	ECH74115_RS03650	676253	671403	4851	3140	GTG
NC_011353	673239	1	SYN	G	G	G	G	G	G	G	G	G	G	G	G	G	G	G	G	G	G	G	G	G	G	G	G	G	G	G	G	G	G	G	G	G	G	G	G	G	G	G	A	ECH74115_RS03650	676253	671403	4851	3015	GGT
NC_011353	673323	1	SYN	A	A	A	A	A	A	A	A	A	A	A	A	A	A	A	A	A	A	A	A	A	A	A	A	A	A	A	C	C	C	C	C	C	C	C	C	C	C	C	C	ECH74115_RS03650	676253	671403	4851	2931	AGT
NC_011353	673335	1	NSYN	T	T	T	T	T	T	T	T	T	T	T	T	T	T	T	T	T	T	T	T	T	T	T	T	T	T	T	T	T	T	T	T	T	T	T	T	T	T	A	A	ECH74115_RS03650	676253	671403	4851	2919	TGC
NC_011353	673819	1	NSYN	C	C	C	C	C	C	C	C	C	C	C	C	T	T	C	C	C	C	C	C	C	C	C	C	C	C	C	C	C	C	C	C	C	C	C	C	C	C	C	C	ECH74115_RS03650	676253	671403	4851	2435	GCG
NC_011353	674405	1	NSYN	G	G	G	G	G	G	G	G	G	G	G	G	G	G	G	G	G	G	G	G	G	G	G	G	G	A	A	G	G	G	G	G	G	G	G	G	G	G	G	G	ECH74115_RS03650	676253	671403	4851	1849	GCG
NC_011353	674556	1	SYN	C	C	C	C	C	C	C	C	T	C	C	C	C	C	C	C	C	C	C	C	C	C	C	C	C	C	C	C	C	C	C	C	C	C	C	C	C	C	C	C	ECH74115_RS03650	676253	671403	4851	1698	CCC
NC_011353	674615	1	NSYN	G	G	G	G	G	G	G	G	G	G	G	G	G	G	G	G	G	G	G	G	G	G	G	G	G	G	G	T	G	G	G	G	G	G	T	T	T	G	G	G	ECH74115_RS03650	676253	671403	4851	1639	GCG
NC_011353	674911	1	NSYN	C	C	C	C	C	C	C	C	C	C	C	C	C	C	C	C	C	C	C	C	C	C	C	C	C	C	C	C	C	C	C	C	C	C	C	C	C	C	T	T	ECH74115_RS03650	676253	671403	4851	1343	ACG
NC_011353	675868	1	NSYN	A	A	A	A	A	A	A	A	A	A	A	A	A	A	A	A	A	A	A	A	A	A	A	A	A	A	A	A	A	A	A	G	G	A	A	A	A	A	A	A	ECH74115_RS03650	676253	671403	4851	386	AAA
NC_011353	676169	1	NSYN	C	C	C	C	C	C	C	C	C	C	C	C	C	C	C	C	C	C	T	C	C	C	C	C	C	C	C	C	C	C	C	C	C	C	C	C	C	C	C	C	ECH74115_RS03650	676253	671403	4851	85	GGC
NC_011353	676230	1	NSYN	T	T	T	T	T	T	T	T	T	T	T	T	T	T	T	T	T	T	T	T	T	T	T	T	T	T	T	T	T	T	T	C	C	T	T	T	T	T	T	T	ECH74115_RS03650	676253	671403	4851	24	TGG
NC_011353	676604	1	NSYN	C	C	C	C	C	C	C	C	C	C	C	C	C	C	C	C	C	C	C	C	C	C	C	C	C	C	C	C	C	C	C	C	C	C	C	C	C	C	C	T	ECH74115_RS03655	676734	676273	462	131	TCC
NC_011353	676618	1	SYN	G	T	T	T	T	T	T	T	T	T	T	T	T	T	T	T	T	T	T	T	T	T	T	G	G	G	G	T	T	T	T	T	T	T	T	T	T	T	T	T	ECH74115_RS03655	676734	676273	462	117	GTC
NC_011353	678379	0.25	SYN	C	C	C	C	C	C	C	T	T	T	T	T	T	T	T	T	T	T	T	T	T	T	T	T	T	T	T	T	T	T	T	C	T	T	T	T	C	T	T	T	ECH74115_RS03660	678663	676762	1902	285	CAC
NC_011353	679160	1	intergenic	A	A	A	A	A	A	A	A	A	A	A	A	A	A	A	A	A	A	A	A	A	A	A	A	A	A	A	A	A	A	A	A	A	A	A	A	A	A	G	G	intergenic	--	--	--	--	--
NC_011353	679283	1	NSYN	C	C	C	C	C	C	C	C	C	C	C	C	C	C	C	C	C	C	C	C	C	C	C	C	C	C	C	C	C	T	C	C	C	C	C	C	C	C	C	C	ECH74115_RS03665	680705	679257	1449	1423	CAC
NC_011353	679416	1	SYN	A	A	A	A	A	A	A	A	A	A	A	A	A	A	A	A	A	A	A	A	A	A	A	A	A	A	A	A	A	A	A	A	A	A	A	A	A	A	A	G	ECH74115_RS03665	680705	679257	1449	1290	ACG
NC_011353	680357	1	NSYN	C	C	C	C	C	C	C	C	C	C	C	T	C	C	C	C	C	C	C	C	C	C	C	C	C	C	C	C	C	C	C	C	C	C	C	C	C	C	C	C	ECH74115_RS03665	680705	679257	1449	349	ATC
NC_011353	680739	1	NSYN	C	C	C	C	C	C	C	C	C	C	C	C	C	C	C	C	C	C	C	C	C	C	C	C	C	C	C	C	C	A	C	C	C	C	C	C	C	C	C	C	ECH74115_RS03670	681378	680695	684	640	CAC
NC_011353	681801	1	SYN	G	G	G	G	G	G	G	G	G	G	G	G	G	G	G	G	G	G	G	G	G	G	G	G	A	G	G	G	G	G	G	G	G	G	G	G	G	G	G	G	ECH74115_RS03675	681535	682918	1383	267	GCG
NC_011353	682626	1	SYN	G	G	G	G	G	G	G	G	G	G	G	G	G	G	G	G	G	G	G	G	G	G	G	G	G	G	G	G	G	G	G	G	G	G	G	G	G	G	T	T	ECH74115_RS03675	681535	682918	1383	1092	GTG
NC_011353	683093	1	SYN	C	C	C	C	C	C	C	C	C	C	C	C	C	C	C	C	C	C	C	C	C	C	C	C	C	C	C	C	C	C	C	C	C	C	C	C	C	C	T	T	ECH74115_RS03680	682941	683274	333	153	AGC
NC_011353	684051	1	NSYN	G	G	T	T	G	G	G	G	G	G	G	G	G	G	G	G	G	G	G	G	G	G	G	G	G	G	G	G	G	G	G	G	G	G	G	G	G	G	G	G	ECH74115_RS03685	683289	684513	1224	763	GCC
NC_011353	684234	1	NSYN	C	C	C	C	C	A	C	C	C	C	C	C	C	C	C	C	C	C	C	C	C	C	C	C	C	C	C	C	C	C	C	C	C	C	C	C	C	C	C	C	ECH74115_RS03685	683289	684513	1224	946	CAA
NC_011353	684808	1	SYN	C	C	C	C	C	C	C	C	C	C	C	C	C	C	C	C	C	C	C	C	C	C	C	C	C	C	C	C	C	C	C	C	C	C	C	C	C	C	A	C	ECH74115_RS03690	684524	687662	3138	285	GTC
NC_011353	685248	1	NSYN	A	A	A	A	A	A	A	A	A	A	A	A	A	A	A	A	A	A	A	A	A	A	A	A	A	A	A	A	A	A	A	A	A	A	A	A	A	A	G	G	ECH74115_RS03690	684524	687662	3138	725	GAC
NC_011353	685918	1	SYN	G	G	G	G	G	G	G	G	G	G	G	G	G	G	G	G	G	G	G	A	G	G	G	G	G	G	G	G	G	G	G	G	G	G	G	G	G	G	G	G	ECH74115_RS03690	684524	687662	3138	1395	CTG
NC_011353	686480	1	SYN	C	C	C	C	C	C	C	C	C	C	C	C	C	C	C	C	C	C	C	C	C	C	C	C	C	C	C	C	C	C	C	T	T	C	C	C	C	C	C	C	ECH74115_RS03690	684524	687662	3138	1957	CTG
NC_011353	687437	1	NSYN	C	C	C	C	C	C	C	C	C	C	C	C	C	C	C	C	C	C	C	C	C	C	C	C	C	C	C	T	T	T	T	C	C	T	T	T	T	T	T	T	ECH74115_RS03690	684524	687662	3138	2914	CAT
NC_011353	687858	1	SYN	G	G	G	G	G	G	G	G	G	G	G	G	G	G	G	G	G	G	G	G	G	T	G	G	G	G	G	G	G	G	G	G	G	G	G	G	G	G	G	G	ECH74115_RS03695	687763	689140	1377	96	GCG
NC_011353	687900	1	SYN	C	C	C	C	C	C	C	C	C	C	C	C	C	C	C	C	C	C	C	C	C	C	C	C	T	T	T	C	C	C	C	C	C	C	C	C	C	C	C	C	ECH74115_RS03695	687763	689140	1377	138	GGC
NC_011353	688045	1	NSYN	T	T	T	T	T	T	T	T	T	T	T	T	T	T	T	T	T	T	T	T	T	T	T	T	T	T	T	A	A	T	A	T	T	A	A	A	A	A	T	T	ECH74115_RS03695	687763	689140	1377	283	TGG
NC_011353	688196	1	NSYN	T	T	T	T	T	T	T	T	T	T	T	C	T	T	T	T	T	T	T	T	T	T	T	T	T	T	T	T	T	T	T	T	T	T	T	T	T	T	T	T	ECH74115_RS03695	687763	689140	1377	434	ATC
NC_011353	688812	1	SYN	G	G	G	G	G	G	G	G	G	G	G	G	G	G	G	G	G	G	G	G	G	G	G	G	G	G	G	G	G	G	G	G	G	G	G	G	G	G	A	A	ECH74115_RS03695	687763	689140	1377	1050	GCG
NC_011353	689196	1	intergenic	G	G	G	G	G	G	G	G	G	G	G	G	G	G	G	G	G	G	G	G	G	G	G	G	G	G	G	A	A	G	A	G	G	A	A	A	A	A	G	G	intergenic	--	--	--	--	--
NC_011353	690155	1	NSYN	A	A	A	A	A	A	A	A	A	A	A	A	A	A	A	A	A	A	A	A	A	A	A	A	A	A	A	A	A	G	A	A	A	A	A	A	A	A	A	A	ECH74115_RS03700	690454	689207	1248	300	AGT
NC_011353	690560	1	intergenic	A	A	A	A	A	A	A	A	A	A	A	A	A	A	A	A	A	A	A	A	A	A	A	A	A	A	A	A	A	A	A	A	A	A	A	A	A	A	G	G	intergenic	--	--	--	--	--
NC_011353	691303	1	intergenic	T	T	T	T	T	T	T	T	T	T	T	T	T	T	T	T	T	T	T	T	T	T	T	T	T	T	T	T	T	A	T	T	T	T	T	T	T	T	T	T	intergenic	--	--	--	--	--
NC_011353	691458	1	NSYN	C	C	C	C	C	C	C	C	A	C	C	C	C	C	C	C	C	C	C	C	C	C	C	C	C	C	C	C	C	C	C	C	C	C	C	C	C	C	C	C	ECH74115_RS03710	691677	691309	369	220	CCC
NC_011353	693524	1	SYN	C	C	C	C	C	C	C	C	C	C	C	C	C	C	C	C	T	C	C	C	C	C	C	C	C	C	C	C	C	C	C	C	C	C	C	C	C	C	C	C	ECH74115_RS30250	693644	693377	268	121	TCC
NC_011353	693920	1	intergenic	C	T	T	T	T	T	T	T	T	T	T	T	T	T	T	T	T	T	T	T	T	T	T	T	T	T	T	T	T	T	T	T	T	T	T	T	T	T	T	T	intergenic	--	--	--	--	--
NC_011353	694989	1	NSYN	G	G	G	G	G	G	G	G	G	G	G	G	G	G	G	G	G	A	G	G	G	G	G	G	G	G	G	G	G	G	G	G	G	G	G	G	G	G	G	G	ECH74115_RS03740	695019	694390	630	31	GAG
NC_011353	695344	1	SYN	G	G	G	G	G	G	G	G	G	G	G	G	G	G	G	G	G	G	G	G	G	G	T	G	G	G	G	G	G	G	G	G	G	G	G	G	G	G	G	G	ECH74115_RS03750	697425	695185	2241	2082	GGT
NC_011353	696496	1	SYN	G	G	G	G	G	G	G	G	G	G	G	G	A	A	A	A	A	A	A	A	A	A	G	G	G	G	G	G	G	G	G	G	G	G	G	G	G	G	G	G	ECH74115_RS03750	697425	695185	2241	930	GTT
NC_011353	697501	1	intergenic	C	C	C	C	C	C	C	C	C	C	C	C	C	C	C	C	C	C	C	C	C	C	C	C	C	C	C	C	C	C	C	T	T	C	C	C	C	C	C	C	intergenic	--	--	--	--	--
NC_011353	697644	1	intergenic	G	G	G	G	G	G	G	G	G	G	G	G	G	G	G	G	G	G	G	G	G	G	G	G	G	G	G	G	G	T	G	G	G	G	G	G	G	G	G	G	intergenic	--	--	--	--	--
NC_011353	698056	1	NSYN	C	C	C	C	C	C	C	C	C	C	C	C	C	C	C	C	C	C	C	T	T	C	C	C	C	C	C	C	C	C	C	C	C	C	C	C	C	C	C	C	ECH74115_RS03755	697668	698871	1203	389	CCA
NC_011353	699537	1	SYN	T	T	T	T	T	T	T	T	T	T	T	T	T	T	T	T	T	T	T	T	T	T	T	T	T	T	T	C	C	C	C	C	C	C	C	C	C	C	C	C	ECH74115_RS03765	699088	702970	3882	450	ACT
NC_011353	699741	1	SYN	C	C	C	C	C	C	C	C	C	C	C	C	C	C	C	C	C	C	C	C	C	C	C	C	C	C	C	C	T	C	C	C	C	C	C	C	C	C	C	C	ECH74115_RS03765	699088	702970	3882	654	CGC
NC_011353	700286	1	NSYN	A	A	A	A	A	A	A	A	A	A	A	A	A	A	A	A	A	A	A	A	A	A	A	A	A	A	A	G	G	G	G	G	G	G	G	G	G	G	G	G	ECH74115_RS03765	699088	702970	3882	1199	CAT
NC_011353	700362	1	SYN	T	T	T	T	T	T	T	T	T	T	T	T	T	T	T	T	T	T	T	T	T	T	T	T	T	T	T	T	T	T	T	T	T	T	T	T	T	T	G	G	ECH74115_RS03765	699088	702970	3882	1275	GCT
NC_011353	700407	1	SYN	G	G	G	G	G	A	G	G	G	G	G	G	G	G	G	G	G	G	G	G	G	G	G	G	G	G	G	G	G	G	G	G	G	G	G	G	G	G	G	G	ECH74115_RS03765	699088	702970	3882	1320	GCG
NC_011353	700680	1	SYN	C	C	C	C	C	C	C	C	T	C	C	C	C	C	C	C	C	C	C	C	C	C	C	C	C	C	C	C	C	C	C	C	C	C	C	C	C	C	C	C	ECH74115_RS03765	699088	702970	3882	1593	GCC
NC_011353	700809	1	SYN	C	C	C	C	C	C	C	C	C	C	C	C	C	C	C	C	C	C	C	C	C	C	C	C	C	C	C	C	C	C	C	C	C	C	C	C	C	C	T	T	ECH74115_RS03765	699088	702970	3882	1722	AAC
NC_011353	700944	1	SYN	T	T	T	T	T	T	T	T	T	T	T	T	T	T	T	T	T	T	T	T	T	T	T	T	T	T	T	G	G	T	G	T	T	G	G	G	G	G	T	T	ECH74115_RS03765	699088	702970	3882	1857	GCT
NC_011353	702163	1	NSYN	C	C	C	C	C	C	C	C	C	C	C	C	C	C	C	C	C	C	C	C	C	C	C	C	C	C	C	C	C	T	C	C	C	C	C	C	C	C	C	C	ECH74115_RS03765	699088	702970	3882	3076	CCG
NC_011353	702450	1	SYN	A	A	A	A	A	A	A	A	A	T	A	A	A	A	A	A	A	A	A	A	A	A	A	A	A	A	A	A	A	A	A	A	A	A	A	A	A	A	A	A	ECH74115_RS03765	699088	702970	3882	3363	GCA
NC_011353	702513	1	SYN	A	A	A	A	A	A	A	A	A	A	A	A	A	A	A	A	A	A	A	A	A	A	A	A	A	A	A	G	G	G	G	G	G	G	G	G	G	G	G	G	ECH74115_RS03765	699088	702970	3882	3426	ACA
NC_011353	702897	1	SYN	G	G	G	G	G	G	G	G	G	G	G	G	G	G	G	G	G	G	G	G	G	G	G	G	G	G	G	G	G	G	G	G	G	G	G	G	G	G	G	A	ECH74115_RS03765	699088	702970	3882	3810	GCG
NC_011353	702987	1	intergenic	A	A	A	A	A	C	A	A	A	A	A	A	A	A	A	A	A	A	A	A	A	A	A	A	A	A	A	A	A	A	A	A	A	A	A	A	A	A	A	A	intergenic	--	--	--	--	--
NC_011353	704012	1	NSYN	C	C	C	C	C	C	C	C	C	C	C	C	C	C	C	C	C	C	C	C	C	C	C	C	C	C	C	C	C	C	C	C	C	C	C	C	C	C	G	C	ECH74115_RS03770	703185	704319	1134	828	GAC
NC_011353	704051	1	SYN	T	T	T	T	T	G	T	T	T	T	T	T	T	T	T	T	T	T	T	T	T	T	T	T	T	T	T	T	T	T	T	T	T	T	T	T	T	T	T	T	ECH74115_RS03770	703185	704319	1134	867	ACT
NC_011353	705807	1	NSYN	A	A	A	A	A	A	A	A	A	A	A	A	A	A	A	A	A	A	A	A	A	A	A	A	A	A	A	A	A	A	A	A	A	A	A	A	A	A	G	G	ECH74115_RS03780	706119	705127	993	313	CAA
NC_011353	705986	1	NSYN	C	C	C	C	C	C	C	C	C	C	C	C	C	C	C	C	C	C	C	C	C	C	C	C	T	T	T	C	C	C	C	C	C	C	C	C	C	C	C	C	ECH74115_RS03780	706119	705127	993	134	GCC
NC_011353	707845	1	SYN	G	G	G	G	G	G	G	G	G	G	G	G	G	G	G	G	G	G	G	G	G	G	T	G	G	G	G	G	G	G	G	G	G	G	G	G	G	G	G	G	ECH74115_RS03790	707231	708482	1251	615	CCG
NC_011353	709041	1	NSYN	T	T	T	T	T	T	T	T	T	T	T	T	T	T	T	T	T	T	T	T	T	T	T	T	T	T	T	G	G	T	G	T	T	G	G	G	G	G	T	T	ECH74115_RS03795	709441	708485	957	401	ATC
NC_011353	709120	1	NSYN	T	T	T	T	T	T	T	T	T	T	T	T	T	T	T	T	T	T	T	T	T	T	T	T	T	T	T	T	T	T	T	T	T	T	T	T	T	T	C	C	ECH74115_RS03795	709441	708485	957	322	GGT
NC_011353	709494	1	intergenic	C	C	C	C	C	C	C	C	C	C	C	C	C	C	C	C	C	C	C	C	C	C	C	C	C	C	C	T	T	C	T	C	C	T	T	T	T	T	C	C	intergenic	--	--	--	--	--
NC_011353	710417	1	NSYN	C	C	C	C	C	C	C	T	C	C	C	C	C	C	C	C	C	C	C	C	C	C	C	C	C	C	C	C	C	C	C	C	C	C	C	C	C	C	C	C	ECH74115_RS03800	709630	710806	1176	788	CCT
NC_011353	710516	1	NSYN	G	G	G	G	G	G	G	G	A	G	G	G	G	G	G	G	G	G	G	G	G	G	G	G	G	G	G	G	G	G	G	G	G	G	G	G	G	G	G	G	ECH74115_RS03800	709630	710806	1176	887	TGT
NC_011353	711541	1	NSYN	T	T	T	T	T	T	T	T	T	T	T	T	T	T	T	T	T	T	T	T	T	T	T	T	T	T	T	T	T	G	T	T	T	T	T	T	T	T	T	T	ECH74115_RS03805	710815	712426	1611	727	TCG
NC_011353	711584	1	NSYN	C	C	C	C	C	C	C	C	C	C	C	C	C	C	C	C	C	C	C	C	C	C	C	C	C	C	C	C	C	C	C	T	T	C	C	C	C	C	C	C	ECH74115_RS03805	710815	712426	1611	770	GCC
NC_011353	714175	1	NSYN	T	T	T	T	T	T	T	T	T	T	T	T	T	T	T	T	T	T	T	T	T	T	T	T	T	T	T	T	T	T	T	T	T	T	T	T	T	T	C	C	ECH74115_RS03820	714045	714459	414	131	ATC
NC_011353	716303	1	SYN	C	C	C	C	C	C	C	C	C	C	C	C	C	C	C	C	C	C	C	C	C	C	C	C	C	C	C	C	C	T	C	C	C	C	C	C	C	C	C	C	ECH74115_RS03825	714639	716745	2106	1665	AAC
NC_011353	716809	1	intergenic	C	C	C	C	C	C	C	C	C	C	C	C	C	C	C	C	C	C	C	C	C	C	C	C	C	C	C	C	C	C	C	C	C	C	T	C	T	C	C	C	intergenic	--	--	--	--	--
NC_011353	716833	1	intergenic	G	G	G	G	G	G	G	G	G	G	G	G	G	G	G	G	G	G	G	G	G	G	G	G	G	G	G	T	T	T	T	G	G	T	T	T	T	T	T	T	intergenic	--	--	--	--	--
NC_011353	717616	1	SYN	A	A	A	A	A	A	A	A	A	A	A	A	A	A	A	A	A	A	A	A	A	A	A	A	A	A	A	C	C	C	C	C	C	C	C	C	C	C	C	C	ECH74115_RS03835	718221	717133	1089	606	AGC
NC_011353	718535	1	NSYN	T	T	T	T	T	T	T	T	T	T	T	T	T	T	T	T	T	T	T	T	T	T	T	T	T	T	T	T	T	T	T	T	T	T	T	T	T	T	G	G	ECH74115_RS03840	718330	719491	1161	206	GTG
NC_011353	718826	1	NSYN	T	T	T	T	T	T	T	T	T	T	T	T	T	T	T	T	T	T	T	T	T	T	T	T	T	T	T	T	T	A	T	T	T	T	T	T	T	T	T	T	ECH74115_RS03840	718330	719491	1161	497	CTG
NC_011353	719197	1	NSYN	G	G	G	G	G	G	G	G	T	T	T	G	G	G	G	G	G	G	G	G	G	G	G	G	G	G	G	G	G	G	G	G	G	G	G	G	G	G	G	G	ECH74115_RS03840	718330	719491	1161	868	GCG
NC_011353	719442	1	NSYN	G	G	G	G	G	G	G	G	G	G	G	G	G	G	G	G	G	G	G	G	G	G	G	G	G	G	G	G	G	T	G	G	G	G	G	G	G	G	G	G	ECH74115_RS03840	718330	719491	1161	1113	AAG
NC_011353	719856	1	NSYN	T	T	T	T	T	T	T	T	T	T	T	T	T	T	T	T	T	T	T	T	T	T	T	T	T	T	T	C	C	T	C	T	T	C	C	C	C	C	T	T	ECH74115_RS03845	720108	719491	618	253	AAT
NC_011353	720954	1	SYN	T	T	T	T	T	T	T	T	T	T	T	T	T	T	T	T	T	T	T	T	T	T	T	T	T	T	T	C	C	C	C	C	C	C	C	C	C	C	C	C	ECH74115_RS03850	721313	720093	1221	360	TAC
NC_011353	721136	1	NSYN	C	C	C	C	C	C	C	C	C	C	C	C	C	C	C	C	C	C	C	C	C	C	C	C	C	C	C	C	C	C	C	C	C	C	C	C	C	C	C	T	ECH74115_RS03850	721313	720093	1221	178	AAC
NC_011353	721435	1	intergenic	T	T	T	T	T	T	T	T	T	T	T	T	T	T	T	T	T	T	T	T	T	T	T	T	T	T	T	T	T	T	T	T	T	T	T	T	T	T	C	C	intergenic	--	--	--	--	--
NC_011353	721483	1	NSYN	C	C	C	C	C	C	C	C	C	C	C	C	C	C	C	C	C	C	C	C	C	C	C	C	C	C	C	T	T	C	T	C	C	T	T	T	T	T	C	C	ECH74115_RS03855	722362	721460	903	880	GTC
NC_011353	722051	1	SYN	G	G	G	G	G	G	G	G	G	G	G	G	G	G	G	G	G	G	G	G	G	G	G	G	G	G	G	G	G	A	G	G	G	G	G	G	G	G	G	G	ECH74115_RS03855	722362	721460	903	312	GCC
NC_011353	722159	1	NSYN	T	T	T	T	T	T	T	T	T	T	T	T	G	G	T	T	T	T	T	T	T	T	T	T	T	T	T	T	T	T	T	T	T	T	T	T	T	T	T	T	ECH74115_RS03855	722362	721460	903	204	TGT
NC_011353	722420	1	intergenic	C	C	C	C	C	C	C	C	C	C	C	C	C	C	C	C	C	C	C	C	C	C	C	C	C	C	C	C	C	C	C	C	C	C	C	C	C	C	C	T	intergenic	--	--	--	--	--
NC_011353	722544	1	intergenic	T	T	T	T	T	T	T	T	T	T	T	T	T	T	T	T	T	T	T	T	T	T	T	T	T	T	T	T	T	C	T	T	T	T	T	T	T	T	T	T	intergenic	--	--	--	--	--
NC_011353	723884	1	SYN	C	C	C	C	C	C	C	C	C	C	C	C	C	C	C	C	C	C	T	C	C	C	C	C	C	C	C	C	C	C	C	C	C	C	C	C	C	C	C	C	ECH74115_RS03865	723690	724254	564	195	GGC
NC_011353	724130	1	SYN	C	C	C	C	C	C	C	C	C	C	C	C	C	C	C	C	C	C	C	C	C	C	C	C	T	C	C	C	C	C	C	C	C	C	C	C	C	C	C	C	ECH74115_RS03865	723690	724254	564	441	GAC
NC_011353	724419	1	NSYN	A	A	A	A	A	A	A	A	A	A	A	A	A	A	A	A	A	A	A	A	A	A	A	A	A	A	A	A	A	A	A	A	A	A	A	A	A	A	C	A	ECH74115_RS03870	724382	725948	1566	38	TAC
NC_011353	724421	1	NSYN	C	C	C	C	C	C	C	C	C	C	C	C	C	C	C	C	C	C	C	C	C	C	C	C	C	T	T	C	C	C	C	C	C	C	C	C	C	C	C	C	ECH74115_RS03870	724382	725948	1566	40	CTT
NC_011353	724516	1	NSYN	A	A	A	A	A	A	A	A	A	A	A	A	A	A	A	A	A	A	A	A	A	A	A	A	A	A	A	A	A	A	A	T	T	A	A	A	A	A	A	A	ECH74115_RS03870	724382	725948	1566	135	GAA
NC_011353	726026	1	intergenic	G	G	G	G	G	G	G	G	G	G	G	G	G	G	G	G	G	G	G	G	G	G	G	G	G	G	G	A	A	G	A	G	G	A	A	A	A	A	G	G	intergenic	--	--	--	--	--
NC_011353	726176	1	NSYN	A	A	A	A	A	A	A	A	A	A	A	A	A	A	A	A	G	A	A	A	A	A	A	A	A	A	A	A	A	A	A	A	A	A	A	A	A	A	A	A	ECH74115_RS03875	726496	726068	429	321	ATC
NC_011353	726637	1	intergenic	A	A	A	A	A	A	A	A	A	A	A	A	A	A	A	A	A	A	A	A	A	A	A	A	A	A	A	G	G	A	G	A	A	G	G	G	G	G	A	A	intergenic	--	--	--	--	--
NC_011353	726932	1	SYN	T	T	T	T	T	T	T	T	T	T	T	T	T	T	T	T	T	T	T	T	T	T	T	T	T	T	T	C	C	C	C	C	C	C	C	C	C	C	C	C	ECH74115_RS03880	726717	727956	1239	216	GAT
NC_011353	727022	1	SYN	T	C	C	C	C	C	C	C	C	C	C	C	C	C	C	C	C	C	C	C	C	C	C	T	C	C	C	C	C	C	C	C	C	C	C	C	C	C	C	C	ECH74115_RS03880	726717	727956	1239	306	GCT
NC_011353	727299	1	NSYN	G	G	G	G	G	G	G	G	G	G	G	G	G	G	G	G	G	G	G	G	G	G	G	G	G	G	G	G	G	G	G	G	G	G	G	G	G	G	G	A	ECH74115_RS03880	726717	727956	1239	583	GCC
NC_011353	727976	1	NSYN	G	G	G	G	G	G	G	G	G	G	G	G	G	G	G	G	G	G	G	G	G	G	G	G	G	G	G	G	G	G	G	G	G	G	G	G	G	G	A	G	ECH74115_RS03885	728147	727959	189	172	GAG
NC_011353	728942	1	SYN	G	G	G	G	G	G	G	G	G	G	G	G	G	G	G	G	G	G	G	G	G	G	G	G	G	G	G	G	G	T	G	G	G	G	G	G	G	G	G	G	ECH74115_RS03895	729632	728826	807	691	CTG
NC_011353	729465	1	SYN	A	A	A	A	A	A	A	A	A	A	A	A	A	A	A	A	A	A	A	A	G	A	A	A	A	A	A	A	A	A	A	A	A	A	A	A	A	A	A	A	ECH74115_RS03895	729632	728826	807	168	ACG
NC_011353	730821	1	NSYN	A	A	A	A	A	A	A	A	A	A	A	A	A	A	A	A	A	A	A	A	A	A	A	A	A	A	A	A	A	A	A	A	A	A	A	A	A	A	T	T	ECH74115_RS03900	731209	729746	1464	389	CAG
NC_011353	730904	1	NSYN	A	A	A	A	A	A	A	A	A	A	A	A	A	A	A	A	A	A	A	A	A	A	A	A	A	A	A	G	G	G	G	G	G	G	G	G	G	G	G	G	ECH74115_RS03900	731209	729746	1464	306	AGT
NC_011353	731250	1	intergenic	T	T	T	T	T	T	T	T	T	T	T	T	T	T	T	T	T	T	T	T	T	T	T	T	T	T	T	T	T	T	T	T	T	T	T	T	T	T	G	G	intergenic	--	--	--	--	--
NC_011353	731551	1	SYN	C	C	C	C	C	C	C	C	C	C	C	C	C	C	C	C	C	C	C	C	C	C	C	C	C	C	C	C	C	C	C	C	C	C	C	C	C	C	T	T	ECH74115_RS03905	732138	731260	879	588	CGG
NC_011353	731680	1	SYN	G	G	G	G	G	G	G	G	G	G	G	G	G	G	G	G	G	G	G	G	G	G	G	G	G	G	G	G	G	A	G	G	G	G	G	G	G	G	G	G	ECH74115_RS03905	732138	731260	879	459	GGT
NC_011353	732060	1	NSYN	G	G	G	G	G	G	G	G	G	G	G	G	G	G	G	G	G	G	G	T	G	G	G	G	G	G	G	G	G	G	G	G	G	G	G	G	G	G	G	G	ECH74115_RS03905	732138	731260	879	79	GCG
NC_011353	732186	1	NSYN	G	G	G	G	G	G	G	G	G	G	G	G	G	G	G	G	G	G	G	G	G	G	G	G	G	G	G	G	G	G	G	G	G	G	G	G	G	G	T	T	ECH74115_RS03910	732664	732113	552	479	GGT
NC_011353	733341	1	NSYN	A	A	A	A	A	A	A	A	A	A	A	A	A	A	A	A	A	A	A	A	A	A	A	A	A	A	A	A	A	A	A	A	A	A	A	A	A	A	C	C	ECH74115_RS03915	734200	732668	1533	860	AAG
NC_011353	733920	1	NSYN	A	A	A	A	A	A	A	A	A	A	A	A	A	A	A	A	A	A	A	A	A	A	A	A	A	A	A	G	G	G	G	G	G	G	G	G	G	G	G	G	ECH74115_RS03915	734200	732668	1533	281	GAT
NC_011353	734076	1	NSYN	C	A	C	C	C	C	C	C	C	C	C	C	C	C	C	C	C	C	C	C	C	C	C	C	C	C	C	C	C	C	C	C	C	C	C	C	C	C	C	C	ECH74115_RS03915	734200	732668	1533	125	GCG
NC_011353	734262	1	SYN	A	A	A	A	A	A	A	A	A	A	A	A	A	A	A	A	A	A	A	A	A	A	A	A	A	A	A	A	A	A	A	A	A	A	A	A	A	A	G	G	ECH74115_RS03920	735119	734211	909	858	ACG
NC_011353	734283	1	SYN	C	C	C	C	C	C	C	C	C	C	C	C	T	T	C	C	C	C	C	C	C	C	C	C	C	C	C	C	C	C	C	C	C	C	C	C	C	C	C	C	ECH74115_RS03920	735119	734211	909	837	CAC
NC_011353	734985	1	SYN	G	C	C	C	C	C	C	C	G	G	G	G	G	G	G	G	G	G	G	G	G	G	G	G	G	G	G	G	G	G	G	G	G	G	G	G	G	G	G	G	ECH74115_RS03920	735119	734211	909	135	GTC
NC_011353	735438	1	SYN	T	T	T	T	G	T	T	T	T	T	T	T	T	T	T	T	T	T	T	T	T	T	T	T	T	T	T	T	T	T	T	T	T	T	T	T	T	T	T	T	ECH74115_RS03930	736485	735427	1059	1048	GGT
NC_011353	735699	1	NSYN	G	A	A	A	A	A	A	A	A	A	A	A	G	G	G	G	G	G	G	G	G	G	G	G	G	G	G	G	G	G	G	G	G	G	G	G	G	G	G	G	ECH74115_RS03930	736485	735427	1059	787	GGG
NC_011353	736570	1	intergenic	C	C	C	C	C	C	C	C	C	C	C	C	C	C	C	C	C	C	C	C	C	C	C	C	C	C	C	T	T	C	T	C	C	T	T	T	T	T	C	C	intergenic	--	--	--	--	--
NC_011353	736718	1	intergenic	G	A	A	A	A	A	A	A	A	A	A	A	G	G	G	G	G	G	G	G	G	G	G	G	G	G	G	G	G	G	G	G	G	G	G	G	G	G	G	G	intergenic	--	--	--	--	--
NC_011353	737082	1	NSYN	A	A	A	A	A	A	A	A	A	A	A	A	A	A	A	A	A	A	A	A	A	A	A	A	A	A	A	C	C	C	C	A	A	C	C	C	C	C	C	C	ECH74115_RS03935	736865	738524	1659	218	GAG
NC_011353	737266	1	SYN	C	C	C	C	C	C	C	C	C	C	C	C	C	C	C	C	C	C	C	C	C	C	C	C	C	C	C	C	C	C	C	C	C	T	C	C	C	C	C	C	ECH74115_RS03935	736865	738524	1659	402	TAC
NC_011353	737346	1	NSYN	G	G	G	G	G	G	G	G	G	G	G	A	G	G	G	G	G	G	G	G	G	G	G	G	G	G	G	G	G	G	G	G	G	G	G	G	G	G	G	G	ECH74115_RS03935	736865	738524	1659	482	GGC
NC_011353	737602	1	SYN	C	C	C	C	C	C	C	C	C	C	C	C	C	C	C	C	C	C	C	C	C	C	C	C	C	C	C	C	C	C	C	C	C	C	C	T	C	C	C	C	ECH74115_RS03935	736865	738524	1659	738	GCC
NC_011353	737734	1	SYN	G	G	G	G	G	G	G	G	G	G	G	A	G	G	G	G	G	G	G	G	G	G	G	G	G	G	G	G	G	G	G	G	G	G	G	G	G	G	G	G	ECH74115_RS03935	736865	738524	1659	870	GTG
NC_011353	737809	1	SYN	C	C	C	C	C	C	C	C	C	C	C	C	C	C	C	C	C	C	C	C	C	C	C	C	T	T	T	C	C	C	C	C	C	C	C	C	C	C	C	C	ECH74115_RS03935	736865	738524	1659	945	GCC
NC_011353	738642	1	NSYN	C	C	C	C	C	C	C	C	C	C	C	C	C	C	C	C	C	C	C	C	C	C	C	C	C	C	C	C	C	C	C	C	C	C	C	C	C	C	T	C	ECH74115_RS03940	738492	739173	681	151	CCG
NC_011353	738660	1	NSYN	G	G	G	G	G	G	G	G	G	G	G	G	G	G	G	G	G	G	G	G	G	G	G	G	G	G	G	G	G	G	G	G	G	G	G	G	G	G	A	A	ECH74115_RS03940	738492	739173	681	169	GAT
NC_011353	739243	1	SYN	T	T	T	T	T	T	T	T	T	T	T	T	T	T	T	T	T	T	T	T	T	T	T	T	G	T	T	T	T	T	T	T	T	T	T	T	T	T	T	T	ECH74115_RS03945	740598	739213	1386	1356	TGG
NC_011353	740212	1	NSYN	T	T	T	T	T	T	T	T	T	T	T	T	T	T	T	T	T	T	T	T	T	T	T	T	T	T	T	T	T	T	T	T	T	T	T	T	T	T	C	C	ECH74115_RS03945	740598	739213	1386	387	TAG
NC_011353	740406	1	NSYN	T	C	C	C	C	C	C	C	C	C	C	C	C	C	C	C	C	C	C	C	C	C	C	T	T	T	T	C	C	C	C	C	C	C	C	C	C	C	C	C	ECH74115_RS03945	740598	739213	1386	193	AAT
NC_011353	740726	1	intergenic	A	A	A	A	A	A	A	A	A	A	A	A	A	A	A	A	A	A	A	A	A	A	A	A	A	A	A	A	A	G	A	A	A	A	A	A	A	A	A	A	intergenic	--	--	--	--	--
NC_011353	740854	1	intergenic	T	T	T	T	T	T	T	T	T	T	T	T	T	T	T	T	T	T	T	T	T	T	T	T	T	T	T	T	T	T	T	T	T	T	T	T	T	T	C	C	intergenic	--	--	--	--	--
NC_011353	740920	1	intergenic	G	A	A	A	A	A	A	A	A	A	A	A	A	A	A	A	A	A	A	A	A	A	A	G	G	G	G	A	A	A	A	A	A	A	A	A	A	A	A	A	intergenic	--	--	--	--	--
NC_011353	740964	1	intergenic	C	C	C	C	C	C	C	T	C	C	C	C	C	C	C	C	C	C	C	C	C	C	C	C	C	C	C	C	C	C	C	C	C	C	C	C	C	C	C	C	intergenic	--	--	--	--	--
NC_011353	740973	1	intergenic	G	G	G	G	G	G	G	G	G	G	G	G	G	G	G	G	G	G	G	G	G	G	G	G	G	G	G	G	G	G	G	G	G	G	G	G	G	G	A	A	intergenic	--	--	--	--	--
NC_011353	740986	1	intergenic	A	A	A	A	A	A	A	A	A	A	A	A	A	A	A	A	A	A	A	A	A	A	G	A	A	A	A	A	A	A	A	A	A	A	A	A	A	A	A	A	intergenic	--	--	--	--	--
NC_011353	741117	1	intergenic	G	G	G	G	G	G	G	G	G	G	G	G	G	G	G	G	G	G	G	G	G	G	G	G	G	G	G	G	G	G	G	G	G	G	G	G	G	G	A	A	intergenic	--	--	--	--	--
NC_011353	741229	1	NSYN	A	A	A	A	A	A	A	A	A	A	A	A	A	A	A	A	A	A	A	A	A	A	A	A	A	A	A	A	A	C	A	A	A	A	A	A	A	A	A	A	ECH74115_RS03950	741187	741748	561	43	ATT
NC_011353	741796	1	intergenic	T	C	C	C	C	C	C	C	C	C	C	C	T	T	T	T	T	T	T	T	T	T	T	T	T	T	T	T	T	T	T	T	T	T	T	T	T	T	T	T	intergenic	--	--	--	--	--
NC_011353	741800	1	intergenic	A	A	A	A	A	A	A	A	A	A	A	A	A	A	G	G	A	A	A	A	A	A	A	A	A	A	A	A	A	A	A	A	A	A	A	A	A	A	A	A	intergenic	--	--	--	--	--
NC_011353	743053	1	SYN	T	T	T	T	T	T	T	T	T	T	T	T	T	T	T	T	T	T	T	T	T	T	T	T	T	T	T	C	C	C	C	T	T	C	C	C	C	C	C	C	ECH74115_RS03965	742661	743450	789	393	ATT
NC_011353	745499	1	NSYN	T	T	T	T	T	T	T	C	T	T	T	T	T	T	T	T	T	T	T	T	T	T	T	T	T	T	T	T	T	T	T	T	T	T	T	T	T	T	T	T	ECH74115_RS03980	746009	745056	954	511	GTT
NC_011353	746035	1	intergenic	A	A	A	A	A	A	A	A	A	A	A	A	A	A	A	A	A	A	A	A	A	A	A	A	A	A	A	A	A	A	A	A	A	A	A	A	A	A	G	A	intergenic	--	--	--	--	--
NC_011353	746360	1	NSYN	G	G	G	G	G	G	G	G	G	G	G	G	G	G	G	G	G	G	G	G	G	A	G	G	G	G	G	G	G	G	G	G	G	G	G	G	G	G	G	G	ECH74115_RS03990	746910	746269	642	551	GGG
NC_011353	746599	1	SYN	C	C	C	C	C	C	C	C	C	C	C	C	C	C	C	C	C	C	C	C	C	C	C	C	C	C	C	C	C	C	C	A	A	C	C	C	C	C	C	C	ECH74115_RS03990	746910	746269	642	312	CAA
NC_011353	748895	1	NSYN	T	T	T	T	T	T	T	T	T	T	T	T	T	T	T	T	T	T	T	T	T	T	T	T	T	T	T	T	T	T	T	T	T	T	T	T	T	T	A	A	ECH74115_RS04005	749823	748735	1089	929	TTG
NC_011353	750140	1	SYN	C	C	C	C	C	C	C	C	C	C	C	C	C	C	C	C	C	C	C	C	C	C	C	C	C	C	C	C	C	T	C	C	C	C	C	C	C	C	C	C	ECH74115_RS04010	750946	749834	1113	807	CGC
NC_011353	752130	1	SYN	C	C	C	C	C	C	C	C	C	C	C	C	C	C	C	C	C	C	C	C	C	C	C	C	C	C	C	C	C	C	C	C	C	C	C	C	C	C	C	T	ECH74115_RS04015	752850	750949	1902	721	TTC
NC_011353	752980	1	SYN	C	C	C	C	C	C	C	C	C	C	C	C	T	T	T	T	T	T	T	T	T	T	C	C	C	C	C	C	C	C	C	C	C	C	C	C	C	C	C	C	ECH74115_RS04020	753348	752881	468	369	CGA
NC_011353	753007	1	SYN	C	C	C	C	C	C	C	C	C	C	C	C	C	C	C	C	C	C	C	C	C	C	C	C	C	T	T	C	C	C	C	C	C	C	C	C	C	C	C	C	ECH74115_RS04020	753348	752881	468	342	CGC
NC_011353	753106	1	SYN	C	C	C	C	C	C	C	C	C	C	C	C	C	C	C	C	C	C	A	C	C	C	C	C	C	C	C	C	C	C	C	C	C	C	C	C	C	C	C	C	ECH74115_RS04020	753348	752881	468	243	CGT
NC_011353	753164	1	NSYN	G	G	G	G	G	G	G	A	G	G	G	G	G	G	G	G	G	G	G	G	G	G	G	G	G	G	G	G	G	G	G	G	G	G	G	G	G	G	G	G	ECH74115_RS04020	753348	752881	468	185	CGC
NC_011353	754348	1	NSYN	C	C	C	C	C	C	C	C	C	C	C	C	C	C	G	G	C	C	C	C	C	C	C	C	C	C	C	C	C	C	C	C	C	C	C	C	C	C	C	C	ECH74115_RS04030	754540	753929	612	193	AAC
NC_011353	754420	1	NSYN	G	G	G	G	G	G	G	G	G	G	G	G	G	G	G	G	G	G	A	G	G	G	G	G	G	G	G	G	G	G	G	G	G	G	G	G	G	G	G	G	ECH74115_RS04030	754540	753929	612	121	CAG
NC_011353	755290	1	NSYN	T	T	T	T	T	T	T	T	T	T	T	T	T	T	T	T	T	T	T	T	T	T	T	T	T	T	T	T	T	T	T	T	T	T	T	T	T	T	C	C	ECH74115_RS04040	756238	755207	1032	949	ACT
NC_011353	755477	1	SYN	G	G	G	G	G	G	G	G	G	G	G	G	G	G	G	G	G	G	G	G	G	G	G	G	G	G	G	G	G	A	G	G	G	G	G	G	G	G	G	G	ECH74115_RS04040	756238	755207	1032	762	GAG
NC_011353	755972	1	NSYN	T	C	C	C	C	C	C	C	C	C	C	C	C	C	C	C	C	C	C	C	C	C	C	T	T	T	T	C	C	C	C	C	C	C	C	C	C	C	C	C	ECH74115_RS04040	756238	755207	1032	267	TGG
NC_011353	756229	1	NSYN	A	A	A	A	A	A	A	A	A	A	A	A	A	A	A	A	A	A	A	A	A	A	A	A	A	A	A	A	A	A	A	A	A	A	A	A	A	A	A	G	ECH74115_RS04040	756238	755207	1032	10	CAA
NC_011353	756271	1	SYN	C	T	T	T	T	T	T	T	C	C	C	C	C	C	C	C	C	C	C	C	C	C	C	C	C	C	C	C	C	C	C	C	C	C	C	C	C	C	C	C	ECH74115_RS04045	756819	756238	582	549	CGT
NC_011353	758112	1	SYN	C	C	C	C	C	C	C	C	C	C	C	C	C	C	C	C	C	C	C	C	C	C	C	C	C	C	C	C	C	C	C	C	C	C	C	C	C	C	T	T	ECH74115_RS04050	759440	756834	2607	1329	CAC
NC_011353	758142	1	SYN	C	C	C	C	C	C	C	C	C	C	T	C	C	C	C	C	C	C	C	C	C	C	C	C	C	C	C	C	C	C	C	C	C	C	C	C	C	C	C	C	ECH74115_RS04050	759440	756834	2607	1299	CTG
NC_011353	758474	1	NSYN	C	C	C	C	C	C	C	C	C	C	C	C	C	C	C	C	C	C	C	C	C	C	C	C	C	C	C	C	C	T	C	C	C	C	C	C	C	C	C	C	ECH74115_RS04050	759440	756834	2607	967	GCC
NC_011353	759481	1	intergenic	C	C	C	C	C	C	C	C	C	C	C	C	C	C	C	C	C	C	C	C	C	C	C	C	C	C	C	C	C	T	C	C	C	C	C	C	C	C	C	C	intergenic	--	--	--	--	--
NC_011353	759786	1	SYN	A	A	A	A	A	A	A	A	A	A	A	A	A	A	A	A	A	A	A	A	A	A	A	A	A	A	A	A	A	A	A	A	A	A	A	A	A	A	G	A	ECH74115_RS04055	759652	760135	483	135	CGA
NC_011353	760119	1	SYN	C	C	C	C	C	C	C	C	C	C	C	C	C	C	C	C	C	C	C	C	C	C	C	C	C	C	C	C	C	T	C	C	C	C	C	C	C	C	C	C	ECH74115_RS04055	759652	760135	483	468	CGC
NC_011353	760270	1	SYN	A	A	A	A	A	A	A	A	A	A	A	A	A	A	A	A	A	A	A	A	A	A	A	A	A	A	A	A	A	A	A	C	C	A	A	A	A	A	A	A	ECH74115_RS30275	761181	760204	978	912	ACG
NC_011353	760998	1	NSYN	A	A	A	A	A	A	A	A	A	A	A	A	A	A	A	A	A	A	A	A	A	A	A	A	A	A	A	A	A	C	A	A	A	A	A	A	A	A	A	A	ECH74115_RS30275	761181	760204	978	184	ACA
NC_011353	761027	1	NSYN	T	T	T	T	T	T	T	T	T	T	T	T	T	T	T	T	T	T	T	T	T	T	T	T	T	T	T	T	T	T	T	T	T	T	T	T	T	T	C	C	ECH74115_RS30275	761181	760204	978	155	CTA
NC_011353	761820	1	NSYN	C	C	C	C	C	C	C	C	C	C	C	C	C	C	C	C	C	C	C	C	C	C	C	C	C	C	C	T	T	C	T	C	C	T	T	T	T	T	C	C	ECH74115_RS04065	761346	762054	708	475	CGG
NC_011353	762062	1	NSYN	T	T	T	T	T	T	T	T	T	T	T	T	T	T	T	T	T	T	T	T	T	T	T	T	T	T	T	A	A	T	A	T	T	A	A	A	A	T	T	T	ECH74115_RS04070	762050	763478	1428	13	TGG
NC_011353	762081	1	NSYN	A	A	A	A	A	A	A	A	A	A	A	A	A	A	A	A	A	A	A	A	A	A	A	A	A	A	A	A	A	A	A	A	A	A	A	A	A	A	A	T	ECH74115_RS04070	762050	763478	1428	32	GAG
NC_011353	762165	1	NSYN	T	T	T	T	T	T	T	T	T	T	T	T	G	G	T	T	T	T	T	T	T	T	T	T	T	T	T	T	T	T	T	T	T	T	T	T	T	T	T	T	ECH74115_RS04070	762050	763478	1428	116	TTT
NC_011353	763364	1	NSYN	C	C	C	C	C	C	C	C	C	C	C	C	C	C	C	C	C	C	T	C	C	C	C	C	C	C	C	C	C	C	C	C	C	C	C	C	C	C	C	C	ECH74115_RS04070	762050	763478	1428	1315	CAG
NC_011353	763976	1	SYN	T	T	T	T	T	T	T	T	T	T	T	T	T	T	T	T	T	T	T	T	T	T	T	T	T	T	T	T	T	G	T	T	T	T	T	T	T	T	T	T	ECH74115_RS04075	764041	763487	555	66	TTG
NC_011353	764014	1	NSYN	T	T	T	T	T	T	T	T	T	T	T	T	T	T	T	T	T	T	T	T	T	T	T	T	T	T	T	C	C	C	C	C	C	C	C	C	C	C	C	C	ECH74115_RS04075	764041	763487	555	28	TGT
NC_011353	764179	1	NSYN	T	T	T	T	T	T	T	T	T	T	T	T	T	T	T	T	T	T	T	T	T	T	T	T	T	T	T	T	T	T	T	T	T	T	T	T	T	T	C	C	ECH74115_RS04080	764143	764851	708	37	TCT
NC_011353	765153	1	NSYN	T	T	T	T	T	T	T	T	T	T	T	T	T	T	T	T	T	T	T	T	T	T	T	T	T	T	T	T	T	T	T	A	A	T	T	T	T	T	T	T	ECH74115_RS04085	764847	766299	1452	307	TGG
NC_011353	765410	1	SYN	G	G	G	G	G	G	G	G	G	G	G	G	G	G	G	G	G	G	G	G	G	G	G	G	G	G	G	G	G	G	G	G	G	G	G	G	G	G	T	T	ECH74115_RS04085	764847	766299	1452	564	GCG
NC_011353	765806	1	SYN	A	A	A	A	A	A	A	A	A	A	A	A	A	A	A	A	A	A	A	A	A	A	A	A	A	A	A	A	A	A	A	A	A	A	A	A	A	A	A	G	ECH74115_RS04085	764847	766299	1452	960	AAA
NC_011353	766418	1	SYN	C	C	C	C	C	C	C	C	C	C	C	T	C	C	C	C	C	C	C	C	C	C	C	C	C	C	C	C	C	C	C	C	C	C	C	C	C	C	C	C	ECH74115_RS04090	768028	766358	1671	1611	CAT
NC_011353	767078	1	SYN	C	C	C	C	C	C	C	C	C	C	C	C	T	T	C	C	C	C	C	C	C	C	C	C	C	C	C	C	C	C	C	C	C	C	C	C	C	C	C	C	ECH74115_RS04090	768028	766358	1671	951	CAC
NC_011353	767285	1	SYN	T	T	T	T	T	T	T	T	T	T	T	T	T	T	T	T	T	T	T	T	T	T	T	T	T	T	T	C	C	C	C	T	T	C	C	C	C	C	C	C	ECH74115_RS04090	768028	766358	1671	744	TAT
NC_011353	769341	1	NSYN	T	T	T	T	T	T	T	T	T	T	T	T	T	T	T	T	T	T	T	T	T	T	T	T	T	T	T	T	T	A	T	T	T	T	T	T	T	T	T	T	ECH74115_RS04100	769890	769165	726	550	GTT
NC_011353	769357	1	SYN	C	C	C	C	C	C	C	C	C	C	C	C	C	C	C	C	C	C	C	C	T	C	C	C	C	C	C	C	C	C	C	C	C	C	C	C	C	C	C	C	ECH74115_RS04100	769890	769165	726	534	CAC
NC_011353	771056	1	NSYN	A	G	G	G	G	G	G	G	G	G	G	G	G	G	G	G	G	G	G	G	G	G	G	A	G	G	G	G	G	G	G	G	G	G	G	G	G	G	G	G	ECH74115_RS04110	771304	770564	741	249	AGT
NC_011353	772534	1	intergenic	A	A	A	A	A	A	A	A	A	A	A	A	A	A	A	A	A	A	A	A	A	A	A	A	A	A	A	A	A	T	A	A	A	A	A	A	A	A	A	A	intergenic	--	--	--	--	--
NC_011353	773683	1	NSYN	C	C	C	C	C	C	C	C	C	C	C	C	C	C	C	C	C	C	C	C	C	C	C	C	C	C	C	T	T	T	T	T	T	T	T	T	T	T	T	T	ECH74115_RS04120	774317	772779	1539	635	CCG
NC_011353	774058	1	NSYN	C	C	C	C	C	C	C	C	C	C	C	C	C	C	C	C	C	C	C	C	C	C	C	C	C	C	C	C	C	C	C	C	C	C	C	C	C	C	T	T	ECH74115_RS04120	774317	772779	1539	260	GCC
NC_011353	774197	1	NSYN	G	G	G	G	G	G	G	T	G	G	G	G	G	G	G	G	G	G	G	G	G	G	G	G	G	G	G	G	G	G	G	G	G	G	G	G	G	G	G	G	ECH74115_RS04120	774317	772779	1539	121	CAG
NC_011353	775355	1	SYN	C	C	C	C	C	C	C	C	C	C	C	C	C	C	C	C	C	C	C	C	C	C	C	C	C	C	C	C	T	C	C	C	C	C	C	C	C	C	C	C	ECH74115_RS04130	775777	775310	468	423	CAT
NC_011353	775504	1	SYN	T	T	T	T	T	T	T	T	T	T	T	T	T	T	T	T	T	T	T	T	T	T	T	T	T	T	T	C	C	C	C	C	C	C	C	C	C	C	C	C	ECH74115_RS04130	775777	775310	468	274	CAT
NC_011353	776191	1	SYN	A	A	A	A	A	A	A	A	A	A	A	A	A	A	A	A	A	A	A	A	A	A	A	A	A	A	A	G	G	G	G	G	G	G	G	G	G	G	G	G	ECH74115_RS04135	776814	775774	1041	624	ACC
NC_011353	776349	1	SYN	C	C	C	C	C	C	C	C	C	C	C	C	C	C	C	C	C	C	C	C	C	C	T	C	C	C	C	C	C	C	C	C	C	C	C	C	C	C	C	C	ECH74115_RS04135	776814	775774	1041	466	TGC
NC_011353	777527	1	SYN	T	T	T	T	T	T	T	T	T	T	T	T	T	T	T	T	T	T	T	T	T	T	T	T	T	T	T	T	T	T	T	G	G	T	T	T	T	T	T	T	ECH74115_RS04140	778391	776967	1425	865	GAT
NC_011353	778305	1	SYN	G	G	A	A	G	G	G	G	G	G	G	G	G	G	G	G	G	G	G	G	G	G	G	G	G	G	G	G	G	G	G	G	G	G	G	G	G	G	G	G	ECH74115_RS04140	778391	776967	1425	87	GGT
NC_011353	779330	1	NSYN	C	C	C	C	C	C	C	C	C	C	C	C	C	C	C	C	C	C	C	C	C	C	C	C	C	C	C	C	C	T	C	C	C	C	C	C	C	C	C	C	ECH74115_RS04145	778537	779713	1176	794	GCT
NC_011353	781245	1	SYN	G	G	G	G	G	G	G	G	G	G	G	G	T	T	G	G	G	G	G	G	G	G	G	G	G	G	G	G	G	G	G	G	G	G	G	G	G	G	G	G	ECH74115_RS04185	782615	780951	1665	1371	GAC
NC_011353	781685	1	NSYN	C	C	C	C	C	C	C	C	C	C	C	A	C	C	C	C	C	C	C	C	C	C	C	C	C	C	C	C	C	C	C	C	C	C	C	C	C	C	C	C	ECH74115_RS04185	782615	780951	1665	931	GTC
NC_011353	781839	1	NSYN	T	T	T	T	T	T	T	T	T	T	T	T	T	T	T	T	T	T	T	T	T	T	T	T	T	T	T	T	T	T	T	A	A	T	T	T	T	T	T	T	ECH74115_RS04185	782615	780951	1665	777	TTC
NC_011353	782802	1	intergenic	G	A	A	A	A	A	A	G	G	G	G	G	G	G	G	G	G	G	G	G	G	G	G	G	G	G	G	G	G	G	G	G	G	G	G	G	G	G	G	G	intergenic	--	--	--	--	--
NC_011353	783358	1	SYN	A	A	A	A	A	A	A	A	A	A	A	A	A	A	A	A	A	A	A	A	A	A	A	A	A	A	A	C	C	C	C	C	C	C	C	C	C	C	C	C	ECH74115_RS04190	783624	782872	753	267	AAC
NC_011353	784515	1	SYN	T	T	T	T	T	T	T	T	T	T	T	T	T	T	T	T	T	T	T	T	T	T	T	T	T	T	T	T	T	T	T	C	C	T	T	T	T	T	T	T	ECH74115_RS04195	784892	783672	1221	378	TTC
NC_011353	787093	1	intergenic	T	T	T	T	T	T	T	T	T	T	T	T	T	T	T	T	T	T	T	T	T	T	T	T	T	T	T	G	G	G	G	T	T	G	G	G	G	G	G	G	intergenic	--	--	--	--	--
NC_011353	787293	1	NSYN	A	A	A	A	A	A	A	A	A	A	A	A	A	A	A	A	A	A	A	A	A	A	A	A	A	A	A	A	A	A	A	A	A	A	A	A	A	A	A	G	ECH74115_RS04210	787242	789189	1947	52	ATC
NC_011353	787507	1	NSYN	C	C	C	C	C	C	C	C	C	C	C	C	C	C	C	C	C	C	C	C	C	C	C	C	C	C	C	C	C	T	C	C	C	C	C	C	C	C	C	C	ECH74115_RS04210	787242	789189	1947	266	ACC
NC_011353	787513	1	NSYN	A	A	A	A	A	A	A	A	A	A	A	A	A	A	A	A	A	A	A	A	A	A	A	A	A	A	A	A	A	A	A	A	A	A	A	A	A	A	C	A	ECH74115_RS04210	787242	789189	1947	272	AAC
NC_011353	787873	1	NSYN	T	T	T	T	T	T	T	T	T	T	T	T	T	G	T	T	T	T	T	T	T	T	T	T	T	T	T	T	T	T	T	T	T	T	T	T	T	T	T	T	ECH74115_RS04210	787242	789189	1947	632	GTT
NC_011353	788331	1	NSYN	C	C	C	C	C	C	C	C	C	C	C	C	C	C	C	C	C	C	C	C	C	G	C	C	C	C	C	C	C	C	C	C	C	C	C	C	C	C	C	C	ECH74115_RS04210	787242	789189	1947	1090	CTG
NC_011353	788779	1	NSYN	A	A	A	A	A	A	A	A	A	A	A	C	A	A	A	A	A	A	A	A	A	A	A	A	A	A	A	A	A	A	A	A	A	A	A	A	A	A	A	A	ECH74115_RS04210	787242	789189	1947	1538	GAT
NC_011353	790216	1	SYN	T	T	T	T	T	T	T	T	T	T	T	T	T	T	T	T	T	T	T	T	T	T	T	T	T	T	T	C	C	C	C	C	C	C	C	C	C	C	C	C	ECH74115_RS04215	789391	791056	1665	826	TTG
NC_011353	790515	1	NSYN	G	G	G	G	G	G	G	G	G	G	G	G	G	G	G	G	G	G	G	G	A	G	G	G	G	G	G	G	G	G	G	G	G	G	G	G	G	G	G	G	ECH74115_RS04215	789391	791056	1665	1125	ATG
NC_011353	790650	1	SYN	T	A	A	A	A	A	A	A	A	A	A	A	A	A	A	A	A	A	A	A	A	A	A	T	A	A	A	A	A	A	A	A	A	A	A	A	A	A	A	A	ECH74115_RS04215	789391	791056	1665	1260	GCT
NC_011353	792043	1	NSYN	C	C	C	C	C	C	C	C	C	C	C	C	C	C	C	C	C	C	C	C	C	C	C	C	C	C	C	C	C	T	C	C	C	C	C	C	C	C	C	C	ECH74115_RS30295	791634	793040	1406	410	GCG
NC_011353	792078	1	NSYN	C	C	C	C	C	C	C	C	C	C	C	C	C	C	C	C	C	C	C	C	C	C	C	C	C	C	C	C	C	C	C	C	C	C	C	C	C	C	T	T	ECH74115_RS30295	791634	793040	1406	445	CAG
NC_011353	792469	1	NSYN	C	T	C	C	C	C	C	C	C	C	C	C	C	C	C	C	C	C	C	C	C	C	C	C	C	C	C	C	C	C	C	C	C	C	C	C	C	C	C	C	ECH74115_RS30295	791634	793040	1406	836	ACG
NC_011353	792724	1	NSYN	C	C	C	C	C	C	C	C	C	C	C	C	C	C	C	C	C	C	C	C	C	C	C	C	C	C	C	C	C	C	C	T	T	C	C	C	C	C	C	C	ECH74115_RS30295	791634	793040	1406	1091	ACC
NC_011353	792744	1	NSYN	C	C	C	C	C	C	C	C	C	C	C	C	C	C	C	C	C	C	C	C	C	C	C	C	C	C	C	C	C	T	C	C	C	C	C	C	C	C	C	C	ECH74115_RS30295	791634	793040	1406	1111	CAG
NC_011353	792768	1	NSYN	A	A	A	A	A	A	A	A	A	A	A	A	G	G	A	A	A	A	A	A	A	A	A	A	A	A	A	A	A	A	A	A	A	A	A	A	A	A	A	A	ECH74115_RS30295	791634	793040	1406	1135	ACG
NC_011353	792799	0.5	NSYN	C	C	C	C	C	C	C	C	C	C	C	T	C	C	C	C	C	C	C	C	C	C	C	C	C	C	C	C	C	T	C	C	C	C	C	C	C	C	C	C	ECH74115_RS30295	791634	793040	1406	1166	CCT
NC_011353	792819	1	NSYN	C	C	C	C	C	C	C	C	C	C	C	C	C	C	C	C	C	C	C	C	A	C	C	C	C	C	C	C	C	C	C	C	C	C	C	C	C	C	C	C	ECH74115_RS30295	791634	793040	1406	1186	CGT
NC_011353	792995	1	SYN	C	C	C	C	C	C	C	C	C	C	C	C	C	C	C	C	C	C	C	C	C	C	C	C	C	C	C	C	C	C	C	T	T	C	C	C	C	C	C	C	ECH74115_RS30295	791634	793040	1406	1362	AGC
NC_011353	793266	1	NSYN	G	G	G	G	G	G	G	G	G	G	G	G	G	G	G	G	G	G	G	G	G	G	G	G	G	G	G	G	G	G	G	G	G	G	G	G	G	G	A	G	ECH74115_RS04230	793089	793416	327	178	GAG
NC_011353	793418	1	intergenic	G	G	G	G	G	G	G	G	G	G	G	G	G	G	G	G	G	G	G	G	G	G	G	G	G	G	G	G	G	G	G	T	T	G	G	G	G	G	G	G	intergenic	--	--	--	--	--
NC_011353	795597	1	NSYN	C	C	C	C	C	C	C	C	C	C	C	C	A	A	A	A	A	A	A	A	A	A	C	C	C	C	C	C	C	C	C	C	C	C	C	C	C	C	C	C	ECH74115_RS04260	796101	795337	765	505	CCC
NC_011353	795842	1	NSYN	G	G	G	G	G	G	G	G	G	G	G	G	G	G	G	G	G	G	G	G	G	G	G	G	G	G	G	C	C	C	C	C	C	C	C	C	C	C	C	C	ECH74115_RS04260	796101	795337	765	260	AGC
NC_011353	796398	1	NSYN	C	C	C	C	C	C	C	C	C	C	C	C	C	C	C	C	C	C	C	C	C	C	C	C	C	C	C	C	C	C	C	A	A	C	C	C	C	C	C	C	ECH74115_RS04265	796286	796832	546	113	GCA
NC_011353	797881	1	NSYN	C	C	C	C	C	C	C	C	C	C	C	C	C	C	C	C	C	C	C	C	C	C	C	C	C	C	C	A	A	A	A	A	A	A	A	A	A	A	A	A	ECH74115_RS04270	796857	798498	1641	1025	GCT
NC_011353	797999	1	SYN	T	C	C	C	C	C	C	C	C	C	C	C	C	C	C	C	C	C	C	C	C	C	C	T	T	T	T	C	C	C	C	C	C	C	C	C	C	C	C	C	ECH74115_RS04270	796857	798498	1641	1143	TTT
NC_011353	798263	1	SYN	T	T	T	T	T	T	T	T	T	T	T	T	T	T	T	T	T	T	T	T	T	T	T	T	T	T	T	C	C	C	C	C	C	C	C	C	C	C	C	C	ECH74115_RS04270	796857	798498	1641	1407	AGT
NC_011353	798906	1	NSYN	A	A	A	A	A	A	A	A	A	A	A	A	A	A	A	A	A	A	A	A	A	A	A	A	T	A	A	A	A	A	A	A	A	A	A	A	A	A	A	A	ECH74115_RS04275	799873	798554	1320	968	CAC
NC_011353	799390	1	NSYN	C	C	C	C	C	C	C	C	C	C	C	C	C	C	C	C	C	C	C	C	C	C	C	C	C	C	C	C	C	C	C	C	C	C	C	C	C	C	C	T	ECH74115_RS04275	799873	798554	1320	484	GAC
NC_011353	800047	1	SYN	A	A	A	A	A	A	A	A	A	A	A	A	A	A	A	A	A	A	A	A	A	A	A	A	A	A	A	A	A	A	A	A	A	A	A	A	A	A	A	C	ECH74115_RS04280	802068	799870	2199	2022	ACC
NC_011353	800160	1	NSYN	G	G	G	G	G	G	G	G	G	G	G	G	G	G	G	G	G	G	G	G	G	G	G	G	G	G	G	G	G	G	G	G	G	G	G	G	G	G	G	A	ECH74115_RS04280	802068	799870	2199	1909	GCG
NC_011353	800391	1	NSYN	C	C	C	C	C	C	G	C	C	C	C	C	C	C	C	C	C	C	C	C	C	C	C	C	C	C	C	C	C	C	C	C	C	C	C	C	C	C	C	C	ECH74115_RS04280	802068	799870	2199	1678	TAC
NC_011353	800620	1	SYN	G	G	G	G	G	G	G	G	G	G	G	G	G	G	G	G	G	G	G	G	G	G	G	G	G	G	G	G	G	G	G	G	G	G	G	G	G	G	A	A	ECH74115_RS04280	802068	799870	2199	1449	GCC
NC_011353	801807	1	NSYN	G	G	G	G	G	G	G	G	G	G	G	G	A	A	G	G	G	G	G	G	G	G	G	G	G	G	G	G	G	G	G	G	G	G	G	G	G	G	G	G	ECH74115_RS04280	802068	799870	2199	262	GCG
NC_011353	802560	1	NSYN	T	T	T	T	T	T	T	T	T	T	T	T	T	T	T	T	T	T	T	T	T	T	T	T	T	T	T	T	T	T	T	T	T	T	T	T	T	T	T	A	ECH74115_RS30300	802596	802462	135	37	GAT
NC_011353	802670	1	SYN	T	T	T	T	T	T	T	T	T	T	T	T	T	T	T	T	T	T	T	T	T	T	A	T	T	T	T	T	T	T	T	T	T	T	T	T	T	T	T	T	ECH74115_RS04285	802602	802737	135	69	GTT
NC_011353	803180	1	NSYN	C	C	C	C	C	C	C	C	C	C	C	C	C	C	C	C	C	C	C	C	C	C	C	C	C	C	C	C	C	C	C	C	C	C	C	C	C	T	C	C	ECH74115_RS04290	803435	802758	678	256	GTC
NC_011353	803942	1	SYN	C	C	C	C	C	C	C	C	C	C	C	C	C	C	C	C	C	C	C	C	C	C	C	C	C	C	C	C	C	C	C	C	C	C	C	C	C	C	C	T	ECH74115_RS04295	806116	803432	2685	2175	CGC
NC_011353	804205	1	SYN	C	C	C	C	C	C	C	C	C	C	C	C	C	C	C	C	C	C	C	C	C	C	G	C	C	C	C	C	C	C	C	C	C	C	C	C	C	C	C	C	ECH74115_RS04295	806116	803432	2685	1912	GAC
NC_011353	804824	1	NSYN	C	C	C	C	C	C	C	C	C	C	C	C	C	C	C	C	C	C	C	C	C	C	C	C	C	C	C	C	C	C	C	T	T	C	C	C	C	C	C	C	ECH74115_RS04295	806116	803432	2685	1293	CAG
NC_011353	805459	1	NSYN	T	T	T	T	T	T	T	T	T	T	T	T	T	T	T	T	T	T	T	T	T	T	T	T	T	T	T	C	C	C	C	C	C	C	C	C	C	C	C	C	ECH74115_RS04295	806116	803432	2685	658	TTT
NC_011353	805555	1	NSYN	G	G	G	G	G	G	G	G	G	G	G	G	G	G	G	G	G	G	G	G	G	G	G	G	G	G	G	G	G	G	G	G	G	G	G	G	G	G	G	A	ECH74115_RS04295	806116	803432	2685	562	GCG
NC_011353	805883	1	NSYN	C	C	C	C	C	C	C	C	C	C	C	C	C	C	C	C	C	C	C	C	C	C	C	C	C	C	C	C	C	C	C	T	T	C	C	C	C	C	C	C	ECH74115_RS04295	806116	803432	2685	234	CAG
NC_011353	806127	1	NSYN	C	T	T	T	T	T	T	T	T	T	T	T	C	C	C	C	C	C	C	C	C	C	C	C	C	C	C	C	C	C	C	C	C	C	C	C	C	C	C	C	ECH74115_RS04300	806681	806109	573	555	CAG
NC_011353	806130	1	SYN	T	T	T	T	T	T	T	T	T	T	T	T	T	T	T	T	T	T	T	T	T	T	T	T	T	T	T	C	C	C	C	C	C	C	C	C	C	C	C	C	ECH74115_RS04300	806681	806109	573	552	TGC
NC_011353	806260	1	NSYN	A	A	A	A	A	A	A	A	A	A	A	A	A	A	A	A	A	C	A	A	A	A	A	A	A	A	A	A	A	A	A	A	A	A	A	A	A	A	A	A	ECH74115_RS04300	806681	806109	573	422	GAT
NC_011353	806756	1	SYN	C	C	C	C	C	C	C	C	C	C	C	C	T	T	C	C	C	C	C	C	C	C	C	C	C	C	C	C	C	C	C	C	C	C	C	C	C	C	C	C	ECH74115_RS04305	808738	806690	2049	1983	CCC
NC_011353	808978	1	NSYN	G	G	G	G	G	G	G	G	G	G	G	G	G	G	G	G	G	G	G	G	G	G	G	G	G	G	G	G	G	G	G	G	G	G	G	G	G	G	G	T	ECH74115_RS04310	810434	808761	1674	1457	CGC
NC_011353	809504	1	NSYN	C	C	C	C	C	C	C	C	T	C	C	C	C	C	C	C	C	C	C	C	C	C	C	C	C	C	C	C	C	C	C	C	C	C	C	C	C	C	C	C	ECH74115_RS04310	810434	808761	1674	931	CGC
NC_011353	810159	1	SYN	C	C	C	C	C	C	C	C	C	C	C	T	C	C	C	C	C	C	C	C	C	C	C	C	C	C	C	C	C	C	C	C	C	C	C	C	C	C	C	C	ECH74115_RS04310	810434	808761	1674	276	CTG
NC_011353	810300	1	NSYN	T	T	T	T	T	T	T	T	T	T	T	T	T	T	T	T	T	T	T	T	T	T	T	T	T	T	T	T	T	T	T	T	T	T	T	T	T	T	T	G	ECH74115_RS04310	810434	808761	1674	135	TAC
NC_011353	810354	1	NSYN	T	T	T	T	T	T	T	T	T	T	T	T	T	T	T	T	T	T	T	T	T	T	T	T	T	T	T	C	C	C	C	C	C	C	C	C	C	C	C	C	ECH74115_RS04310	810434	808761	1674	81	TAG
NC_011353	810690	1	intergenic	A	G	G	G	G	G	G	G	G	G	G	G	A	A	A	A	A	A	A	A	A	A	A	A	A	A	A	A	A	A	A	A	A	A	A	A	A	A	A	A	intergenic	--	--	--	--	--
NC_011353	811090	1	intergenic	G	G	G	G	G	G	G	G	G	G	G	G	G	G	G	G	G	G	G	G	G	G	G	G	G	G	G	G	G	G	G	G	G	G	G	G	G	G	T	T	intergenic	--	--	--	--	--
NC_011353	815525	1	SYN	T	T	T	T	T	T	T	T	T	T	T	T	T	T	T	T	T	T	T	T	T	T	T	T	T	T	T	C	C	T	C	T	T	C	C	C	C	T	T	T	ECH74115_RS04330	815478	816048	570	48	GGT
NC_011353	815738	1	SYN	T	T	T	T	T	T	T	T	T	T	T	T	T	T	T	T	T	T	T	T	T	T	T	T	T	T	T	T	T	A	T	T	T	T	T	T	T	T	T	T	ECH74115_RS04330	815478	816048	570	261	CGT
NC_011353	816086	1	intergenic	A	A	A	A	A	A	A	A	A	A	A	A	A	A	G	G	G	G	G	G	G	G	A	A	A	A	A	A	A	A	A	A	A	A	A	A	A	A	A	A	intergenic	--	--	--	--	--
NC_011353	816123	1	intergenic	C	C	C	C	C	C	C	C	C	C	C	C	C	C	C	C	T	C	C	C	C	C	C	C	C	C	C	C	C	C	C	C	C	C	C	C	C	C	C	C	intergenic	--	--	--	--	--
NC_011353	816377	1	SYN	A	A	A	A	A	A	A	A	A	A	A	A	A	A	A	A	A	A	A	A	A	A	A	A	A	A	A	A	A	A	A	A	A	A	A	A	A	A	A	G	ECH74115_RS04335	816318	816519	201	60	GAA
NC_011353	816439	1	NSYN	C	C	C	C	C	C	C	C	C	C	C	C	C	C	C	C	C	C	C	C	C	C	C	C	C	C	C	C	C	C	C	C	C	C	C	C	C	C	C	T	ECH74115_RS04335	816318	816519	201	122	CCG
NC_011353	816455	1	SYN	A	A	A	A	A	A	A	A	A	A	A	A	A	A	A	A	A	A	A	A	A	A	A	A	A	A	A	A	A	G	A	A	A	A	A	A	A	A	A	A	ECH74115_RS04335	816318	816519	201	138	GGA
NC_011353	816467	1	NSYN	G	G	G	G	G	G	G	G	G	G	G	G	G	G	G	G	G	G	G	G	G	G	G	G	G	G	G	G	G	G	G	G	G	G	G	G	G	G	A	A	ECH74115_RS04335	816318	816519	201	150	ATG
NC_011353	816499	1	NSYN	A	A	A	A	A	A	A	A	A	A	A	G	A	A	A	A	A	A	A	A	A	A	A	A	A	A	A	A	A	A	A	A	A	A	A	A	A	A	A	A	ECH74115_RS04335	816318	816519	201	182	AAT
NC_011353	816607	1	intergenic	C	C	C	C	C	C	C	C	C	C	C	C	C	C	C	C	C	C	C	C	C	C	C	C	C	C	C	C	C	C	C	C	C	C	C	C	C	C	A	A	intergenic	--	--	--	--	--
NC_011353	816701	1	intergenic	A	A	A	A	A	A	A	A	A	A	A	A	A	A	A	A	A	A	A	A	A	A	A	A	A	A	A	A	A	A	A	G	A	A	A	A	A	A	A	A	intergenic	--	--	--	--	--
NC_011353	817395	1	NSYN	G	G	G	G	G	G	G	G	G	G	G	G	G	G	G	G	G	G	G	G	G	G	T	G	G	G	G	G	G	G	G	G	G	G	G	G	G	G	G	G	ECH74115_RS30310	817222	817465	243	174	GAG
NC_011353	817480	1	intergenic	G	G	G	G	G	G	G	G	G	G	G	G	G	G	G	G	G	G	G	G	G	G	G	G	G	G	G	G	G	G	G	G	G	G	G	G	G	G	A	A	intergenic	--	--	--	--	--
NC_011353	819434	1	NSYN	C	C	C	C	C	C	C	C	C	T	C	C	C	C	C	C	C	C	C	C	C	C	C	C	C	C	C	C	C	C	C	C	C	C	C	C	C	C	C	C	ECH74115_RS04350	819425	820844	1419	10	CAT
NC_011353	819515	1	NSYN	C	C	C	C	C	C	C	C	C	C	C	C	C	C	C	C	C	C	C	C	C	C	C	C	C	C	C	C	C	C	C	C	C	C	C	C	C	C	G	G	ECH74115_RS04350	819425	820844	1419	91	CTG
NC_011353	821744	1	NSYN	G	G	G	G	G	G	G	G	G	G	G	G	G	G	G	G	G	G	G	G	G	G	G	G	G	G	G	G	G	G	G	G	G	G	G	G	G	G	T	G	ECH74115_RS04355	822474	820993	1482	731	AGT
NC_011353	822204	1	NSYN	C	C	C	C	C	C	C	C	C	C	C	C	C	C	C	C	C	C	C	C	C	C	C	C	C	C	C	C	C	C	C	C	C	C	C	C	C	C	T	T	ECH74115_RS04355	822474	820993	1482	271	CAC
NC_011353	822900	1	SYN	A	A	A	A	A	A	A	A	A	A	A	A	A	A	A	A	A	A	A	A	A	A	T	A	A	A	A	A	A	A	A	A	A	A	A	A	A	A	A	A	ECH74115_RS04360	822745	823489	744	156	GCA
NC_011353	823757	1	NSYN	C	C	C	C	C	C	C	C	C	T	T	C	C	C	C	C	C	C	C	C	C	C	C	C	C	C	C	C	C	C	C	C	C	C	C	C	C	C	C	C	ECH74115_RS04365	823511	824168	657	247	CCT
NC_011353	824181	1	SYN	G	G	G	G	G	G	G	G	G	G	G	G	G	G	G	G	A	A	G	G	G	G	G	G	G	G	G	G	G	G	G	G	G	G	G	G	G	G	G	G	ECH74115_RS04370	824161	825094	933	21	GCG
NC_011353	824479	1	NSYN	C	C	C	C	C	C	C	C	C	C	C	T	C	C	C	C	C	C	C	C	C	C	C	C	C	C	C	C	C	C	C	C	C	C	C	C	C	C	C	C	ECH74115_RS04370	824161	825094	933	319	CAC
NC_011353	824623	1	NSYN	G	G	G	G	G	G	G	G	G	G	G	G	G	G	G	G	G	G	G	G	G	G	G	G	G	G	G	G	G	G	G	T	T	G	G	G	G	G	G	G	ECH74115_RS04370	824161	825094	933	463	GCG
NC_011353	824852	1	NSYN	C	C	C	C	C	C	C	C	C	C	C	C	C	C	C	C	C	C	C	C	C	C	C	C	C	C	C	C	C	C	C	C	C	C	C	C	C	C	T	C	ECH74115_RS04370	824161	825094	933	692	CCG
NC_011353	825031	1	NSYN	T	G	G	G	G	G	G	G	G	G	G	G	G	G	G	G	G	G	G	G	G	G	G	T	T	T	T	G	G	G	G	G	G	G	G	G	G	G	G	G	ECH74115_RS04370	824161	825094	933	871	TCG
NC_011353	825373	1	SYN	T	T	T	T	T	T	T	T	T	T	T	T	T	T	T	T	T	T	T	T	T	T	T	T	T	T	T	C	C	C	C	T	T	C	C	C	C	C	C	C	ECH74115_RS04375	825083	825818	735	291	GGT
NC_011353	826013	1	NSYN	C	C	C	C	C	C	C	C	C	C	C	C	G	G	G	G	G	G	G	G	G	G	C	C	C	C	C	C	C	C	C	C	C	C	C	C	C	C	C	C	ECH74115_RS04380	825853	826644	791	161	GCG
NC_011353	826234	1	NSYN	C	C	C	C	C	C	C	C	C	C	C	C	C	C	C	C	C	C	C	C	C	C	C	C	C	C	C	C	C	C	C	T	T	C	C	C	C	C	C	C	ECH74115_RS04380	825853	826644	791	382	CCC
NC_011353	826426	1	SYN	C	C	C	C	C	C	C	C	C	C	C	C	C	C	C	C	C	C	C	C	C	C	C	C	C	C	C	C	C	A	C	C	C	C	C	C	C	C	C	C	ECH74115_RS04380	825853	826644	791	574	CGG
NC_011353	826653	1	NSYN	T	T	T	T	T	T	T	T	T	C	C	T	T	T	T	T	T	T	T	T	T	T	T	T	T	T	T	T	T	T	T	T	T	T	T	T	T	T	T	T	ECH74115_RS04385	827686	826640	1047	1034	TTT
NC_011353	826723	1	SYN	T	G	G	G	G	G	G	T	T	T	T	T	T	T	T	T	T	T	T	T	T	T	T	T	T	T	T	T	T	T	T	T	T	T	T	T	T	T	T	T	ECH74115_RS04385	827686	826640	1047	964	GGT
NC_011353	828068	1	SYN	T	T	T	T	T	T	T	T	T	T	T	T	T	T	T	T	T	T	T	T	T	T	T	T	T	T	T	G	G	T	G	T	T	G	G	G	G	G	T	T	ECH74115_RS04390	828896	827835	1062	829	GGT
NC_011353	828760	1	NSYN	G	A	A	A	A	A	A	A	A	A	A	A	A	A	A	A	A	A	A	A	A	A	A	G	G	G	G	A	A	A	A	A	A	A	A	A	A	A	A	A	ECH74115_RS04390	828896	827835	1062	137	AGC
NC_011353	829125	1	NSYN	G	G	G	G	G	G	G	G	G	G	G	G	G	G	G	G	G	G	G	G	G	G	G	G	G	G	G	T	T	T	T	T	T	T	T	T	T	T	T	T	ECH74115_RS04395	829624	828893	732	500	GGT
NC_011353	829243	1	NSYN	C	C	C	C	C	C	C	C	C	C	A	C	C	C	C	C	C	C	C	C	C	C	C	C	C	C	C	C	C	C	C	C	C	C	C	C	C	C	C	C	ECH74115_RS04395	829624	828893	732	382	GGC
NC_011353	829340	1	SYN	C	C	C	C	C	C	C	C	C	C	C	C	C	C	C	C	C	C	C	C	C	C	C	C	C	C	C	C	C	C	C	C	C	C	C	T	C	C	C	C	ECH74115_RS04395	829624	828893	732	285	CGC
NC_011353	829544	1	SYN	C	C	C	C	C	C	C	C	C	C	C	C	C	C	C	C	C	C	C	C	C	C	C	C	C	C	C	A	A	C	A	C	C	A	A	A	A	A	C	C	ECH74115_RS04395	829624	828893	732	81	CGT
NC_011353	829644	1	NSYN	G	G	G	G	G	G	G	G	G	G	G	G	G	G	G	G	G	G	G	G	G	G	G	G	G	G	G	G	G	G	G	G	G	G	G	G	G	G	G	T	ECH74115_RS04400	832089	829639	2451	2446	ATG
NC_011353	829928	1	NSYN	C	T	T	T	T	T	T	T	C	C	C	C	C	C	C	C	C	C	C	C	C	C	C	C	C	C	C	C	C	C	C	C	C	C	C	C	C	C	C	C	ECH74115_RS04400	832089	829639	2451	2162	CCA
NC_011353	830278	1	SYN	C	C	C	C	C	C	C	C	C	T	C	C	C	C	C	C	C	C	C	C	C	C	C	C	C	C	C	C	C	C	C	C	C	C	C	C	C	C	C	C	ECH74115_RS04400	832089	829639	2451	1812	CGC
NC_011353	830830	1	SYN	G	G	G	G	G	G	G	G	G	G	G	G	G	G	G	G	G	G	G	G	G	G	G	G	G	G	G	A	A	A	A	G	G	A	A	A	A	A	A	A	ECH74115_RS04400	832089	829639	2451	1260	GGT
NC_011353	830852	1	NSYN	C	C	C	C	C	C	C	C	C	C	C	C	C	C	C	C	C	C	C	C	C	C	C	C	C	C	C	C	C	T	C	C	C	C	C	C	C	C	C	C	ECH74115_RS04400	832089	829639	2451	1238	CCA
NC_011353	830895	1	SYN	G	G	G	G	G	G	G	G	G	G	G	G	G	G	G	G	G	G	G	G	G	G	T	G	G	G	G	G	G	G	G	G	G	G	G	G	G	G	G	G	ECH74115_RS04400	832089	829639	2451	1195	TTG
NC_011353	830954	1	NSYN	A	A	A	A	A	A	A	A	A	A	A	A	A	A	A	A	A	A	A	A	A	A	A	A	A	A	A	G	G	A	G	A	A	G	G	G	G	G	A	A	ECH74115_RS04400	832089	829639	2451	1136	TAG
NC_011353	831205	1	NSYN	T	T	T	T	T	T	T	T	T	T	T	T	T	T	T	T	T	T	T	T	T	T	T	T	T	T	T	C	C	C	C	C	C	C	C	C	C	C	C	C	ECH74115_RS04400	832089	829639	2451	885	TGG
NC_011353	831366	1	NSYN	A	A	A	A	A	A	A	A	A	A	A	A	A	A	A	A	A	A	A	A	A	A	G	A	A	A	A	A	A	A	A	A	A	A	A	A	A	A	A	A	ECH74115_RS04400	832089	829639	2451	724	AAA
NC_011353	831627	1	NSYN	C	C	C	C	C	C	C	C	C	C	C	C	C	C	C	C	C	C	C	C	C	C	C	C	C	C	C	C	C	T	C	C	C	C	C	C	C	C	C	C	ECH74115_RS04400	832089	829639	2451	463	GCC
NC_011353	833003	1	intergenic	A	C	C	C	C	C	C	C	C	C	C	C	C	C	C	C	C	C	C	C	C	C	C	A	C	C	C	C	C	C	C	C	C	C	C	C	C	C	C	C	intergenic	--	--	--	--	--
NC_011353	834712	1	intergenic	G	G	G	G	G	G	G	G	G	G	G	G	G	G	G	G	G	G	G	G	G	G	G	G	G	G	G	G	G	A	G	G	G	G	G	G	G	G	G	G	intergenic	--	--	--	--	--
NC_011353	834979	1	NSYN	C	C	C	C	C	C	C	C	C	C	C	C	C	C	C	C	C	C	C	C	C	C	C	C	C	C	C	C	C	C	C	C	C	C	C	C	C	C	C	T	ECH74115_RS30315	835060	834821	240	82	GTC
NC_011353	836296	1	SYN	C	C	C	C	C	C	C	C	C	C	C	C	C	C	C	C	C	C	C	C	C	C	A	C	C	C	C	C	C	C	C	C	C	C	C	C	C	C	C	C	ECH74115_RS04430	835823	837590	1767	474	ACC
NC_011353	837151	1	SYN	T	T	T	T	T	T	T	T	T	T	T	T	T	T	T	T	T	T	T	T	T	T	T	T	T	T	T	T	T	T	T	T	T	T	T	T	T	T	C	T	ECH74115_RS04430	835823	837590	1767	1329	CGT
NC_011353	837265	1	SYN	T	T	T	T	T	T	T	T	T	T	T	T	T	T	T	T	T	T	T	T	T	T	T	T	T	T	T	G	G	G	G	G	G	G	G	G	G	G	G	G	ECH74115_RS04430	835823	837590	1767	1443	GCT
NC_011353	838178	1	NSYN	A	A	A	A	A	A	A	A	A	A	A	A	A	A	A	A	A	A	A	A	A	A	A	A	A	A	A	A	A	T	A	A	A	A	A	A	A	A	A	A	ECH74115_RS04435	837605	838322	717	574	AGC
NC_011353	840694	1	SYN	C	C	C	C	C	C	C	C	C	C	C	C	C	C	C	C	C	C	C	C	C	C	C	C	C	C	C	T	T	C	T	C	C	T	T	T	T	T	C	C	ECH74115_RS04445	838622	841424	2802	2073	AAC
NC_011353	841255	1	SYN	T	C	C	C	C	C	C	C	C	C	C	C	C	C	C	C	C	C	C	C	C	C	C	T	T	T	T	C	C	C	C	C	C	C	C	C	C	C	C	C	ECH74115_RS04445	838622	841424	2802	2634	AAT
NC_011353	841310	1	NSYN	G	G	G	G	G	G	A	G	G	G	G	G	G	G	G	G	G	G	G	G	G	G	G	G	G	G	G	G	G	G	G	G	G	G	G	G	G	G	G	G	ECH74115_RS04445	838622	841424	2802	2689	GCT
NC_011353	841952	1	NSYN	C	C	C	C	C	C	C	C	C	C	C	C	C	C	C	C	C	C	C	C	C	C	C	C	C	C	C	C	C	C	C	C	C	C	C	C	C	C	C	T	ECH74115_RS04450	841438	842656	1218	515	GCT
NC_011353	843466	1	NSYN	C	C	C	C	C	C	C	C	C	C	C	C	C	C	C	C	C	C	C	C	C	C	C	C	C	C	C	C	C	C	C	C	C	C	C	C	C	C	T	C	ECH74115_RS04455	842749	843916	1167	718	CCG
NC_011353	843467	1	NSYN	C	C	C	C	C	C	C	C	C	C	C	C	C	C	C	C	C	C	C	C	C	C	C	C	C	C	C	C	C	C	C	C	C	C	C	C	C	C	C	T	ECH74115_RS04455	842749	843916	1167	719	CCG
NC_011353	844141	1	NSYN	C	C	C	C	C	C	C	C	C	C	C	C	C	C	C	C	C	C	C	C	C	C	C	C	C	C	C	C	C	C	C	C	C	C	C	C	C	C	T	C	ECH74115_RS04460	843915	844785	870	227	CCG
NC_011353	844794	1	intergenic	A	A	A	A	A	A	A	A	A	A	A	G	A	A	A	A	A	A	A	A	A	A	A	A	A	A	A	A	A	A	A	A	A	A	A	A	A	A	A	A	intergenic	--	--	--	--	--
NC_011353	845587	1	NSYN	A	A	A	A	A	A	A	A	A	A	A	A	A	A	A	A	A	A	A	A	A	A	A	A	A	A	A	A	A	A	A	G	G	A	A	A	A	A	A	A	ECH74115_RS04465	845451	846357	906	137	GAA
NC_011353	845693	1	SYN	A	A	A	A	A	A	A	A	A	A	A	A	A	A	A	A	A	A	A	A	A	A	A	A	A	A	A	A	A	A	A	A	A	G	A	A	A	A	A	A	ECH74115_RS04465	845451	846357	906	243	GAA
NC_011353	846372	1	intergenic	G	G	G	G	G	G	G	G	G	G	G	G	G	G	G	G	G	G	G	G	G	G	G	G	G	G	G	A	A	G	A	G	G	A	A	A	A	A	G	G	intergenic	--	--	--	--	--
NC_011353	846421	1	NSYN	C	C	C	C	C	C	C	C	C	C	C	C	C	C	A	A	A	A	A	A	A	A	C	C	C	C	C	C	C	C	C	C	C	C	C	C	C	C	C	C	ECH74115_RS04470	846992	846390	603	572	GCC
NC_011353	847091	1	SYN	C	C	C	C	C	C	C	C	C	C	C	C	C	C	C	C	C	C	C	C	C	C	T	C	C	C	C	C	C	C	C	C	C	C	C	C	C	C	C	C	ECH74115_RS04475	848654	847002	1653	1564	TGC
NC_011353	847819	1	NSYN	C	C	C	C	C	C	C	C	C	C	T	C	C	C	C	C	C	C	C	C	C	C	C	C	C	C	C	C	C	C	C	C	C	C	C	C	C	C	C	C	ECH74115_RS04475	848654	847002	1653	836	ACT
NC_011353	848095	1	NSYN	C	C	C	C	C	C	C	C	C	C	C	C	C	C	C	C	C	C	C	C	C	C	C	C	C	C	C	C	C	C	C	C	C	C	C	C	C	C	C	T	ECH74115_RS04475	848654	847002	1653	560	GCC
NC_011353	848947	1	SYN	G	G	G	G	G	G	G	G	G	G	G	G	G	G	G	G	G	G	G	G	G	G	G	G	G	G	G	G	G	G	G	G	G	G	G	G	G	G	A	G	ECH74115_RS04480	850042	848762	1281	1096	CGG
NC_011353	849518	1	SYN	G	G	G	G	G	G	G	G	G	G	G	G	G	G	G	G	G	G	G	G	G	G	G	G	G	G	G	G	G	G	G	G	G	G	G	G	G	G	A	A	ECH74115_RS04480	850042	848762	1281	525	GGC
NC_011353	850117	1	intergenic	T	T	T	T	T	T	T	T	T	T	T	T	T	T	T	T	T	T	T	T	T	T	T	T	T	T	T	T	T	T	T	T	T	T	T	T	T	T	T	C	intergenic	--	--	--	--	--
NC_011353	850776	1	NSYN	A	A	A	A	A	A	A	A	A	A	A	A	A	A	T	T	T	T	T	T	T	T	A	A	A	A	A	A	A	A	A	A	A	A	A	A	A	A	A	A	ECH74115_RS04490	851887	850517	1371	1112	CAG
NC_011353	851793	1	NSYN	T	T	T	T	T	T	T	T	T	T	T	T	G	G	G	G	G	G	G	G	G	G	T	T	T	T	T	T	T	T	T	T	T	T	T	T	T	T	T	T	ECH74115_RS04490	851887	850517	1371	95	ATC
NC_011353	851988	1	NSYN	G	C	C	C	C	C	C	C	C	C	C	C	C	C	C	C	C	C	C	C	C	C	C	G	G	G	G	C	C	C	C	C	C	C	C	C	C	C	C	C	ECH74115_RS04495	853132	851891	1242	1145	AGG
NC_011353	852511	1	NSYN	C	C	C	C	C	C	C	C	C	C	C	C	C	C	C	C	C	C	C	C	C	C	C	C	C	C	C	T	T	C	T	C	C	T	T	T	T	T	C	C	ECH74115_RS04495	853132	851891	1242	622	ACC
NC_011353	852653	1	SYN	C	C	C	C	C	C	C	C	A	C	C	C	C	C	C	C	C	C	C	C	C	C	C	C	C	C	C	C	C	C	C	C	C	C	C	C	C	C	C	C	ECH74115_RS04495	853132	851891	1242	480	CAA
NC_011353	852720	1	NSYN	A	A	A	A	A	A	A	A	A	A	A	A	A	A	A	A	A	A	A	A	A	A	A	A	A	A	A	A	A	T	A	A	A	A	A	A	A	A	A	A	ECH74115_RS04495	853132	851891	1242	413	CAG
NC_011353	852824	1	SYN	G	G	G	G	G	G	G	G	G	G	G	G	G	G	G	G	A	G	G	G	G	G	G	G	G	G	G	G	G	G	G	G	G	G	G	G	G	G	G	G	ECH74115_RS04495	853132	851891	1242	309	GCC
NC_011353	852888	1	NSYN	G	G	G	G	G	G	G	G	G	G	G	G	G	G	G	G	G	G	G	G	G	G	G	G	G	G	G	G	G	G	G	G	G	A	G	G	G	G	G	G	ECH74115_RS04495	853132	851891	1242	245	TGG
NC_011353	852945	1	NSYN	G	G	G	G	G	G	G	G	A	G	G	G	G	G	G	G	G	G	G	G	G	G	G	G	G	G	G	G	G	G	G	G	G	G	G	G	G	G	G	G	ECH74115_RS04495	853132	851891	1242	188	CGC
NC_011353	853204	1	SYN	G	G	G	G	G	G	G	G	G	G	G	G	G	G	G	G	G	G	G	G	G	G	G	G	G	G	G	G	G	G	G	A	A	G	G	G	G	G	G	G	ECH74115_RS04500	854577	853132	1446	1374	GCG
NC_011353	853593	1	SYN	C	C	C	C	C	C	C	C	C	C	C	C	C	C	T	T	T	T	T	T	T	T	C	C	C	C	C	C	C	C	C	C	C	C	C	C	C	C	C	C	ECH74115_RS04500	854577	853132	1446	985	TTC
NC_011353	853990	1	SYN	G	G	G	G	G	G	A	G	G	G	G	G	G	G	G	G	G	G	G	G	G	G	G	G	G	G	G	G	G	G	G	G	G	G	G	G	G	G	G	G	ECH74115_RS04500	854577	853132	1446	588	GCA
NC_011353	854301	1	NSYN	T	T	T	T	T	T	T	T	T	T	T	T	T	T	T	T	T	T	T	T	T	T	T	T	T	T	T	T	T	A	T	T	T	T	T	T	T	T	T	T	ECH74115_RS04500	854577	853132	1446	277	GGT
NC_011353	854508	1	NSYN	A	A	A	A	A	A	A	A	T	A	A	A	A	A	A	A	A	A	A	A	A	A	A	A	A	A	A	A	A	A	A	A	A	A	A	A	A	A	A	A	ECH74115_RS04500	854577	853132	1446	70	CCA
NC_011353	854923	1	NSYN	C	C	C	C	C	C	C	C	C	C	C	C	C	C	C	C	C	C	C	C	C	C	C	C	T	C	C	C	C	C	C	C	C	C	C	C	C	C	C	C	ECH74115_RS04505	855984	854596	1389	1062	CAG
NC_011353	855876	0.5	SYN	T	T	T	T	T	T	T	T	T	T	T	T	T	T	G	G	T	T	T	T	T	T	T	T	T	T	T	T	T	G	T	T	T	T	T	T	T	T	T	T	ECH74115_RS04505	855984	854596	1389	109	GGT
NC_011353	856173	1	NSYN	C	C	C	C	C	C	C	C	C	C	C	C	C	C	C	C	C	C	C	C	C	C	C	C	C	C	C	T	T	C	T	C	C	T	T	T	T	T	C	C	ECH74115_RS04510	856433	855984	450	261	CAG
NC_011353	856186	1	NSYN	A	A	A	A	A	A	A	A	A	A	A	A	A	A	T	T	A	A	A	A	A	A	A	A	A	A	A	A	A	A	A	A	A	A	A	A	A	A	A	A	ECH74115_RS04510	856433	855984	450	248	CAG
NC_011353	856591	1	intergenic	G	G	G	G	G	G	G	G	G	G	G	G	G	G	G	G	G	G	G	G	G	G	G	G	G	G	G	A	A	A	A	A	A	A	A	A	A	A	A	A	intergenic	--	--	--	--	--
NC_011353	857201	1	NSYN	T	T	T	T	T	T	T	T	T	T	T	T	T	T	G	G	G	G	G	G	G	G	T	T	T	T	T	T	T	T	T	T	T	T	T	T	T	T	T	T	ECH74115_RS04520	857280	856981	300	80	ATC
NC_011353	857242	1	SYN	C	C	C	C	C	C	C	T	C	C	C	C	C	C	C	C	C	C	C	C	C	C	C	C	C	C	C	C	C	C	C	C	C	C	C	C	C	C	C	C	ECH74115_RS04520	857280	856981	300	39	CGG
NC_011353	857308	1	intergenic	G	G	G	G	G	G	G	G	G	G	G	G	T	T	G	G	G	G	G	G	G	G	G	G	G	G	G	G	G	G	G	G	G	G	G	G	G	G	G	G	intergenic	--	--	--	--	--
NC_011353	857556	1	NSYN	G	G	G	G	G	G	G	G	G	G	G	G	G	G	G	G	G	G	G	G	G	G	G	G	G	G	G	G	G	G	G	A	A	G	G	G	G	G	G	G	ECH74115_RS04525	858312	857485	828	757	GCG
NC_011353	857707	1	SYN	C	C	C	C	C	C	C	C	C	C	C	C	C	C	C	C	C	C	C	C	C	C	C	C	C	C	C	C	C	C	C	C	C	C	C	C	C	C	T	T	ECH74115_RS04525	858312	857485	828	606	CGT
NC_011353	857983	1	SYN	C	C	C	C	C	C	C	C	C	C	C	C	C	C	C	C	C	C	C	C	C	C	C	C	C	C	C	C	C	A	C	C	C	C	C	C	C	C	C	C	ECH74115_RS04525	858312	857485	828	330	CCT
NC_011353	858144	1	NSYN	T	T	T	T	T	T	T	T	T	T	T	T	T	T	T	T	T	T	T	T	T	T	T	T	T	T	T	C	C	C	C	T	T	C	C	C	C	C	C	C	ECH74115_RS04525	858312	857485	828	169	ACT
NC_011353	858376	1	intergenic	A	A	A	A	A	A	A	A	A	A	A	A	A	A	G	G	A	A	A	A	A	A	A	A	A	A	A	A	A	A	A	A	A	A	A	A	A	A	A	A	intergenic	--	--	--	--	--
NC_011353	858653	1	intergenic	A	A	A	A	A	A	A	A	A	A	A	A	A	A	A	A	A	A	G	A	A	A	A	A	A	A	A	A	A	A	A	A	A	A	A	A	A	A	A	A	intergenic	--	--	--	--	--
NC_011353	860058	1	NSYN	C	C	C	C	C	C	C	C	C	C	C	C	C	C	C	C	C	C	C	C	C	G	C	C	C	C	C	C	C	C	C	C	C	C	C	C	C	C	C	C	ECH74115_RS04530	859235	860804	1569	824	CCT
NC_011353	864616	1	SYN	C	C	C	C	C	C	C	T	C	C	C	C	C	C	C	C	C	C	C	C	C	C	C	C	C	C	C	C	C	C	C	C	C	C	C	C	C	C	C	C	ECH74115_RS04565	864119	865394	1275	498	GAC
NC_011353	865341	1	NSYN	G	G	G	G	G	G	G	G	G	G	G	G	G	G	G	G	G	G	G	G	G	G	G	G	A	A	A	G	G	G	G	G	G	G	G	G	G	G	G	G	ECH74115_RS04565	864119	865394	1275	1223	AGC
NC_011353	865445	1	intergenic	G	G	G	G	G	G	G	G	G	G	G	G	G	G	G	G	G	G	G	G	G	G	G	G	G	G	G	G	G	G	G	G	G	G	G	G	G	G	G	A	intergenic	--	--	--	--	--
NC_011353	865654	1	SYN	G	G	G	G	G	G	G	G	G	G	G	G	G	G	G	G	G	G	G	G	G	G	G	G	G	G	G	G	G	G	G	A	A	G	G	G	G	G	G	G	ECH74115_RS04570	865526	866819	1293	129	CAG
NC_011353	865749	1	NSYN	G	G	G	G	G	G	G	G	G	G	G	G	G	G	G	G	G	G	G	G	G	G	G	G	G	G	G	G	G	G	G	G	G	G	G	G	G	G	A	G	ECH74115_RS04570	865526	866819	1293	224	CGT
NC_011353	865804	1	SYN	G	G	G	G	G	G	G	G	G	G	G	G	G	G	G	G	G	G	G	G	G	G	G	G	G	G	G	G	G	G	G	T	T	G	G	G	G	G	G	G	ECH74115_RS04570	865526	866819	1293	279	GCG
NC_011353	866193	1	NSYN	G	G	G	G	A	G	G	G	G	G	G	G	G	G	G	G	G	G	G	G	G	G	G	G	G	G	G	G	G	G	G	G	G	G	G	G	G	G	G	G	ECH74115_RS04570	865526	866819	1293	668	CGT
NC_011353	869726	1	SYN	T	C	C	C	C	C	C	C	C	C	C	C	C	C	C	C	C	C	C	C	C	C	C	T	C	C	C	C	C	C	C	C	C	C	C	C	C	C	C	C	ECH74115_RS04615	869310	870354	1044	417	TAT
NC_011353	869962	1	NSYN	A	A	A	A	A	A	A	A	A	A	A	A	A	A	A	A	A	A	A	A	A	A	A	A	A	A	A	A	A	A	A	A	A	A	A	A	A	A	C	C	ECH74115_RS04615	869310	870354	1044	653	TAC
NC_011353	870248	1	SYN	A	A	A	A	A	A	A	A	A	A	A	A	A	A	A	A	A	A	A	A	A	A	A	A	A	A	A	A	A	A	A	A	A	A	A	A	A	A	G	A	ECH74115_RS04615	869310	870354	1044	939	GAA
NC_011353	870924	1	SYN	T	T	T	T	T	T	T	T	T	T	T	T	T	T	T	T	T	T	T	T	T	T	T	T	T	T	T	T	T	T	T	T	T	T	T	T	T	T	G	G	ECH74115_RS04620	870391	871111	720	534	ACT
NC_011353	871105	1	NSYN	C	C	C	C	C	C	C	C	C	C	C	C	C	C	C	C	C	C	C	C	C	C	C	C	C	C	C	C	C	C	C	A	A	C	C	C	C	C	C	C	ECH74115_RS04620	870391	871111	720	715	CAT
NC_011353	871135	1	NSYN	A	A	A	A	A	A	A	A	A	A	A	A	A	A	A	A	A	A	A	A	A	A	A	A	A	A	A	A	A	C	A	A	A	A	A	A	A	A	A	A	ECH74115_RS04625	872048	871107	942	914	CAC
NC_011353	872395	1	NSYN	G	G	G	G	G	G	G	T	G	G	G	G	G	G	G	G	G	G	G	G	G	G	G	G	G	G	G	G	G	G	G	G	G	G	G	G	G	G	G	G	ECH74115_RS04630	872542	872162	381	148	ACG
NC_011353	873001	1	NSYN	A	A	A	A	A	A	A	A	A	A	A	A	A	A	A	A	A	A	A	A	A	A	A	A	A	A	A	A	A	C	A	A	A	A	A	A	A	A	A	A	ECH74115_RS04640	872858	873911	1053	144	AAA
NC_011353	873481	1	SYN	C	C	C	C	C	C	C	C	C	C	C	C	C	C	C	C	C	C	C	C	C	C	C	C	T	T	T	C	C	C	C	C	C	C	C	C	C	C	C	C	ECH74115_RS04640	872858	873911	1053	624	TGC
NC_011353	873944	1	intergenic	T	T	T	T	T	T	T	T	T	T	T	T	T	T	T	T	T	T	T	T	T	T	T	T	T	T	T	A	A	T	A	T	T	A	A	A	A	A	T	T	intergenic	--	--	--	--	--
NC_011353	874039	1	intergenic	C	C	C	C	C	C	C	C	C	C	C	C	C	C	C	C	C	C	C	C	C	C	T	C	C	C	C	C	C	C	C	C	C	C	C	C	C	C	C	C	intergenic	--	--	--	--	--
NC_011353	875390	1	NSYN	G	G	G	G	G	G	G	G	G	G	G	G	G	G	G	G	G	G	G	G	G	G	G	G	G	G	G	G	G	A	G	G	G	G	G	G	G	G	G	G	ECH74115_RS04650	876070	875030	1041	681	GAT
NC_011353	875572	1	SYN	G	G	G	G	G	G	G	G	G	G	G	G	G	G	G	G	G	G	G	G	G	G	G	G	G	G	G	G	G	G	G	G	G	G	G	G	G	G	A	A	ECH74115_RS04650	876070	875030	1041	499	AGG
NC_011353	876000	1	NSYN	G	G	G	G	G	G	G	G	G	G	G	G	G	G	G	G	G	G	G	G	G	G	G	G	G	G	G	G	G	G	G	G	G	G	G	G	G	G	G	A	ECH74115_RS04650	876070	875030	1041	71	TGC
NC_011353	876712	1	SYN	G	G	G	G	G	G	G	G	G	G	G	G	G	G	G	G	G	G	G	G	G	G	G	G	G	G	G	G	G	G	G	G	G	G	G	G	G	G	G	A	ECH74115_RS04655	877212	876064	1149	501	GCC
NC_011353	877450	1	SYN	C	C	C	C	C	C	C	C	C	C	C	C	C	C	C	C	C	C	C	C	C	C	C	C	C	C	C	C	C	C	C	T	T	C	C	C	C	C	C	C	ECH74115_RS04660	878262	877216	1047	813	CTG
NC_011353	877594	1	SYN	C	C	C	C	C	C	C	C	C	C	C	C	C	C	C	C	C	C	C	C	C	C	C	C	C	C	C	C	C	C	C	C	C	C	C	C	C	C	T	C	ECH74115_RS04660	878262	877216	1047	669	CAC
NC_011353	878456	1	NSYN	C	T	T	T	T	T	T	T	T	T	T	T	T	T	T	T	T	T	T	T	T	T	T	C	C	C	C	T	T	T	T	T	T	T	T	T	T	T	T	T	ECH74115_RS04665	879288	878272	1017	833	TCT
NC_011353	878496	1	SYN	C	C	C	C	C	C	C	C	C	C	C	C	C	C	C	C	C	C	C	C	C	C	C	C	C	C	C	T	T	C	T	C	C	T	T	T	T	T	C	C	ECH74115_RS04665	879288	878272	1017	793	TAC
NC_011353	879271	1	NSYN	A	A	A	A	A	A	A	A	A	A	A	A	A	A	A	A	A	A	A	A	A	A	A	A	A	A	A	A	A	A	A	A	A	A	A	A	A	A	G	G	ECH74115_RS04665	879288	878272	1017	18	AGT
NC_011353	879387	1	intergenic	A	A	A	A	A	A	A	A	A	A	A	A	A	A	A	A	A	A	A	A	A	A	A	A	A	A	A	A	A	A	A	A	A	A	A	A	A	A	G	G	intergenic	--	--	--	--	--
NC_011353	879822	1	NSYN	T	T	T	T	T	T	T	T	T	T	T	T	T	T	T	T	T	T	T	T	T	T	T	T	T	T	T	T	T	T	T	T	T	T	T	T	T	T	T	G	ECH74115_RS04670	881022	879550	1473	1201	ACT
NC_011353	880090	1	SYN	C	C	C	C	C	C	C	C	C	C	C	C	C	C	C	C	C	C	C	C	C	C	C	C	C	C	C	T	T	C	T	C	C	T	T	T	T	T	C	C	ECH74115_RS04670	881022	879550	1473	933	CGG
NC_011353	880647	1	SYN	T	T	T	T	T	T	T	T	T	T	T	T	T	T	T	T	T	T	T	T	T	T	T	T	T	T	T	G	G	T	G	T	T	G	G	G	G	G	T	T	ECH74115_RS04670	881022	879550	1473	376	GGT
NC_011353	881291	1	SYN	C	C	C	C	C	C	C	C	C	C	C	T	C	C	C	C	C	C	C	C	C	C	C	C	C	C	C	C	C	C	C	C	C	C	C	C	C	C	C	C	ECH74115_RS04680	881878	881090	789	588	CGC
NC_011353	882286	1	NSYN	A	A	A	A	A	A	A	A	A	A	A	A	A	A	A	A	A	A	A	A	A	A	A	A	G	A	A	A	A	A	A	A	A	A	A	A	A	A	A	A	ECH74115_RS30330	882092	882302	210	195	ATA
NC_011353	882291	1	NSYN	C	C	C	C	C	C	C	C	C	C	C	C	C	C	C	C	C	C	C	C	C	C	C	C	C	C	C	C	C	T	C	C	C	C	C	C	C	C	C	C	ECH74115_RS30330	882092	882302	210	200	TCG
NC_011353	882922	1	SYN	T	T	T	T	T	T	T	T	T	T	T	T	T	T	T	T	T	T	T	T	T	T	T	T	T	T	T	T	T	T	T	T	T	T	T	T	T	T	C	C	ECH74115_RS04690	882323	883097	774	600	GCT
NC_011353	882949	1	SYN	C	C	C	C	C	C	C	C	C	C	C	C	C	C	C	C	C	C	C	C	C	C	C	C	C	C	C	C	C	C	C	T	T	C	C	C	C	C	C	C	ECH74115_RS04690	882323	883097	774	627	ACC
NC_011353	884528	1	SYN	G	G	G	G	G	G	G	G	T	T	T	G	G	G	G	G	G	G	G	G	G	G	G	G	G	G	G	G	G	G	G	G	G	G	G	G	G	G	G	G	ECH74115_RS04700	883788	884847	1059	741	GCG
NC_011353	885334	1	NSYN	T	T	T	T	T	T	T	T	T	T	T	T	T	T	T	T	T	T	T	T	T	T	T	T	T	T	T	G	G	G	G	T	T	G	G	G	G	G	G	G	ECH74115_RS04705	885665	884847	819	332	CTC
NC_011353	885609	1	SYN	C	C	C	C	C	C	C	C	C	C	C	C	C	C	C	C	C	C	C	C	C	C	C	C	C	C	C	C	C	T	C	C	C	C	C	C	C	C	C	C	ECH74115_RS04705	885665	884847	819	57	CTT
NC_011353	886056	1	SYN	G	G	G	G	G	G	G	G	G	G	G	G	G	G	G	G	G	G	G	G	G	G	G	G	G	G	G	G	G	T	G	G	G	G	G	G	G	G	G	G	ECH74115_RS04710	885820	886816	996	237	GCG
NC_011353	886094	1	NSYN	A	A	A	A	A	A	A	A	A	A	A	A	A	A	T	T	T	T	T	T	T	T	A	A	A	A	A	A	A	A	A	A	A	A	A	A	A	A	A	A	ECH74115_RS04710	885820	886816	996	275	CAG
NC_011353	887203	1	SYN	G	G	G	G	G	G	G	G	G	G	G	G	G	G	G	G	G	G	G	G	G	G	G	G	G	G	G	G	G	T	G	G	G	G	G	G	G	G	G	G	ECH74115_RS04715	887809	886856	954	607	TCG
NC_011353	887210	1	SYN	A	A	A	A	A	A	A	A	A	A	A	A	A	A	A	A	A	A	A	A	A	A	A	A	A	A	A	G	G	G	G	A	A	G	G	G	G	G	G	G	ECH74115_RS04715	887809	886856	954	600	ACT
NC_011353	887789	1	SYN	A	A	A	A	A	A	A	A	A	A	A	A	A	A	G	G	G	G	G	G	G	G	A	A	A	A	A	A	A	A	A	A	A	A	A	A	A	A	A	A	ECH74115_RS04715	887809	886856	954	21	ACT
NC_011353	887840	1	intergenic	T	T	T	T	T	T	T	T	G	T	T	T	T	T	T	T	T	T	T	T	T	T	T	T	T	T	T	T	T	T	T	T	T	T	T	T	T	T	T	T	intergenic	--	--	--	--	--
NC_011353	889008	1	NSYN	C	C	C	C	C	C	C	C	C	C	C	C	C	C	C	C	C	C	C	C	C	C	C	C	C	C	C	C	C	C	C	C	C	C	C	C	C	C	C	T	ECH74115_RS04720	887993	889046	1053	1016	ACC
NC_011353	889885	1	SYN	C	C	C	C	C	C	C	C	C	C	C	C	C	C	C	C	C	C	C	C	C	C	C	C	C	C	C	C	C	C	C	C	C	C	C	C	C	C	C	T	ECH74115_RS04725	889121	890555	1434	765	ACC
NC_011353	890991	1	SYN	G	G	G	G	G	G	G	G	G	G	G	G	G	G	G	G	G	G	G	G	G	G	G	G	G	G	G	G	G	G	G	G	G	G	G	G	G	G	A	G	ECH74115_RS04730	890737	892999	2262	255	CTG
NC_011353	891688	1	SYN	T	T	T	T	T	T	T	T	T	T	T	T	T	T	T	T	T	T	T	T	T	T	T	T	T	T	T	T	T	T	T	T	T	T	T	T	T	T	C	C	ECH74115_RS04730	890737	892999	2262	952	TTG
NC_011353	892034	1	NSYN	A	A	A	A	A	A	A	A	A	A	A	A	A	A	A	A	A	A	A	A	A	A	A	A	A	A	A	A	A	A	A	A	A	A	A	A	A	A	G	G	ECH74115_RS04730	890737	892999	2262	1298	AAC
NC_011353	892276	1	NSYN	G	G	G	G	G	G	G	G	G	G	G	G	G	G	G	G	G	G	G	G	G	G	G	G	G	G	G	G	G	G	G	G	G	G	G	G	G	G	A	A	ECH74115_RS04730	890737	892999	2262	1540	GCC
NC_011353	892312	1	NSYN	G	G	G	G	G	G	G	G	G	G	G	G	G	G	G	G	G	G	G	G	G	G	G	G	G	G	G	G	G	G	G	T	T	G	G	G	G	G	G	G	ECH74115_RS04730	890737	892999	2262	1576	GAC
NC_011353	892494	1	NSYN	C	C	C	C	C	C	C	C	C	C	C	C	A	A	A	A	A	A	A	A	A	A	A	C	C	C	C	A	A	A	A	A	A	A	A	A	A	A	A	A	ECH74115_RS04730	890737	892999	2262	1758	AGC
NC_011353	894065	1	NSYN	C	C	C	C	C	C	C	C	C	C	C	C	C	C	C	C	C	C	C	C	C	C	C	C	T	C	C	C	C	C	C	C	C	C	C	C	C	C	C	C	ECH74115_RS04735	894422	893139	1284	358	ACC
NC_011353	894345	1	SYN	T	T	T	T	T	T	T	T	T	T	T	T	T	T	T	T	T	T	T	T	T	T	T	T	T	T	T	T	T	T	T	T	T	T	T	T	T	T	T	G	ECH74115_RS04735	894422	893139	1284	78	TGG
NC_011353	894360	1	SYN	G	G	G	G	G	G	G	G	G	G	G	G	G	G	G	G	G	G	G	G	G	G	G	G	G	G	G	G	G	G	G	G	G	G	G	G	G	G	A	G	ECH74115_RS04735	894422	893139	1284	63	GGC
NC_011353	933283	1	NSYN	C	C	C	C	C	C	C	C	C	C	C	C	C	C	C	C	C	C	C	C	C	C	C	C	C	C	C	C	C	C	C	C	C	C	C	T	C	C	C	C	ECH74115_RS05005	933640	933164	477	358	AAC
NC_011353	933442	1	NSYN	C	C	C	C	C	C	C	C	C	C	C	C	C	C	C	C	C	T	C	C	C	C	C	C	C	C	C	C	C	C	C	C	C	C	C	C	C	C	C	C	ECH74115_RS05005	933640	933164	477	199	AAC
NC_011353	934014	1	SYN	C	C	C	C	C	C	C	C	C	A	A	C	C	C	C	C	C	C	C	C	C	C	C	C	C	C	C	C	C	C	C	C	C	C	C	C	C	C	C	C	ECH74115_RS05010	934988	933699	1290	975	CGC
NC_011353	934526	1	SYN	A	A	A	A	A	A	A	A	A	A	A	A	A	A	A	A	A	A	A	A	A	A	A	A	A	A	A	A	G	A	A	A	A	A	A	A	A	A	A	A	ECH74115_RS05010	934988	933699	1290	463	GCA
NC_011353	934772	1	NSYN	C	C	C	C	C	C	C	C	C	C	C	C	T	T	T	T	T	T	T	T	T	T	C	C	C	C	C	C	C	C	C	C	C	C	C	C	C	C	C	C	ECH74115_RS05010	934988	933699	1290	217	ATC
NC_011353	934818	1	SYN	G	G	G	G	G	G	G	G	G	G	G	G	G	G	G	G	G	G	G	G	G	G	G	G	G	G	G	G	G	A	G	G	G	G	G	G	G	G	G	G	ECH74115_RS05010	934988	933699	1290	171	GTG
NC_011353	935265	1	NSYN	C	C	C	C	C	C	C	C	C	C	C	C	C	C	C	C	C	C	C	C	C	C	T	C	C	C	C	C	C	C	C	C	C	C	C	C	C	C	C	C	ECH74115_RS05015	935075	936116	1041	191	TCG
NC_011353	935405	1	NSYN	T	T	T	T	T	T	T	T	T	T	T	T	T	T	T	T	T	T	T	T	T	T	T	T	T	T	T	C	C	C	C	T	T	C	C	C	C	C	C	C	ECH74115_RS05015	935075	936116	1041	331	TCA
NC_011353	937240	1	SYN	C	T	T	T	T	T	T	T	C	C	C	C	C	C	C	C	C	C	C	C	C	C	C	C	C	C	C	C	C	C	C	C	C	C	C	C	C	C	C	C	ECH74115_RS05020	936112	937267	1155	1129	CTG
NC_011353	937889	1	NSYN	C	C	C	C	C	C	C	C	C	C	C	C	C	C	C	C	C	C	C	C	C	C	C	C	C	C	C	C	C	C	C	C	C	C	C	C	C	C	C	T	ECH74115_RS05025	937253	938009	756	637	CGC
NC_011353	938611	1	NSYN	T	G	G	G	G	G	G	G	G	G	G	G	T	T	T	T	T	T	T	T	T	T	T	T	T	T	T	T	T	T	T	T	T	T	T	T	T	T	T	T	ECH74115_RS05030	938001	938679	678	611	ATC
NC_011353	942572	1	intergenic	G	G	G	G	G	G	G	G	G	G	G	G	G	G	G	G	G	G	G	G	G	G	G	G	G	G	G	T	T	T	T	T	T	T	T	T	T	T	T	T	intergenic	--	--	--	--	--
NC_011353	942574	1	intergenic	A	A	A	A	A	A	A	A	A	A	A	A	A	A	A	A	A	A	A	A	A	A	A	A	A	A	A	A	A	A	A	A	A	A	A	A	A	A	A	G	intergenic	--	--	--	--	--
NC_011353	943903	1	NSYN	C	C	C	C	C	C	C	C	C	C	C	C	C	C	C	C	C	C	C	C	C	C	C	C	C	C	C	C	C	T	C	C	C	C	C	C	C	C	C	C	ECH74115_RS05055	943785	944298	513	119	GCG
NC_011353	944135	1	SYN	C	C	C	C	C	C	C	C	C	C	C	C	C	C	C	C	C	C	C	C	C	C	C	C	C	C	C	C	C	A	C	C	C	C	C	C	C	C	C	C	ECH74115_RS05055	943785	944298	513	351	TCC
NC_011353	944256	1	NSYN	C	C	C	C	C	C	C	C	T	C	C	C	C	C	C	C	C	C	C	C	C	C	C	C	C	C	C	C	C	C	C	C	C	C	C	C	C	C	C	C	ECH74115_RS05055	943785	944298	513	472	CGT
NC_011353	944383	1	SYN	G	G	G	G	G	G	G	G	G	G	G	G	G	G	G	G	G	G	G	G	G	G	G	G	G	G	G	G	G	G	G	T	T	G	G	G	G	G	G	G	ECH74115_RS05060	944300	944786	486	84	GCG
NC_011353	944866	1	NSYN	C	C	C	C	C	C	C	C	C	C	C	C	C	C	C	C	C	C	C	C	C	C	C	C	C	C	C	A	A	C	A	C	C	A	A	A	A	A	C	C	ECH74115_RS05065	944778	945024	246	89	GCG
NC_011353	944872	1	NSYN	G	G	G	G	G	G	G	G	G	G	G	G	G	G	G	G	G	G	G	G	G	G	G	G	G	G	G	G	G	G	G	G	G	G	G	G	G	G	A	G	ECH74115_RS05065	944778	945024	246	95	CGC
NC_011353	945013	1	NSYN	G	C	C	C	C	C	C	C	C	C	C	C	C	C	C	C	C	C	C	C	C	C	C	G	C	C	C	C	C	C	C	C	C	C	C	C	C	C	C	C	ECH74115_RS05065	944778	945024	246	236	AGC
NC_011353	945257	1	NSYN	G	T	T	T	T	T	T	T	T	T	T	T	G	G	G	G	G	G	G	G	G	G	G	G	G	G	G	G	G	G	G	G	G	G	G	G	G	G	G	G	ECH74115_RS05070	945025	945478	453	233	CGC
NC_011353	945313	1	NSYN	A	A	A	A	A	A	A	A	A	A	A	A	A	A	A	A	A	A	A	A	A	A	A	A	A	A	A	G	G	G	G	G	G	G	G	G	G	G	G	G	ECH74115_RS05070	945025	945478	453	289	ATC
NC_011353	945322	1	NSYN	A	A	A	A	A	A	A	A	A	A	A	A	A	A	A	A	A	A	A	A	A	A	A	A	A	A	A	A	A	A	A	A	A	T	A	A	A	A	A	A	ECH74115_RS05070	945025	945478	453	298	ACC
NC_011353	946295	1	NSYN	G	G	G	G	G	G	G	G	G	G	G	G	G	G	G	G	G	G	G	G	G	G	G	G	G	G	G	G	G	G	G	A	G	G	G	G	G	G	G	G	ECH74115_RS05075	945613	946318	705	683	CGA
NC_011353	946446	1	intergenic	T	T	T	T	T	T	T	T	T	T	G	T	T	T	T	T	T	T	T	T	T	T	T	T	T	T	T	T	T	T	T	T	T	T	T	T	T	T	T	T	intergenic	--	--	--	--	--
NC_011353	946576	1	NSYN	A	A	A	A	A	A	A	A	A	A	A	A	A	A	A	A	A	A	A	A	A	A	A	A	A	A	A	A	A	A	A	T	T	A	A	A	A	A	A	A	ECH74115_RS05080	946525	947239	714	52	AGG
NC_011353	946578	1	SYN	G	G	G	G	G	G	G	G	G	G	G	G	G	G	G	G	G	G	G	G	G	G	G	G	G	G	G	G	G	G	G	A	A	G	G	G	G	G	G	G	ECH74115_RS05080	946525	947239	714	54	AGG
NC_011353	947678	1	NSYN	C	C	C	C	C	C	C	C	C	C	C	C	C	C	C	C	C	C	C	C	C	C	C	C	C	T	T	C	C	C	C	C	C	C	C	C	C	C	C	C	ECH74115_RS05085	948230	947274	957	553	CGC
NC_011353	947764	1	NSYN	T	T	T	T	T	T	T	T	T	T	T	T	T	T	T	T	T	T	T	T	T	T	T	T	T	T	T	T	T	T	T	T	T	T	T	T	T	T	T	G	ECH74115_RS05085	948230	947274	957	467	GTG
NC_011353	948016	1	NSYN	G	G	G	G	G	G	G	G	G	G	G	G	G	G	G	G	G	G	G	G	G	G	G	G	G	G	G	A	A	G	A	G	G	A	A	A	A	A	G	G	ECH74115_RS05085	948230	947274	957	215	GGC
NC_011353	949312	1	SYN	C	C	C	C	C	C	C	C	C	C	C	C	C	C	C	C	C	C	C	C	C	C	C	C	C	C	C	C	C	C	C	C	C	C	C	C	C	C	C	T	ECH74115_RS05090	949471	948230	1242	160	TGC
NC_011353	949557	1	NSYN	T	C	C	C	C	C	C	C	C	C	C	C	C	C	C	C	C	C	C	C	C	C	C	T	C	C	C	C	C	C	C	C	C	C	C	C	C	C	C	C	ECH74115_RS05095	950229	949468	762	673	GGT
NC_011353	950129	1	NSYN	C	C	C	C	C	C	C	C	C	C	C	C	C	C	C	C	T	C	C	C	C	C	C	C	C	C	C	C	C	C	C	C	C	C	C	C	C	C	C	C	ECH74115_RS05095	950229	949468	762	101	GCG
NC_011353	951920	1	SYN	C	C	C	C	C	C	C	C	C	C	C	C	C	C	C	C	C	C	C	C	C	C	A	C	C	C	C	C	C	C	C	C	C	C	C	C	C	C	C	C	ECH74115_RS05110	952984	951851	1134	1065	CAG
NC_011353	952787	1	SYN	T	T	T	T	T	T	T	T	T	T	T	T	T	T	T	T	T	T	T	T	T	T	T	T	T	T	T	C	C	C	C	T	T	C	C	C	C	C	C	C	ECH74115_RS05110	952984	951851	1134	198	TGC
NC_011353	953460	1	SYN	C	C	C	C	C	C	C	C	C	C	C	C	C	C	C	C	C	C	C	C	C	C	C	C	C	C	C	C	C	T	C	C	C	C	C	C	C	C	C	C	ECH74115_RS05115	954713	952977	1737	1254	CGT
NC_011353	953993	1	NSYN	C	C	C	C	C	C	C	C	T	C	C	C	C	C	C	C	C	C	C	C	C	C	C	C	C	C	C	C	C	C	C	C	C	C	C	C	C	C	C	C	ECH74115_RS05115	954713	952977	1737	721	GCC
NC_011353	954306	1	SYN	C	C	C	C	C	C	C	C	C	C	C	C	C	C	T	T	T	T	T	T	T	T	C	C	C	C	C	C	C	C	C	C	C	C	C	C	C	C	C	C	ECH74115_RS05115	954713	952977	1737	408	CGC
NC_011353	954552	1	SYN	C	C	C	C	C	C	C	C	C	C	C	C	C	C	C	C	C	C	C	C	C	C	C	C	C	C	C	C	C	A	C	C	C	C	C	C	C	C	C	C	ECH74115_RS05115	954713	952977	1737	162	CGC
NC_011353	955753	1	NSYN	G	G	G	G	G	G	G	G	G	G	G	A	G	G	G	G	G	G	G	G	G	G	G	G	G	G	G	G	G	G	G	G	G	G	G	G	G	G	G	G	ECH74115_RS05125	956375	955704	672	623	GGT
NC_011353	958104	1	intergenic	G	G	G	G	G	G	G	G	G	G	G	G	G	G	G	G	G	G	G	G	G	G	G	G	G	G	G	G	G	G	G	G	G	G	G	G	G	G	A	G	intergenic	--	--	--	--	--
NC_011353	958121	1	intergenic	C	C	C	C	C	C	C	C	C	C	C	C	C	C	C	C	C	C	C	C	C	C	C	C	C	C	C	C	C	C	C	C	C	C	C	C	C	C	T	T	intergenic	--	--	--	--	--
NC_011353	959361	1	NSYN	C	C	C	C	C	C	C	C	C	C	C	C	C	C	C	C	C	C	C	A	C	C	C	C	C	C	C	C	C	C	C	C	C	C	C	C	C	C	C	C	ECH74115_RS05140	958579	960592	2013	783	AAC
NC_011353	959582	1	NSYN	C	C	C	C	C	C	C	C	C	C	C	C	C	C	C	C	C	C	C	C	C	C	C	C	C	C	C	C	C	C	C	C	C	C	C	C	C	C	T	T	ECH74115_RS05140	958579	960592	2013	1004	GCC
NC_011353	960525	1	NSYN	G	G	G	G	G	G	G	G	G	G	G	G	G	G	G	G	G	G	G	G	G	G	G	G	G	G	G	G	G	G	G	G	G	G	G	G	G	G	A	G	ECH74115_RS05140	958579	960592	2013	1947	ATG
NC_011353	960624	1	intergenic	T	T	T	T	T	T	T	T	A	A	A	T	T	T	T	T	T	T	T	T	T	T	T	T	T	T	T	T	T	T	T	T	T	T	T	T	T	T	T	T	intergenic	--	--	--	--	--
NC_011353	960658	1	intergenic	C	C	C	C	C	C	C	C	C	C	C	C	C	C	C	C	C	C	C	C	C	C	C	C	C	C	C	C	C	C	C	C	C	C	C	C	C	C	A	C	intergenic	--	--	--	--	--
NC_011353	961281	1	NSYN	A	A	A	A	A	A	A	A	A	A	A	A	A	A	A	A	A	A	A	A	A	A	A	A	A	A	A	A	A	A	A	A	A	A	A	A	A	A	G	G	ECH74115_RS05145	960875	963026	2151	407	GAT
NC_011353	961282	1	NSYN	T	T	T	T	T	T	T	T	T	T	T	T	T	T	T	T	T	T	T	T	T	T	T	T	T	T	T	T	T	T	T	T	T	T	T	T	T	T	G	T	ECH74115_RS05145	960875	963026	2151	408	GAT
NC_011353	961963	1	SYN	G	T	T	T	T	T	T	T	G	G	G	G	G	G	G	G	G	G	G	G	G	G	G	G	G	G	G	G	G	G	G	G	G	G	G	G	G	G	G	G	ECH74115_RS05145	960875	963026	2151	1089	GCG
NC_011353	962529	1	NSYN	A	A	A	A	A	A	A	A	A	A	A	A	A	A	A	A	A	A	A	A	A	A	A	A	A	A	A	A	A	A	A	G	G	A	A	A	A	A	A	A	ECH74115_RS05145	960875	963026	2151	1655	GAC
NC_011353	963870	1	NSYN	C	C	C	C	C	C	C	C	C	C	C	C	C	C	C	C	C	C	C	C	C	C	T	C	C	C	C	C	C	C	C	C	C	C	C	C	C	C	C	C	ECH74115_RS05150	963053	964016	963	818	ACC
NC_011353	963876	1	NSYN	C	C	C	C	C	C	C	C	C	C	C	C	C	C	C	C	C	C	C	C	C	C	C	C	C	C	C	C	C	C	C	C	C	C	C	C	C	C	T	C	ECH74115_RS05150	963053	964016	963	824	GCG
NC_011353	963959	1	NSYN	A	A	A	A	A	A	A	A	A	A	A	A	A	A	A	A	A	A	A	A	A	A	A	A	A	A	A	A	A	A	A	G	G	A	A	A	A	A	A	A	ECH74115_RS05150	963053	964016	963	907	ACG
NC_011353	964210	1	NSYN	G	G	G	G	G	G	G	G	G	A	G	G	G	G	G	G	G	G	G	G	G	G	G	G	G	G	G	G	G	G	G	G	G	G	G	G	G	G	G	G	ECH74115_RS05155	964156	965242	1086	55	GTA
NC_011353	964488	1	SYN	T	T	T	T	T	T	T	T	T	T	T	T	T	T	T	T	T	T	T	T	T	T	T	T	T	T	T	C	C	C	C	C	C	C	C	C	C	C	C	C	ECH74115_RS05155	964156	965242	1086	333	GCT
NC_011353	964638	1	SYN	C	C	C	C	C	C	C	C	C	C	C	C	C	C	C	C	C	C	C	C	C	C	C	C	C	C	C	C	C	T	C	C	C	C	C	C	C	C	C	C	ECH74115_RS05155	964156	965242	1086	483	GGC
NC_011353	964641	1	SYN	G	G	G	G	G	G	G	G	G	G	G	G	G	G	G	G	G	G	G	G	G	G	G	G	G	G	G	C	C	C	C	G	G	C	C	C	C	C	C	C	ECH74115_RS05155	964156	965242	1086	486	ACG
NC_011353	964920	1	SYN	G	G	G	G	G	T	G	G	G	G	G	G	G	G	G	G	G	G	G	G	G	G	G	G	G	G	G	G	G	G	G	G	G	G	G	G	G	G	G	G	ECH74115_RS05155	964156	965242	1086	765	ACG
NC_011353	965192	1	NSYN	G	G	G	G	G	G	G	G	G	A	A	G	G	G	G	G	G	G	G	G	G	G	G	G	G	G	G	G	G	G	G	G	G	G	G	G	G	G	G	G	ECH74115_RS05155	964156	965242	1086	1037	GGT
NC_011353	965346	1	intergenic	A	A	A	A	A	A	A	A	A	A	A	A	A	A	A	A	A	A	A	A	A	A	A	A	A	A	A	T	T	T	T	A	A	T	T	T	T	T	T	T	intergenic	--	--	--	--	--
NC_011353	965856	1	intergenic	T	T	T	T	T	T	T	T	T	T	T	T	T	T	T	T	T	T	T	T	T	T	T	T	T	T	T	T	T	T	T	T	T	T	T	C	T	T	T	T	intergenic	--	--	--	--	--
NC_011353	965876	1	intergenic	C	C	C	C	C	C	C	C	C	C	C	T	C	C	C	C	C	C	C	C	C	C	C	C	C	C	C	C	C	C	C	C	C	C	C	C	C	C	C	C	intergenic	--	--	--	--	--
NC_011353	965978	1	intergenic	C	C	C	C	C	C	C	C	C	C	C	C	C	C	C	C	C	C	C	C	C	C	C	C	C	C	C	C	C	C	C	T	T	C	C	C	C	C	C	C	intergenic	--	--	--	--	--
NC_011353	966000	1	NSYN	A	G	G	G	G	G	G	G	G	G	G	G	G	G	G	G	G	G	G	G	G	G	G	A	A	A	A	G	G	G	G	G	G	G	G	G	G	G	G	G	ECH74115_RS05165	966261	965995	267	262	ACA
NC_011353	966069	1	NSYN	G	G	G	G	G	G	G	G	G	G	G	G	G	G	G	G	G	G	G	G	G	G	G	G	G	G	G	G	G	G	G	G	G	G	G	G	G	G	G	A	ECH74115_RS05165	966261	965995	267	193	CTG
NC_011353	966082	1	SYN	A	A	A	A	A	A	A	A	A	A	A	A	A	A	A	A	A	A	A	A	A	A	A	A	A	A	A	A	A	A	A	G	G	A	A	A	A	A	A	A	ECH74115_RS05165	966261	965995	267	180	ACA
NC_011353	966192	1	NSYN	C	C	C	C	C	C	C	T	C	C	C	C	C	C	C	C	C	C	C	C	C	C	C	C	C	C	C	C	C	C	C	C	C	C	C	C	C	C	C	C	ECH74115_RS05165	966261	965995	267	70	GGC
NC_011353	966289	1	intergenic	T	T	T	T	T	T	T	T	T	T	T	T	T	T	T	T	T	T	T	T	T	T	T	T	T	T	T	C	C	C	C	C	C	C	C	C	C	C	C	C	intergenic	--	--	--	--	--
NC_011353	967206	1	NSYN	T	T	T	T	T	T	T	T	T	T	T	T	T	T	T	T	T	T	T	T	T	T	T	T	T	T	T	G	G	G	G	G	G	G	G	G	G	G	G	G	ECH74115_RS05175	969345	967063	2283	2140	CCT
NC_011353	967220	1	NSYN	G	G	G	G	G	G	G	G	G	G	G	A	G	G	G	G	G	G	G	G	G	G	G	G	G	G	G	G	G	G	G	G	G	G	G	G	G	G	G	G	ECH74115_RS05175	969345	967063	2283	2126	GGC
NC_011353	967439	1	NSYN	T	T	T	T	T	T	T	T	T	T	T	T	T	T	T	T	A	A	T	T	T	T	T	T	T	T	T	T	T	T	T	T	T	T	T	T	T	T	T	T	ECH74115_RS05175	969345	967063	2283	1907	CTG
NC_011353	967540	1	SYN	G	G	G	G	G	G	G	G	G	G	G	G	G	G	G	G	G	G	G	G	G	G	G	G	G	G	G	G	G	G	G	G	G	G	G	G	G	G	G	C	ECH74115_RS05175	969345	967063	2283	1806	GTC
NC_011353	968006	1	NSYN	G	G	G	G	G	G	G	G	G	G	G	G	T	T	G	G	G	G	G	G	G	G	G	G	G	G	G	G	G	G	G	G	G	G	G	G	G	G	G	G	ECH74115_RS05175	969345	967063	2283	1340	TGC
NC_011353	968194	1	SYN	C	T	T	T	T	T	T	T	C	C	C	C	C	C	C	C	C	C	C	C	C	C	C	C	C	C	C	C	C	C	C	C	C	C	C	C	C	C	C	C	ECH74115_RS05175	969345	967063	2283	1152	CGT
NC_011353	968395	1	NSYN	A	A	A	A	A	A	A	A	A	A	A	A	A	A	A	A	A	A	A	A	A	A	A	A	A	A	A	G	G	G	G	A	A	G	G	G	G	G	G	G	ECH74115_RS05175	969345	967063	2283	951	ATC
NC_011353	968805	1	NSYN	A	A	A	A	A	A	A	A	A	A	A	A	A	A	A	A	A	A	A	A	A	A	A	A	A	A	A	A	A	A	A	C	C	A	A	A	A	A	A	A	ECH74115_RS05175	969345	967063	2283	541	GGA
NC_011353	969179	1	NSYN	G	G	G	G	G	G	G	G	G	G	G	G	G	G	G	G	G	G	G	G	G	G	G	G	G	G	G	G	G	G	G	G	G	G	G	G	G	G	G	A	ECH74115_RS05175	969345	967063	2283	167	TGG
NC_011353	969442	1	intergenic	G	G	G	G	G	G	G	G	G	G	G	G	G	G	G	G	G	G	G	A	G	G	G	G	G	G	G	G	G	G	G	G	G	G	G	G	G	G	G	G	intergenic	--	--	--	--	--
NC_011353	969443	1	intergenic	T	T	T	T	T	T	T	T	T	T	T	T	T	T	T	T	T	T	T	T	T	T	T	T	T	T	T	T	T	T	T	T	T	T	T	T	T	T	T	C	intergenic	--	--	--	--	--
NC_011353	969664	1	SYN	A	A	A	A	A	A	A	A	A	A	A	A	A	A	A	A	A	A	A	A	A	A	A	A	A	A	A	A	A	A	A	A	A	A	A	A	A	A	A	C	ECH74115_RS05180	969870	969610	261	207	AAT
NC_011353	970350	1	NSYN	T	T	T	T	T	T	T	T	T	T	T	T	T	T	T	G	T	T	T	T	T	T	T	T	T	T	T	T	T	T	T	T	T	T	T	T	T	T	T	T	ECH74115_RS05185	970065	971073	1008	286	TGG
NC_011353	970746	1	NSYN	T	T	T	T	T	T	T	T	T	T	T	T	C	C	C	C	C	C	C	C	C	C	C	T	T	T	T	C	C	C	C	C	C	C	C	C	C	C	C	C	ECH74115_RS05185	970065	971073	1008	682	TGT
NC_011353	970783	1	NSYN	C	C	C	C	C	C	C	T	C	C	C	C	C	C	C	C	C	C	C	C	C	C	C	C	C	C	C	C	C	C	C	C	C	C	C	C	C	C	C	C	ECH74115_RS05185	970065	971073	1008	719	GCA
NC_011353	970832	1	NSYN/SYN	G	G	G	G	G	G	G	G	G	G	G	G	G	G	G	G	G	G	G	G	G	G	G	G	G	G	G	C	C	G	C	G	G	C	C	C	C	C	A	A	ECH74115_RS05185	970065	971073	1008	768	GAG
NC_011353	972023	1	SYN	C	C	C	C	C	C	C	C	C	C	C	C	C	C	C	C	C	C	C	C	C	C	T	C	C	C	C	C	C	C	C	C	C	C	C	C	C	C	C	C	ECH74115_RS05190	973294	971069	2226	1272	CGA
NC_011353	972304	1	SYN	G	G	G	G	G	G	G	G	G	G	G	G	G	G	A	A	A	A	A	A	A	A	G	G	G	G	G	G	G	G	G	G	G	G	G	G	G	G	G	G	ECH74115_RS05190	973294	971069	2226	991	ATG
NC_011353	972481	1	NSYN	C	C	C	C	C	C	C	C	C	C	C	C	C	C	C	C	C	C	C	C	C	C	C	C	C	C	C	T	T	T	T	T	T	T	T	T	T	T	T	T	ECH74115_RS05190	973294	971069	2226	814	GCC
NC_011353	972684	1	NSYN	A	A	A	A	A	A	A	A	A	A	A	A	A	A	A	A	A	A	A	A	A	A	A	A	A	A	A	A	A	G	A	A	A	A	A	A	A	A	A	A	ECH74115_RS05190	973294	971069	2226	611	GAC
NC_011353	975776	1	NSYN	C	C	C	C	C	C	C	C	C	C	C	C	C	C	C	C	C	C	C	C	C	C	C	C	C	C	C	C	C	C	C	C	C	C	C	C	C	C	T	C	ECH74115_RS05215	976012	975719	294	237	CAA
NC_011353	975826	1	NSYN	C	C	C	C	C	A	C	C	C	C	C	C	C	C	C	C	C	C	C	C	C	C	C	C	C	C	C	C	C	C	C	C	C	C	C	C	C	C	C	C	ECH74115_RS05215	976012	975719	294	187	TTC
NC_011353	975833	1	SYN	A	A	A	A	A	A	A	A	A	A	A	A	A	A	A	A	A	A	A	A	A	A	G	A	A	A	A	A	A	A	A	A	A	A	A	A	A	A	A	A	ECH74115_RS05215	976012	975719	294	180	ACC
NC_011353	976227	1	NSYN	C	C	C	C	C	C	C	C	C	C	C	C	C	C	C	C	C	C	C	C	C	C	C	C	C	C	C	C	C	T	C	C	C	C	C	C	C	C	C	C	ECH74115_RS05220	976580	976077	504	354	CAG
NC_011353	977300	1	NSYN	G	G	G	G	G	G	G	G	G	G	G	G	G	G	G	G	G	G	G	G	G	G	G	G	G	G	G	G	G	G	G	G	G	G	G	G	G	G	G	C	ECH74115_RS05225	977766	976879	888	467	GGC
NC_011353	977806	1	intergenic	A	A	A	A	A	A	A	A	A	A	A	A	A	A	T	T	T	T	T	T	T	T	A	A	A	A	A	A	A	A	A	A	A	A	A	A	A	A	A	A	intergenic	--	--	--	--	--
NC_011353	978205	1	SYN	T	T	T	T	T	T	T	T	T	T	T	T	T	T	T	T	T	T	T	T	T	T	T	T	T	T	T	T	T	T	T	T	T	T	T	T	T	T	A	T	ECH74115_RS05230	978119	978635	516	87	ACT
NC_011353	978485	1	NSYN	C	C	C	C	C	C	C	C	C	C	C	C	C	C	T	T	C	C	C	C	C	C	C	C	C	C	C	C	C	C	C	C	C	C	C	C	C	C	C	C	ECH74115_RS05230	978119	978635	516	367	CAC
NC_011353	979440	1	NSYN	T	T	T	T	T	T	T	T	T	T	T	T	T	T	T	T	T	T	T	T	T	T	T	T	T	T	T	T	T	C	T	T	T	T	T	T	T	T	T	T	ECH74115_RS05235	980266	978683	1584	827	ATC
NC_011353	979927	1	NSYN	G	G	G	G	G	A	G	G	G	G	G	G	G	G	G	G	G	G	G	G	G	G	G	G	G	G	G	G	G	G	G	G	G	G	G	G	G	G	G	G	ECH74115_RS05235	980266	978683	1584	340	CAG
NC_011353	980781	1	intergenic	C	C	C	C	C	C	C	C	C	C	C	C	C	C	C	C	C	C	C	C	C	C	T	C	C	C	C	C	C	C	C	C	C	C	C	C	C	C	C	C	intergenic	--	--	--	--	--
NC_011353	981221	1	NSYN	G	G	G	G	G	G	G	G	G	G	G	G	G	G	G	G	G	G	G	G	G	G	G	G	G	G	G	G	G	G	G	G	G	G	G	G	G	G	A	A	ECH74115_RS05245	980852	981320	468	370	GAA
NC_011353	981326	1	NSYN	C	C	C	C	C	C	C	C	C	C	C	T	C	C	C	C	C	C	C	C	C	C	C	C	C	C	C	C	C	C	C	C	C	C	C	C	C	C	C	C	ECH74115_RS05250	981316	982435	1119	11	CCT
NC_011353	981484	1	NSYN	G	G	G	G	G	G	G	G	G	G	G	G	G	G	G	G	G	G	G	G	G	G	G	G	G	G	G	G	G	T	G	G	G	G	G	G	G	G	G	G	ECH74115_RS05250	981316	982435	1119	169	GGT
NC_011353	981616	1	NSYN	A	A	A	A	A	A	A	A	A	A	A	A	A	A	A	A	A	A	A	A	A	A	A	A	A	A	A	A	A	A	A	A	A	A	A	A	A	A	G	G	ECH74115_RS05250	981316	982435	1119	301	ACG
NC_011353	982966	1	SYN	C	C	C	C	C	C	C	C	C	C	C	C	C	C	C	C	C	C	C	C	C	C	C	C	C	C	C	C	C	C	C	C	C	C	C	C	C	C	T	C	ECH74115_RS05255	983412	982492	921	447	CGG
NC_011353	983552	1	intergenic	T	T	T	T	T	T	T	T	T	T	T	T	T	T	T	T	T	T	T	T	T	T	T	T	T	T	T	T	T	T	T	T	T	T	T	T	T	T	C	C	intergenic	--	--	--	--	--
NC_011353	984364	1	NSYN	C	C	C	C	C	C	C	C	C	C	C	C	C	C	C	C	C	C	C	C	C	C	C	C	C	C	C	C	C	C	C	C	C	C	C	C	C	C	C	T	ECH74115_RS05260	983631	985224	1593	734	ACC
NC_011353	984395	1	SYN	C	C	C	C	C	C	C	C	T	C	C	C	C	C	C	C	C	C	C	C	C	C	C	C	C	C	C	C	C	C	C	C	C	C	C	C	C	C	C	C	ECH74115_RS05260	983631	985224	1593	765	AAC
NC_011353	984848	1	NSYN	C	C	C	C	C	C	C	C	C	C	C	C	C	C	C	C	C	C	C	C	C	C	C	C	C	C	C	C	C	C	C	C	C	C	C	C	C	C	G	C	ECH74115_RS05260	983631	985224	1593	1218	AGC
NC_011353	985130	1	SYN	C	C	C	C	C	C	C	C	C	C	C	C	C	C	C	C	C	C	C	C	C	C	C	C	C	C	C	C	C	C	C	C	C	C	C	C	C	C	T	T	ECH74115_RS05260	983631	985224	1593	1500	TCC
NC_011353	985843	1	NSYN	T	T	T	T	T	T	T	T	T	T	T	T	T	T	T	T	T	T	T	T	T	T	T	T	T	T	T	C	C	C	C	T	T	C	C	C	C	C	C	C	ECH74115_RS05265	986656	985391	1266	814	ACT
NC_011353	986690	1	intergenic	G	G	G	G	G	G	G	G	G	G	G	A	G	G	G	G	G	G	G	G	G	G	G	G	G	G	G	G	G	G	G	G	G	G	G	G	G	G	G	G	intergenic	--	--	--	--	--
NC_011353	986732	1	intergenic	C	C	C	C	C	C	C	C	C	C	C	C	C	C	C	C	C	C	C	C	C	C	C	C	C	C	C	C	C	C	C	A	A	C	C	C	C	C	C	C	intergenic	--	--	--	--	--
NC_011353	987102	1	NSYN	T	T	T	T	T	T	T	T	G	T	T	T	T	T	T	T	T	T	T	T	T	T	T	T	T	T	T	T	T	T	T	T	T	T	T	T	T	T	T	T	ECH74115_RS05270	987623	986808	816	522	TTT
NC_011353	987829	1	SYN	G	G	G	G	G	G	G	G	G	G	G	G	G	G	G	G	G	G	G	G	G	G	A	G	G	G	G	G	G	G	G	G	G	G	G	G	G	G	G	G	ECH74115_RS05275	990200	987769	2432	2372	TGA
NC_011353	987898	1	NSYN	C	C	C	C	C	C	C	C	C	C	C	C	C	C	C	C	C	C	C	C	C	C	C	C	C	C	C	C	C	A	C	C	C	C	C	C	C	C	C	C	ECH74115_RS05275	990200	987769	2432	2303	CCA
NC_011353	988149	1	SYN	G	T	T	T	T	T	T	T	T	T	T	T	T	T	T	T	T	T	T	T	T	T	T	G	T	T	T	T	T	T	T	T	T	T	T	T	T	T	T	T	ECH74115_RS05275	990200	987769	2432	2052	GGT
NC_011353	988665	1	SYN	G	G	G	G	G	G	G	G	G	G	G	G	G	G	G	G	G	G	G	G	G	G	G	G	G	G	G	G	G	A	G	G	G	G	G	G	G	G	G	G	ECH74115_RS05275	990200	987769	2432	1536	GCG
NC_011353	988899	1	SYN	T	T	T	T	T	T	T	T	T	T	T	T	T	T	T	T	T	T	T	T	T	T	T	T	T	T	T	T	T	T	T	T	T	T	T	T	T	T	C	C	ECH74115_RS05275	990200	987769	2432	1302	TGT
NC_011353	989054	1	SYN	T	T	T	T	T	T	T	T	T	T	T	T	T	T	T	T	T	T	T	T	T	T	G	T	T	T	T	T	T	T	T	T	T	T	T	T	T	T	T	T	ECH74115_RS05275	990200	987769	2432	1147	GGT
NC_011353	989701	1	NSYN	G	G	G	G	G	G	G	G	C	G	G	G	G	G	G	G	G	G	G	G	G	G	G	G	G	G	G	G	G	G	G	G	G	G	G	G	G	G	G	G	ECH74115_RS05275	990200	987769	2432	500	CGC
NC_011353	990547	1	NSYN	C	C	C	C	C	C	C	C	C	C	C	C	C	C	C	C	C	C	C	C	C	C	C	C	C	C	C	C	C	C	C	C	C	C	C	C	C	C	T	T	ECH74115_RS05280	991105	990206	900	559	GTC
NC_011353	990820	1	SYN	A	A	A	A	A	A	A	A	A	A	A	A	A	A	A	A	A	A	A	A	A	A	A	A	A	A	A	C	C	C	C	C	C	C	C	C	C	C	C	C	ECH74115_RS05280	991105	990206	900	286	CGA
NC_011353	990925	1	NSYN	T	T	T	T	T	T	T	T	T	T	T	T	T	T	T	T	T	T	T	T	T	T	T	T	T	T	T	T	T	T	T	T	T	T	T	T	T	T	T	C	ECH74115_RS05280	991105	990206	900	181	GGT
NC_011353	991115	1	intergenic	T	T	T	T	T	T	T	T	T	T	T	T	T	T	T	T	T	T	T	T	T	T	T	T	T	T	T	T	T	C	T	T	T	T	T	T	T	T	T	T	intergenic	--	--	--	--	--
NC_011353	991122	1	intergenic	C	C	C	C	C	C	C	C	C	C	C	C	C	C	C	C	C	C	C	C	C	C	C	C	C	C	C	T	T	C	T	C	C	T	T	T	T	T	C	C	intergenic	--	--	--	--	--
NC_011353	991139	1	intergenic	A	A	A	A	A	A	A	A	A	A	A	A	A	A	T	T	A	A	A	A	A	A	A	A	A	A	A	A	A	A	A	A	A	A	A	A	A	A	A	A	intergenic	--	--	--	--	--
NC_011353	991140	1	intergenic	C	C	C	C	C	C	C	C	C	C	C	C	C	C	C	C	C	C	C	C	C	C	C	C	C	C	C	C	C	C	C	C	C	C	C	A	C	C	C	C	intergenic	--	--	--	--	--
NC_011353	991154	1	intergenic	T	T	T	T	T	T	T	T	T	T	T	T	T	T	T	T	T	T	T	T	T	T	C	T	T	T	T	T	T	T	T	T	T	T	T	T	T	T	T	T	intergenic	--	--	--	--	--
NC_011353	991156	1	intergenic	A	A	A	A	A	A	A	A	A	A	A	A	A	A	A	A	A	A	A	A	A	A	A	A	A	A	A	A	A	A	A	A	A	A	A	A	A	A	G	G	intergenic	--	--	--	--	--
NC_011353	991391	1	SYN	T	T	T	T	T	T	T	T	T	T	T	T	T	T	T	T	T	T	T	T	T	T	T	T	T	T	T	T	T	C	T	T	T	T	T	T	T	T	T	T	ECH74115_RS05285	991236	991899	663	156	GGT
NC_011353	992276	1	NSYN	A	G	G	G	G	G	G	G	G	G	G	G	G	G	G	G	G	G	G	G	G	G	G	A	G	G	G	G	G	G	G	G	G	G	G	G	G	G	G	G	ECH74115_RS05290	992826	992077	750	551	CAC
NC_011353	992394	1	NSYN	C	C	C	C	C	C	C	C	C	C	C	C	C	C	C	C	C	C	C	C	C	C	C	C	C	C	C	C	C	C	C	C	C	C	C	C	C	C	T	C	ECH74115_RS05290	992826	992077	750	433	CGC
NC_011353	992662	1	SYN	G	G	G	G	G	G	G	G	G	G	G	G	G	G	G	G	G	G	G	G	G	G	G	G	G	G	G	G	G	G	G	G	G	G	G	G	G	G	T	T	ECH74115_RS05290	992826	992077	750	165	GAC
NC_011353	993609	1	SYN	C	C	C	C	C	C	C	C	C	C	C	C	C	C	C	C	C	C	C	C	C	C	C	C	C	C	C	C	C	C	C	C	C	C	C	C	C	C	T	T	ECH74115_RS05295	994061	992826	1236	453	CGG
NC_011353	993845	1	SYN	G	G	G	G	G	G	G	G	G	G	G	G	G	G	G	G	G	G	G	G	G	G	G	G	G	G	G	C	C	G	C	G	G	C	C	C	C	C	G	G	ECH74115_RS05295	994061	992826	1236	217	CGG
NC_011353	994610	1	NSYN	T	T	T	T	T	T	T	T	T	T	T	T	T	T	T	T	T	T	T	T	T	T	T	T	T	T	T	C	C	C	C	T	T	C	C	C	C	C	C	C	ECH74115_RS05300	994265	994613	348	346	TAA
NC_011353	995002	1	SYN	C	C	C	C	C	C	C	C	C	C	T	C	C	C	C	C	C	C	C	C	C	C	C	C	C	C	C	C	C	C	C	C	C	C	C	C	C	C	C	C	ECH74115_RS05305	994625	995231	606	378	GCC
NC_011353	995033	1	NSYN	G	G	G	G	G	G	G	G	G	G	G	G	G	G	G	G	G	G	G	G	G	G	G	G	G	G	G	G	G	G	G	G	G	G	G	G	G	G	A	G	ECH74115_RS05305	994625	995231	606	409	GCG
NC_011353	995499	1	NSYN	G	G	G	G	G	G	G	G	G	G	G	G	G	G	G	G	G	G	G	G	G	G	G	G	G	G	G	A	A	G	A	G	G	A	A	A	A	A	G	G	ECH74115_RS05310	995217	997089	1872	283	GCT
NC_011353	995806	1	NSYN	C	C	C	C	C	C	C	C	C	C	C	C	C	C	C	C	C	C	C	C	C	C	C	C	C	C	C	C	C	C	C	C	C	C	C	C	C	C	T	T	ECH74115_RS05310	995217	997089	1872	590	ACC
NC_011353	996185	1	SYN	C	T	T	T	T	T	T	T	T	T	T	T	C	C	C	C	C	C	C	C	C	C	C	C	C	C	C	C	C	C	C	C	C	C	C	C	C	C	C	C	ECH74115_RS05310	995217	997089	1872	969	TTC
NC_011353	996521	1	SYN	A	A	A	A	A	A	A	A	A	A	A	A	A	A	A	A	A	A	A	A	A	A	A	A	A	A	A	T	T	A	T	A	A	T	T	T	T	T	A	A	ECH74115_RS05310	995217	997089	1872	1305	CCA
NC_011353	998942	1	NSYN	G	G	G	G	G	G	G	G	G	G	G	G	G	G	G	G	G	G	G	G	G	G	G	G	G	G	G	C	C	C	C	G	G	C	C	C	C	C	C	C	ECH74115_RS05320	998664	999585	921	279	AGG
NC_011353	998982	1	NSYN	G	G	G	G	G	G	G	G	G	G	G	G	G	G	G	G	G	G	G	G	G	G	G	G	G	G	G	C	C	G	C	G	G	C	C	C	C	C	G	G	ECH74115_RS05320	998664	999585	921	319	GTC
NC_011353	999301	0.5	NSYN	T	T	T	T	T	T	T	T	T	T	T	T	G	G	T	T	T	T	T	T	T	T	T	T	T	T	T	T	T	T	T	T	T	T	T	T	T	T	G	T	ECH74115_RS05320	998664	999585	921	638	GTG
NC_011353	1001082	1	NSYN	A	A	A	A	A	A	A	A	A	A	A	A	A	A	A	A	A	A	A	A	A	A	A	A	A	A	A	G	G	G	G	G	G	G	G	G	G	G	G	G	ECH74115_RS05330	1000676	1003025	2349	407	CAG
NC_011353	1001633	1	NSYN	A	A	A	A	A	A	A	A	A	A	A	A	A	A	A	A	A	A	A	A	A	A	A	A	A	A	A	G	G	G	G	G	G	G	G	G	G	G	G	G	ECH74115_RS05330	1000676	1003025	2349	958	ATT
NC_011353	1002118	1	SYN	C	C	C	C	C	C	C	C	C	C	C	C	C	C	C	C	C	C	C	C	C	C	C	C	C	C	C	C	C	C	C	T	T	C	C	C	C	C	C	C	ECH74115_RS05330	1000676	1003025	2349	1443	GCC
NC_011353	1002713	1	NSYN	T	T	T	T	T	T	T	T	T	T	T	T	T	T	T	T	T	T	T	T	T	T	T	T	T	T	T	T	T	T	T	T	T	T	T	T	T	T	G	G	ECH74115_RS05330	1000676	1003025	2349	2038	TTA
NC_011353	1002944	1	NSYN	G	G	G	G	G	G	G	G	G	G	G	A	G	G	G	G	G	G	G	G	G	G	G	G	G	G	G	G	G	G	G	G	G	G	G	G	G	G	G	G	ECH74115_RS05330	1000676	1003025	2349	2269	GTT
NC_011353	1004174	1	SYN	G	A	A	A	A	A	A	G	G	G	G	G	G	G	G	G	G	G	G	G	G	G	G	G	G	G	G	G	G	G	G	G	G	G	G	G	G	G	G	G	ECH74115_RS05335	1003032	1004361	1329	1143	ACG
NC_011353	1004243	1	SYN	C	C	C	C	C	C	C	C	C	C	C	C	C	C	C	C	C	C	C	C	C	C	C	C	C	A	A	C	C	C	C	C	C	C	C	C	C	C	C	C	ECH74115_RS05335	1003032	1004361	1329	1212	ACC
NC_011353	1005113	1	NSYN	C	C	C	C	C	C	C	C	C	C	C	C	C	C	C	C	C	C	C	C	C	C	C	C	C	C	C	C	C	C	C	T	T	C	C	C	C	C	C	C	ECH74115_RS05345	1005135	1004749	387	23	TCG
NC_011353	1005197	1	intergenic	A	A	A	A	A	A	A	A	A	A	A	A	A	A	A	A	A	A	A	A	A	A	A	A	C	A	A	A	A	A	A	A	A	A	A	A	A	A	A	A	intergenic	--	--	--	--	--
NC_011353	1005638	1	NSYN	T	T	T	T	T	T	T	T	T	T	T	T	T	T	T	T	T	T	T	T	T	T	T	T	T	T	T	T	T	T	T	T	T	T	T	T	T	T	G	G	ECH74115_RS05350	1006686	1005361	1326	1049	CTG
NC_011353	1005759	1	NSYN	C	C	C	C	C	C	C	C	C	C	C	T	C	C	C	C	C	C	C	C	C	C	C	C	C	C	C	C	C	C	C	C	C	C	C	C	C	C	C	C	ECH74115_RS05350	1006686	1005361	1326	928	GCC
NC_011353	1006305	1	NSYN	G	G	G	G	G	G	G	G	G	G	G	G	G	G	G	G	G	G	G	G	G	G	G	G	G	G	G	G	G	A	G	G	G	G	G	G	G	G	G	G	ECH74115_RS05350	1006686	1005361	1326	382	CAG
NC_011353	1007039	1	NSYN	T	T	T	T	T	T	T	T	T	T	T	T	A	A	T	T	T	T	T	T	T	T	T	T	T	T	T	T	T	T	T	T	T	T	T	T	T	T	T	T	ECH74115_RS05355	1006899	1007283	384	141	TTT
NC_011353	1007957	1	NSYN	C	C	C	C	C	C	C	C	C	C	C	C	C	C	C	C	C	T	C	C	C	C	C	C	C	C	C	C	C	C	C	C	C	C	C	C	C	C	C	C	ECH74115_RS05360	1007393	1008509	1116	565	CAG
NC_011353	1007970	1	NSYN	C	C	C	C	C	C	C	C	C	C	C	T	C	C	C	C	C	C	C	C	C	C	C	C	C	C	C	C	C	C	C	C	C	C	C	C	C	C	C	C	ECH74115_RS05360	1007393	1008509	1116	578	CCG
NC_011353	1010219	1	SYN	T	T	T	T	T	T	T	T	T	T	T	T	T	T	T	T	T	T	T	T	T	T	T	T	T	T	T	T	T	G	T	T	T	T	T	T	T	T	T	T	ECH74115_RS05370	1009377	1010580	1203	843	GGT
NC_011353	1010623	1	intergenic	T	T	T	T	T	T	T	T	T	T	T	T	T	T	T	T	T	T	T	T	T	T	T	T	T	T	T	T	T	T	T	C	C	T	T	T	T	T	T	T	intergenic	--	--	--	--	--
NC_011353	1011333	1	NSYN	G	G	G	G	G	G	G	G	G	A	A	G	G	G	G	G	G	G	G	G	G	G	G	G	G	G	G	G	G	G	G	G	G	G	G	G	G	G	G	G	ECH74115_RS05375	1011384	1010626	759	52	GCG
NC_011353	1012776	1	NSYN	A	A	A	A	A	A	A	A	A	A	A	A	A	A	A	G	A	A	A	A	A	A	A	A	A	A	A	A	A	A	A	A	A	A	A	A	A	A	A	A	ECH74115_RS05385	1012323	1013556	1233	454	ATT
NC_011353	1012815	1	NSYN	A	A	A	A	A	A	A	A	A	A	C	A	A	A	A	A	A	A	A	A	A	A	A	A	A	A	A	A	A	A	A	A	A	A	A	A	A	A	A	A	ECH74115_RS05385	1012323	1013556	1233	493	ATC
NC_011353	1014667	1	NSYN	G	G	G	G	G	G	G	G	G	G	G	G	G	G	G	G	G	G	G	G	G	G	G	G	G	G	G	G	G	G	G	G	G	G	G	G	G	G	T	T	ECH74115_RS05395	1014781	1013966	816	115	GCG
NC_011353	1015131	1	NSYN	T	T	T	T	T	T	T	T	T	T	T	T	T	T	T	T	T	T	T	T	T	T	T	T	T	T	T	T	T	T	T	T	T	T	T	T	T	T	C	C	ECH74115_RS05400	1015989	1014781	1209	859	ACT
NC_011353	1016889	1	SYN	G	G	G	G	G	G	G	G	G	G	G	G	G	G	G	G	G	G	G	G	G	G	G	G	G	G	G	G	G	G	G	G	G	G	G	G	G	G	A	A	ECH74115_RS05410	1018469	1016784	1686	1581	GCG
NC_011353	1018405	1	NSYN	G	G	G	G	G	G	G	G	G	G	G	G	G	G	G	G	G	G	G	G	G	G	G	G	G	G	G	A	A	G	A	G	G	A	A	A	A	A	G	G	ECH74115_RS05410	1018469	1016784	1686	65	CGC
NC_011353	1018497	1	intergenic	G	A	A	A	A	A	A	A	G	G	G	G	G	G	G	G	G	G	G	G	G	G	G	G	G	G	G	G	G	G	G	G	G	G	G	G	G	G	G	G	intergenic	--	--	--	--	--
NC_011353	1018521	1	intergenic	T	C	C	C	C	C	C	C	C	C	C	C	C	C	C	C	C	C	C	C	C	C	C	T	C	C	C	C	C	C	C	C	C	C	C	C	C	C	C	C	intergenic	--	--	--	--	--
NC_011353	1018628	1	intergenic	C	C	C	C	C	T	C	C	C	C	C	C	C	C	C	C	C	C	C	C	C	C	C	C	C	C	C	C	C	C	C	C	C	C	C	C	C	C	C	C	intergenic	--	--	--	--	--
NC_011353	1018640	1	intergenic	C	C	C	C	C	C	C	C	C	C	C	C	C	C	C	C	A	C	C	C	C	C	C	C	C	C	C	C	C	C	C	C	C	C	C	C	C	C	C	C	intergenic	--	--	--	--	--
NC_011353	1019868	1	NSYN	G	G	G	G	G	G	G	G	G	G	G	G	G	G	G	G	G	G	G	G	G	G	G	G	G	G	G	G	G	G	G	G	G	G	G	G	G	G	G	A	ECH74115_RS05430	1019834	1020557	723	35	CGC
NC_011353	1019935	1	SYN	C	C	C	C	C	C	C	C	C	C	C	C	C	C	C	C	C	C	C	C	C	C	C	C	C	C	C	C	C	C	C	C	C	C	C	C	C	C	T	C	ECH74115_RS05430	1019834	1020557	723	102	GCC
NC_011353	1020458	1	NSYN	C	C	C	C	C	C	C	C	C	C	C	C	C	C	C	C	C	C	C	C	C	C	C	C	C	C	C	C	C	C	C	T	T	C	C	C	C	C	C	C	ECH74115_RS05430	1019834	1020557	723	625	CGG
NC_011353	1020554	0.5	NSYN	T	T	T	T	T	T	T	T	T	T	T	T	T	T	T	A	T	T	T	T	T	T	T	T	T	T	A	T	T	T	T	T	T	T	T	T	T	T	T	T	ECH74115_RS05430	1019834	1020557	723	721	TAA
NC_011353	1020607	1	intergenic	G	G	G	G	G	G	G	G	G	G	G	G	G	G	G	G	G	G	G	G	G	G	G	G	G	G	G	G	G	G	G	G	G	G	G	G	G	G	A	A	intergenic	--	--	--	--	--
NC_011353	1020983	1	NSYN	C	C	C	C	C	C	C	C	C	C	T	C	C	C	C	C	C	C	C	C	C	C	C	C	C	C	C	C	C	C	C	C	C	C	C	C	C	C	C	C	ECH74115_RS05435	1020617	1021520	903	367	CCG
NC_011353	1021452	1	NSYN	C	C	C	C	C	C	C	C	C	C	C	C	C	C	C	C	C	C	C	C	C	C	T	C	C	C	C	C	C	C	C	C	C	C	C	C	C	C	C	C	ECH74115_RS05435	1020617	1021520	903	836	GCG
NC_011353	1021554	1	intergenic	T	T	T	T	T	T	T	T	T	T	T	T	T	T	T	T	T	T	T	T	T	T	T	T	T	T	T	G	G	G	G	G	G	G	G	G	G	G	G	G	intergenic	--	--	--	--	--
NC_011353	1021585	1	intergenic	T	T	T	T	T	T	T	T	A	A	A	T	T	T	T	T	T	T	T	T	T	T	T	T	T	T	T	T	T	T	T	T	T	T	T	T	T	T	T	T	intergenic	--	--	--	--	--
NC_011353	1022113	1	intergenic	G	G	G	G	G	G	G	G	G	G	G	G	A	A	A	A	A	A	A	A	A	A	G	G	G	G	G	G	G	G	G	G	G	G	G	G	G	G	G	G	intergenic	--	--	--	--	--
NC_011353	1022172	1	intergenic	C	C	C	C	C	C	C	C	C	C	C	C	C	C	C	C	C	C	C	C	C	C	C	C	C	C	C	C	C	C	C	C	C	C	C	C	C	C	T	T	intergenic	--	--	--	--	--
NC_011353	1024044	1	NSYN	G	G	G	G	G	G	G	G	G	G	G	G	G	G	G	G	G	G	G	G	G	G	G	G	G	G	G	G	G	G	G	G	G	G	G	G	G	G	G	T	ECH74115_RS05455	1023641	1024775	1134	404	GGC
NC_011353	1024231	1	SYN	A	A	A	A	A	A	A	A	A	A	A	A	A	A	A	A	A	A	A	A	A	A	A	A	A	A	A	A	A	A	A	A	A	A	A	A	A	A	G	G	ECH74115_RS05455	1023641	1024775	1134	591	GAA
NC_011353	1024862	1	NSYN	C	C	C	C	C	C	C	C	C	C	C	C	C	C	C	C	C	C	C	C	C	C	C	C	C	C	C	C	C	C	C	C	C	C	C	T	C	C	C	C	ECH74115_RS05460	1024784	1025738	954	79	CAT
NC_011353	1025055	1	NSYN	G	G	G	G	G	G	G	G	G	G	G	G	G	G	G	G	G	G	G	G	G	G	G	G	G	G	G	G	G	G	G	G	G	G	G	G	G	G	A	A	ECH74115_RS05460	1024784	1025738	954	272	GGC
NC_011353	1025300	1	NSYN	G	G	G	G	G	G	G	G	G	G	G	G	G	G	G	G	G	G	G	G	G	G	G	G	G	G	G	G	G	G	G	G	G	G	G	G	A	G	G	G	ECH74115_RS05460	1024784	1025738	954	517	GTT
NC_011353	1026322	1	NSYN	G	G	G	G	G	G	G	G	G	G	G	G	G	G	G	G	G	G	G	G	G	G	G	G	G	G	G	A	A	A	A	A	A	A	A	A	A	A	A	A	ECH74115_RS05465	1025734	1026580	846	589	GTC
NC_011353	1026468	1	SYN	A	A	A	A	A	A	A	A	A	A	A	A	A	A	A	A	A	A	A	A	A	A	A	A	A	A	A	G	G	G	G	G	G	G	G	G	G	G	G	G	ECH74115_RS05465	1025734	1026580	846	735	CTA
NC_011353	1026668	1	NSYN	G	G	G	G	G	G	G	G	G	G	G	G	G	G	G	G	G	G	G	G	G	G	G	G	G	G	G	G	G	G	G	G	G	G	G	G	G	G	T	T	ECH74115_RS05470	1026639	1027128	489	30	AAG
NC_011353	1026691	1	NSYN	G	G	G	G	G	G	G	G	G	G	G	G	G	G	G	G	G	G	G	G	G	G	G	G	G	G	G	G	G	G	G	G	G	G	G	G	G	G	G	T	ECH74115_RS05470	1026639	1027128	489	53	CGC
NC_011353	1027330	1	NSYN	T	T	T	T	T	T	T	T	T	G	G	T	T	T	T	T	T	T	T	T	T	T	T	T	T	T	T	T	T	T	T	T	T	T	T	T	T	T	T	T	ECH74115_RS05475	1027168	1028296	1128	163	TTT
NC_011353	1028573	1	intergenic	G	G	G	G	G	G	G	G	G	G	G	G	G	G	G	G	G	G	G	G	G	G	G	G	G	G	G	T	T	T	T	G	G	T	T	T	T	T	T	T	intergenic	--	--	--	--	--
NC_011353	1030101	1	NSYN	T	T	T	T	T	T	T	T	T	T	T	T	T	T	T	T	T	T	T	T	T	T	T	T	T	T	T	T	T	T	T	T	T	T	T	T	T	T	G	G	ECH74115_RS05485	1029940	1030261	321	162	GAT
NC_011353	1030146	1	SYN	C	C	C	C	C	C	C	C	C	C	C	C	T	T	C	C	C	C	C	C	C	C	C	C	C	C	C	C	C	C	C	C	C	C	C	C	C	C	C	C	ECH74115_RS05485	1029940	1030261	321	207	GAC
NC_011353	1030582	1	NSYN	G	A	A	A	A	A	A	G	G	G	G	G	G	G	G	G	G	G	G	G	G	G	G	G	G	G	G	G	G	G	G	G	G	G	G	G	G	G	G	G	ECH74115_RS05490	1030272	1031754	1482	311	GGG
NC_011353	1030658	1	SYN	G	G	G	G	G	G	G	G	G	G	G	G	G	G	G	G	G	G	G	G	G	G	G	G	G	G	G	A	G	G	G	G	G	G	G	G	G	G	G	G	ECH74115_RS05490	1030272	1031754	1482	387	GCG
NC_011353	1031193	1	NSYN	A	A	A	A	A	A	A	A	A	A	A	A	A	A	A	A	A	A	A	A	A	A	A	A	A	A	A	A	A	A	A	A	A	A	A	A	A	A	G	G	ECH74115_RS05490	1030272	1031754	1482	922	AAC
NC_011353	1031588	1	SYN	G	G	G	G	G	G	G	G	G	G	G	G	G	G	G	G	G	G	G	A	G	G	G	G	G	G	G	G	G	G	G	G	G	G	G	G	G	G	G	G	ECH74115_RS05490	1030272	1031754	1482	1317	GGG
NC_011353	1032086	1	SYN	C	C	C	C	C	C	C	C	C	C	C	A	C	C	C	C	C	C	C	C	C	C	C	C	C	C	C	C	C	C	C	C	C	C	C	C	C	C	C	C	ECH74115_RS05495	1032535	1031804	732	450	CGT
NC_011353	1032386	1	NSYN	T	T	T	T	T	T	T	T	T	T	T	T	T	T	T	T	T	T	T	T	T	T	T	T	T	T	T	T	T	T	T	T	T	T	T	T	T	T	C	C	ECH74115_RS05495	1032535	1031804	732	150	TAG
NC_011353	1033710	1	SYN	G	A	A	A	A	A	A	A	A	A	A	A	G	G	G	G	G	G	G	G	G	G	G	G	G	G	G	G	G	G	G	G	G	G	G	G	G	G	G	G	ECH74115_RS05505	1034210	1033494	717	501	GTT
NC_011353	1034136	1	SYN	C	C	C	C	C	C	C	C	C	C	C	C	C	C	T	T	C	C	C	C	C	C	C	C	C	C	C	C	C	C	C	C	C	C	C	C	C	C	C	C	ECH74115_RS05505	1034210	1033494	717	75	CCC
NC_011353	1034887	1	NSYN	T	T	T	T	T	T	T	T	T	T	T	T	T	T	T	T	T	T	T	T	T	T	T	T	T	T	T	T	T	T	T	T	T	T	T	T	T	T	T	C	ECH74115_RS05510	1034948	1034217	732	62	TTC
NC_011353	1034958	1	intergenic	C	C	C	C	C	C	C	C	C	C	C	C	C	C	A	A	A	A	A	A	A	A	C	C	C	C	C	C	C	C	C	C	C	C	C	C	C	C	C	C	intergenic	--	--	--	--	--
NC_011353	1035721	1	intergenic	A	A	A	A	A	A	A	A	A	A	A	A	A	A	A	A	A	A	A	A	A	A	A	A	A	A	A	A	A	G	A	A	A	A	A	A	A	A	A	A	intergenic	--	--	--	--	--
NC_011353	1035803	1	intergenic	T	T	T	T	T	T	T	T	T	T	T	T	T	T	T	T	T	T	T	T	T	T	T	T	T	T	T	T	T	T	T	T	T	T	T	T	T	T	T	C	intergenic	--	--	--	--	--
NC_011353	1035928	1	NSYN	G	G	G	G	G	G	G	G	G	G	G	G	G	G	G	G	G	G	G	G	G	G	G	G	G	G	G	G	G	C	G	G	G	G	G	G	G	G	G	G	ECH74115_RS05520	1036427	1035912	516	500	GGA
NC_011353	1035935	1	NSYN	G	G	G	G	G	G	G	G	G	G	G	G	T	T	T	T	T	T	T	T	T	T	G	G	G	G	G	G	G	G	G	G	G	G	G	G	G	G	G	G	ECH74115_RS05520	1036427	1035912	516	493	ACG
NC_011353	1036273	1	NSYN	T	T	T	T	T	T	T	T	T	T	T	T	T	T	T	T	T	T	T	T	T	T	T	T	T	T	T	C	C	C	C	C	C	C	C	C	C	C	C	C	ECH74115_RS05520	1036427	1035912	516	155	GTG
NC_011353	1036575	1	NSYN	T	T	T	T	T	T	T	T	T	T	T	T	T	T	T	T	T	T	T	T	T	T	T	T	T	T	T	T	T	C	T	T	T	T	T	T	T	T	T	T	ECH74115_RS05525	1036623	1036441	183	49	GCT
NC_011353	1037056	1	NSYN	G	G	G	G	G	G	G	G	G	G	G	G	G	G	G	G	G	G	G	G	G	G	G	G	G	G	G	T	T	T	T	G	G	T	T	T	T	T	T	T	ECH74115_RS05530	1037051	1038851	1800	6	GAG
NC_011353	1037483	1	SYN	C	C	C	C	C	C	C	C	C	C	C	C	C	C	C	C	C	C	C	C	C	C	C	C	C	C	C	C	C	C	C	C	C	C	C	C	C	C	T	T	ECH74115_RS05530	1037051	1038851	1800	433	CTG
NC_011353	1038102	1	NSYN	T	T	T	T	T	T	T	T	T	T	T	T	T	T	T	T	T	T	T	T	T	T	T	T	T	T	T	T	T	T	T	T	T	T	T	T	T	T	G	G	ECH74115_RS05530	1037051	1038851	1800	1052	TTA
NC_011353	1038873	1	NSYN	G	G	G	G	G	G	G	G	G	G	G	G	G	G	G	G	G	G	G	G	G	G	G	G	G	G	G	G	G	A	G	G	G	G	G	G	G	G	G	G	ECH74115_RS05535	1039006	1038818	189	134	GGG
NC_011353	1038987	1	NSYN	C	C	C	C	C	C	C	C	C	C	C	C	C	C	C	C	C	C	C	C	C	C	C	C	C	C	C	C	C	C	C	T	T	C	C	C	C	C	C	C	ECH74115_RS05535	1039006	1038818	189	20	ACC
NC_011353	1039272	1	NSYN	C	C	C	C	C	C	C	C	C	C	C	C	C	C	C	C	C	G	C	C	C	C	C	C	C	C	C	C	C	C	C	C	C	C	C	C	C	C	C	C	ECH74115_RS05540	1039061	1039385	324	212	GCG
NC_011353	1039731	1	SYN	C	C	C	C	C	C	C	C	C	C	C	C	C	C	C	C	C	C	C	C	C	C	C	C	C	C	C	C	C	T	C	C	C	C	C	C	C	C	C	C	ECH74115_RS05545	1039381	1040212	831	351	GGC
NC_011353	1040597	1	SYN	C	C	C	C	C	C	C	C	C	C	C	C	C	C	C	C	C	C	C	C	C	C	C	C	C	C	C	C	C	C	C	T	T	C	C	C	C	C	C	C	ECH74115_RS05550	1041221	1040208	1014	625	TTC
NC_011353	1040931	1	NSYN	T	T	T	T	T	T	T	T	T	T	T	T	T	T	T	T	T	T	T	T	T	T	T	T	T	T	T	C	C	C	C	C	C	C	C	C	C	C	C	C	ECH74115_RS05550	1041221	1040208	1014	291	TAG
NC_011353	1041070	1	NSYN	T	T	T	T	T	T	T	T	T	T	T	T	T	T	T	T	T	T	T	T	T	T	A	T	T	T	T	T	T	T	T	T	T	T	T	T	T	T	T	T	ECH74115_RS05550	1041221	1040208	1014	152	ATC
NC_011353	1041458	1	SYN	A	A	A	A	A	A	A	A	A	A	A	A	A	A	A	A	A	A	A	A	A	A	A	A	A	A	A	A	A	C	A	A	A	A	A	A	A	A	A	A	ECH74115_RS05555	1042750	1041320	1431	1293	AGT
NC_011353	1041635	1	SYN	A	A	A	A	A	A	A	A	A	A	A	A	A	A	A	T	A	A	A	A	A	A	A	A	A	A	A	A	A	A	A	A	A	A	A	A	A	A	A	A	ECH74115_RS05555	1042750	1041320	1431	1116	ACC
NC_011353	1041692	1	SYN	A	A	A	A	A	A	A	A	A	A	A	A	A	A	A	C	A	A	A	A	A	A	A	A	A	A	A	A	A	A	A	A	A	A	A	A	A	A	A	A	ECH74115_RS05555	1042750	1041320	1431	1059	ACG
NC_011353	1042032	1	NSYN	C	C	C	C	C	C	C	C	C	C	C	C	C	C	C	C	C	C	C	C	C	C	C	C	C	C	C	C	C	C	C	C	C	C	C	C	C	C	T	C	ECH74115_RS05555	1042750	1041320	1431	719	GCG
NC_011353	1042836	1	NSYN	C	C	C	C	C	C	C	C	T	T	T	C	C	C	C	C	C	C	C	C	C	C	C	C	C	C	C	C	C	C	C	C	C	C	C	C	C	C	C	C	ECH74115_RS05560	1043762	1042761	1002	927	CAG
NC_011353	1043213	1	NSYN	G	G	G	G	G	G	G	G	G	G	G	G	G	G	G	G	G	G	G	G	G	G	G	G	G	G	G	T	T	T	T	T	T	T	T	T	T	T	T	T	ECH74115_RS05560	1043762	1042761	1002	550	GAG
NC_011353	1043495	1	NSYN	C	C	C	C	C	C	C	C	C	C	C	C	C	C	C	C	C	C	C	C	C	T	C	C	C	C	C	C	C	C	C	C	C	C	C	C	C	C	C	C	ECH74115_RS05560	1043762	1042761	1002	268	ACC
NC_011353	1044363	1	SYN	C	C	C	C	C	C	C	C	C	C	C	C	C	C	C	C	C	C	C	C	C	C	C	C	T	T	T	C	C	C	C	C	C	C	C	C	C	C	C	C	ECH74115_RS05565	1045517	1043799	1719	1155	CAC
NC_011353	1045346	1	NSYN	C	C	C	C	C	C	C	C	C	C	C	C	T	T	C	C	C	C	C	C	C	C	C	C	C	C	C	C	C	C	C	C	C	C	C	C	C	C	C	C	ECH74115_RS05565	1045517	1043799	1719	172	GCC
NC_011353	1045728	1	SYN	C	C	C	C	C	C	C	C	C	C	C	C	C	C	C	C	C	C	C	C	C	C	C	C	C	C	C	C	C	C	C	C	C	C	C	C	C	C	T	C	ECH74115_RS05570	1046618	1045650	969	891	CGT
NC_011353	1045917	1	SYN	A	A	A	A	A	A	A	A	A	A	A	A	C	C	C	C	C	C	C	C	C	C	C	A	A	A	A	C	C	C	C	C	C	C	C	C	C	C	C	C	ECH74115_RS05570	1046618	1045650	969	702	AGC
NC_011353	1046198	1	NSYN	C	C	C	C	C	C	C	C	C	C	C	C	C	C	C	C	C	C	C	C	C	C	C	C	C	C	C	C	C	C	C	C	C	C	C	C	C	C	T	T	ECH74115_RS05570	1046618	1045650	969	421	ATC
NC_011353	1046431	1	NSYN	G	G	G	G	G	G	G	G	G	G	G	G	G	G	G	G	G	G	G	G	G	G	G	G	G	G	G	G	G	G	G	G	G	G	G	G	G	G	A	A	ECH74115_RS05570	1046618	1045650	969	188	TGG
NC_011353	1046739	1	NSYN	G	G	G	G	G	G	G	G	G	G	G	G	G	G	G	G	G	G	G	G	G	G	G	G	G	G	G	G	G	G	G	G	G	G	G	G	G	G	T	T	ECH74115_RS05575	1048282	1046630	1653	1544	AGT
NC_011353	1047014	1	NSYN	T	T	T	T	T	T	T	T	T	T	T	T	T	T	T	T	T	T	T	T	T	T	T	T	T	T	T	T	T	T	T	T	T	T	T	T	T	T	C	C	ECH74115_RS05575	1048282	1046630	1653	1269	TGG
NC_011353	1047584	1	SYN	C	C	C	C	C	C	C	C	C	C	C	C	C	C	T	T	C	C	C	C	C	C	C	C	C	C	C	C	C	C	C	C	C	C	C	C	C	C	C	C	ECH74115_RS05575	1048282	1046630	1653	699	CTG
NC_011353	1048492	1	SYN	C	C	C	C	C	C	C	C	C	C	C	T	C	C	C	C	C	C	C	C	C	C	C	C	C	C	C	C	C	C	C	C	C	C	C	C	C	C	C	C	ECH74115_RS05580	1049325	1048426	900	834	CGC
NC_011353	1049223	1	NSYN	A	A	A	A	A	A	A	A	A	A	A	T	A	A	A	A	A	A	A	A	A	A	A	A	A	A	A	A	A	A	A	A	A	A	A	A	A	A	A	A	ECH74115_RS05580	1049325	1048426	900	103	CCA
NC_011353	1049331	1	intergenic	A	A	A	A	A	A	A	A	A	A	A	A	A	A	A	A	A	A	A	A	A	A	A	A	A	A	A	C	C	C	C	A	A	C	C	C	C	C	C	C	intergenic	--	--	--	--	--
NC_011353	1049447	1	intergenic	C	C	C	C	C	C	C	C	C	C	C	C	C	C	C	C	C	C	C	C	C	C	C	C	C	C	C	C	C	C	C	C	C	C	C	C	C	C	T	C	intergenic	--	--	--	--	--
NC_011353	1049718	1	SYN	C	C	C	C	C	C	C	C	C	C	C	C	C	C	C	C	C	C	C	C	C	C	C	C	C	C	C	C	C	C	C	C	C	C	C	C	C	C	T	T	ECH74115_RS30385	1049455	1049830	375	264	ACC
NC_011353	1049890	1	NSYN	G	G	G	G	G	G	G	G	G	G	G	G	G	G	A	A	A	A	A	A	A	A	G	G	G	G	G	G	G	G	G	G	G	G	G	G	G	G	G	G	ECH74115_RS05585	1050478	1049783	696	589	CTG
NC_011353	1050217	1	NSYN	G	G	G	G	G	G	G	G	G	G	G	G	G	G	G	G	G	G	G	G	A	G	G	G	G	G	G	G	G	G	G	G	G	G	G	G	G	G	G	G	ECH74115_RS05585	1050478	1049783	696	262	CTG
NC_011353	1050260	1	SYN	G	G	G	G	G	G	G	G	G	G	G	G	G	G	G	G	G	G	G	G	G	G	G	G	G	G	G	A	A	G	A	G	G	A	A	A	A	A	G	G	ECH74115_RS05585	1050478	1049783	696	219	GCC
NC_011353	1051161	1	SYN	T	T	T	T	T	T	T	T	T	T	T	T	T	T	T	T	T	T	T	T	T	T	T	T	T	T	T	C	C	C	C	T	T	C	C	C	C	C	C	C	ECH74115_RS05595	1050904	1052563	1659	258	GGT
NC_011353	1052552	1	NSYN	A	G	G	G	G	G	G	G	G	G	G	G	G	G	G	G	G	G	G	G	G	G	G	A	G	G	G	G	G	G	G	G	G	G	G	G	G	G	G	G	ECH74115_RS05595	1050904	1052563	1659	1649	CAC
NC_011353	1053928	1	NSYN	T	T	T	T	T	T	T	T	T	T	T	T	T	T	T	T	T	T	T	T	T	T	C	T	T	T	T	T	T	T	T	T	T	T	T	T	T	T	T	T	ECH74115_RS05605	1053666	1054782	1116	263	CTT
NC_011353	1054072	1	NSYN	C	C	C	C	C	C	C	C	C	G	G	C	C	C	C	C	C	C	C	C	C	C	C	C	C	C	C	C	C	C	C	C	C	C	C	C	C	C	C	C	ECH74115_RS05605	1053666	1054782	1116	407	GCA
NC_011353	1054229	1	SYN	C	C	C	C	C	C	C	C	C	C	C	C	C	C	C	C	C	C	C	C	C	C	C	C	C	C	C	C	C	T	C	C	C	C	C	C	C	C	C	C	ECH74115_RS05605	1053666	1054782	1116	564	GCC
NC_011353	1055205	1	NSYN	C	C	C	C	C	C	C	C	T	T	T	C	C	C	C	C	C	C	C	C	C	C	C	C	C	C	C	C	C	C	C	C	C	C	C	C	C	C	C	C	ECH74115_RS05610	1054778	1056725	1947	428	GCA
NC_011353	1055315	1	NSYN	G	G	G	G	G	T	G	G	G	G	G	G	G	G	G	G	G	G	G	G	G	G	G	G	G	G	G	G	G	G	G	G	G	G	G	G	G	G	G	G	ECH74115_RS05610	1054778	1056725	1947	538	GGC
NC_011353	1055321	1	NSYN	G	G	G	G	G	C	G	G	G	G	G	G	G	G	G	G	G	G	G	G	G	G	G	G	G	G	G	G	G	G	G	G	G	G	G	G	G	G	G	G	ECH74115_RS05610	1054778	1056725	1947	544	GAG
NC_011353	1056511	1	SYN	G	G	G	G	G	G	G	G	G	G	G	G	G	G	G	G	G	G	G	G	G	G	G	G	G	G	G	G	G	G	G	G	G	G	G	G	G	G	G	A	ECH74115_RS05610	1054778	1056725	1947	1734	CTG
NC_011353	1056999	1	NSYN	C	C	C	C	C	C	C	C	C	C	C	C	C	C	C	C	C	C	C	C	C	C	C	C	C	T	T	C	C	C	C	C	C	C	C	C	C	C	C	C	ECH74115_RS05615	1057021	1056797	225	23	CCA
NC_011353	1059281	1	SYN	C	C	C	C	C	C	C	C	C	C	C	T	C	C	C	C	C	C	C	C	C	C	C	C	C	C	C	C	C	C	C	C	C	C	C	C	C	C	C	C	ECH74115_RS05625	1057695	1059972	2277	1587	ACC
NC_011353	1060041	1	NSYN	G	G	G	G	G	G	G	G	G	G	G	G	G	G	G	G	G	G	G	G	G	G	G	G	G	G	G	G	G	G	G	A	A	G	G	G	G	G	G	G	ECH74115_RS30390	1060234	1060028	207	194	TGG
NC_011353	1060580	1	intergenic	G	G	G	G	G	G	G	G	G	G	G	G	G	G	G	G	G	G	G	G	G	G	G	G	G	G	G	A	A	A	A	A	A	A	A	A	A	A	A	A	intergenic	--	--	--	--	--
NC_011353	1061107	1	SYN	A	A	A	A	A	A	A	A	A	A	A	A	A	A	A	A	A	A	A	A	A	A	A	A	A	A	A	A	A	A	A	A	A	A	A	A	A	A	A	G	ECH74115_RS30395	1061160	1060804	357	54	ACC
NC_011353	1062256	1	NSYN	T	T	T	T	T	T	T	T	T	T	T	T	T	T	T	T	T	T	T	T	T	T	T	T	T	T	T	T	T	T	T	T	T	T	T	T	T	T	A	A	ECH74115_RS05645	1063628	1061907	1722	1373	CTG
NC_011353	1062834	1	SYN	C	C	C	C	C	C	C	C	C	C	C	C	C	C	C	C	C	C	C	C	C	C	C	C	C	C	C	C	C	C	C	C	C	C	C	C	C	C	C	T	ECH74115_RS05645	1063628	1061907	1722	795	CAT
NC_011353	1063148	1	SYN	T	G	G	G	G	G	G	T	T	T	T	T	T	T	T	T	T	T	T	T	T	T	T	T	T	T	T	T	T	T	T	T	T	T	T	T	T	T	T	T	ECH74115_RS05645	1063628	1061907	1722	481	GGT
NC_011353	1064109	1	SYN	A	A	A	A	A	A	A	A	A	A	A	A	A	A	A	A	A	A	A	A	A	A	A	A	A	A	A	A	A	A	A	A	A	A	A	A	A	A	C	C	ECH74115_RS05650	1065395	1063629	1767	1287	ACC
NC_011353	1064402	1	NSYN	G	G	G	G	G	G	G	G	G	G	G	G	G	G	G	G	G	G	G	G	G	G	G	G	G	G	G	G	G	G	G	G	G	G	G	G	G	G	A	A	ECH74115_RS05650	1065395	1063629	1767	994	GAG
NC_011353	1065191	1	NSYN	G	G	G	G	G	G	G	G	G	G	G	G	G	G	G	G	G	G	G	G	G	G	G	G	G	G	G	G	G	G	G	G	G	G	G	G	G	G	T	G	ECH74115_RS05650	1065395	1063629	1767	205	CAG
NC_011353	1066649	1	intergenic	A	A	A	A	A	A	A	A	T	A	A	A	A	A	A	A	A	A	A	A	A	A	A	A	A	A	A	A	A	A	A	A	A	A	A	A	A	A	A	A	intergenic	--	--	--	--	--
NC_011353	1066739	1	intergenic	G	G	G	G	G	G	G	G	G	G	G	G	G	G	G	G	G	G	G	G	G	G	G	G	G	G	G	G	G	G	G	G	G	G	G	G	G	G	A	G	intergenic	--	--	--	--	--
NC_011353	1066784	1	intergenic	A	A	A	A	A	A	A	A	A	A	A	A	A	A	A	A	A	A	A	A	A	A	A	A	A	A	A	A	A	G	A	A	A	A	A	A	A	A	A	A	intergenic	--	--	--	--	--
NC_011353	1067039	1	NSYN	C	C	C	C	C	C	C	C	C	C	C	C	C	C	C	C	C	C	C	C	C	C	C	C	C	C	C	T	T	C	T	C	C	T	T	T	T	T	C	C	ECH74115_RS30400	1067099	1066825	275	61	AGC
NC_011353	1067775	1	NSYN	C	C	C	C	C	C	C	C	G	C	C	C	C	C	C	C	C	C	C	C	C	C	C	C	C	C	C	C	C	C	C	C	C	C	C	C	C	C	C	C	ECH74115_RS05665	1067657	1071686	4029	119	GCC
NC_011353	1067972	1	NSYN	A	A	A	A	A	A	A	A	A	A	A	A	A	A	A	A	A	A	A	A	A	A	A	A	A	A	A	T	T	T	T	T	T	T	T	T	T	T	T	T	ECH74115_RS05665	1067657	1071686	4029	316	AAC
NC_011353	1068154	1	SYN	G	G	G	G	G	G	G	G	G	G	G	G	G	G	G	G	G	G	G	G	G	G	G	G	G	G	G	G	G	T	G	G	G	G	G	G	G	G	G	G	ECH74115_RS05665	1067657	1071686	4029	498	GCG
NC_011353	1068718	1	SYN	G	G	G	G	G	G	G	G	G	G	G	G	G	G	G	G	G	G	G	G	G	G	G	G	G	G	G	G	G	G	G	G	G	G	G	G	G	G	G	A	ECH74115_RS05665	1067657	1071686	4029	1062	TCG
NC_011353	1069642	1	SYN	C	C	C	C	C	C	C	C	C	C	C	C	C	C	C	C	C	C	C	C	C	C	C	C	C	C	C	C	C	C	C	G	G	C	C	C	C	C	C	C	ECH74115_RS05665	1067657	1071686	4029	1986	CGC
NC_011353	1069678	1	SYN	T	T	T	T	T	T	T	T	T	T	T	T	T	T	T	T	T	T	T	T	T	T	T	T	T	T	T	T	T	T	T	T	T	T	T	T	T	T	C	C	ECH74115_RS05665	1067657	1071686	4029	2022	AAT
NC_011353	1069773	1	NSYN	C	C	C	C	C	C	C	C	C	C	C	C	C	C	C	C	C	C	C	C	C	C	C	C	C	C	C	C	C	A	C	C	C	C	C	C	C	C	C	C	ECH74115_RS05665	1067657	1071686	4029	2117	GCG
NC_011353	1069890	1	NSYN	C	C	C	C	C	C	C	C	C	C	C	C	C	C	C	C	C	C	C	C	C	C	C	C	C	C	C	C	C	C	C	C	C	C	C	C	C	C	C	T	ECH74115_RS05665	1067657	1071686	4029	2234	CCG
NC_011353	1070902	1	SYN	G	G	G	G	G	G	G	G	G	G	G	G	G	G	G	G	G	G	G	G	G	G	A	G	G	G	G	G	G	G	G	G	G	G	G	G	G	G	G	G	ECH74115_RS05665	1067657	1071686	4029	3246	GCG
NC_011353	1071665	1	NSYN	T	T	T	T	T	T	T	T	T	T	T	T	T	T	T	T	T	T	T	T	T	T	T	T	T	T	T	G	G	G	G	G	G	G	G	G	G	G	G	G	ECH74115_RS05665	1067657	1071686	4029	4009	TCC
NC_011353	1071794	1	intergenic	G	G	G	G	G	G	G	G	G	G	G	G	G	G	G	G	G	G	G	G	G	G	G	G	G	G	G	G	G	G	G	G	G	G	G	G	G	G	T	T	intergenic	--	--	--	--	--
NC_011353	1073173	1	NSYN	A	A	A	A	A	A	A	A	A	A	A	A	A	A	A	A	A	A	A	C	C	A	A	A	A	A	A	A	A	A	A	A	A	A	A	A	A	A	A	A	ECH74115_RS05675	1072462	1073806	1344	712	ACC
NC_011353	1074502	1	NSYN	A	A	A	A	A	G	A	A	A	A	A	A	A	A	A	A	A	A	A	A	A	A	A	A	A	A	A	A	A	A	A	A	A	A	A	A	A	A	A	A	ECH74115_RS05680	1073896	1075189	1293	607	ACG
NC_011353	1075329	1	intergenic	T	T	T	T	T	T	T	T	T	T	T	T	T	T	T	T	T	T	T	T	T	T	T	T	T	T	T	T	T	T	T	T	T	T	T	T	T	T	C	C	intergenic	--	--	--	--	--
NC_011353	1075717	1	SYN	C	C	C	C	C	C	C	C	C	T	T	C	C	C	C	C	C	C	C	C	C	C	C	C	C	C	C	C	C	C	C	C	C	C	C	C	C	C	C	C	ECH74115_RS05685	1075427	1077872	2445	291	GGC
NC_011353	1075993	1	SYN	G	G	G	G	G	G	G	G	G	G	G	G	G	G	G	G	G	G	G	G	G	G	G	G	G	G	G	A	A	G	A	G	G	A	A	A	A	A	G	G	ECH74115_RS05685	1075427	1077872	2445	567	CGG
NC_011353	1076962	1	SYN	C	C	C	C	C	C	C	C	C	C	C	C	C	C	C	C	C	C	C	C	C	C	C	C	C	C	C	C	C	C	C	C	C	C	C	C	C	C	C	T	ECH74115_RS05685	1075427	1077872	2445	1536	ATC
NC_011353	1077892	1	NSYN	A	A	A	A	A	A	A	A	A	A	A	A	A	A	A	A	A	A	A	A	A	A	A	A	A	A	A	A	A	A	A	A	A	A	A	A	A	A	G	A	ECH74115_RS05690	1077882	1078500	618	11	CAG
NC_011353	1077973	1	NSYN	T	T	T	T	T	T	T	T	T	T	T	T	T	T	T	T	T	T	T	T	T	T	T	T	T	T	T	T	T	T	T	T	T	T	T	T	T	T	C	C	ECH74115_RS05690	1077882	1078500	618	92	ATG
NC_011353	1078391	1	SYN	G	G	G	G	G	G	G	G	G	G	G	G	G	G	G	G	G	G	G	G	A	G	G	G	G	G	G	G	G	G	G	G	G	G	G	G	G	G	G	G	ECH74115_RS05690	1077882	1078500	618	510	CCG
NC_011353	1078596	1	SYN	T	T	T	T	T	T	T	T	T	T	T	T	T	T	T	T	T	T	T	T	T	T	T	T	T	T	T	T	T	T	T	T	T	T	T	T	T	T	C	C	ECH74115_RS05695	1078501	1079365	864	96	CTT
NC_011353	1078849	1	SYN	C	C	C	C	C	C	C	C	C	C	C	C	C	C	C	C	C	C	C	C	C	C	T	C	C	C	C	C	C	C	C	C	C	C	C	C	C	C	C	C	ECH74115_RS05695	1078501	1079365	864	349	CTA
NC_011353	1080072	1	intergenic	A	A	A	A	A	A	A	A	A	A	A	A	A	A	A	A	A	A	A	A	A	A	A	A	A	A	A	A	A	A	A	A	A	G	A	A	A	A	A	A	intergenic	--	--	--	--	--
NC_011353	1080261	1	intergenic	C	C	C	C	C	C	C	C	C	C	C	C	C	C	C	C	C	C	C	C	C	C	T	C	C	C	C	C	C	C	C	C	C	C	C	C	C	C	C	C	intergenic	--	--	--	--	--
NC_011353	1080874	1	SYN	G	G	G	G	G	G	G	G	G	G	G	G	G	G	G	G	A	A	G	G	G	G	G	G	G	G	G	G	G	G	G	G	G	G	G	G	G	G	G	G	ECH74115_RS05705	1080341	1081490	1149	534	ACG
NC_011353	1081200	1	NSYN	C	C	C	C	C	C	C	C	C	C	C	C	C	C	C	C	C	C	C	C	C	C	C	C	C	C	C	C	C	C	C	C	C	C	C	C	C	C	C	T	ECH74115_RS05705	1080341	1081490	1149	860	GCG
NC_011353	1082812	1	NSYN	T	T	T	T	T	T	T	T	T	T	T	T	T	T	T	C	T	T	T	T	T	T	T	T	T	T	T	T	T	T	T	T	T	T	T	T	T	T	T	T	ECH74115_RS05710	1081699	1083130	1431	1114	TGG
NC_011353	1084811	1	NSYN	C	C	C	C	C	C	C	C	C	C	C	C	C	C	C	C	C	C	C	C	C	C	C	C	C	C	C	C	C	C	C	C	C	C	C	C	C	C	T	C	ECH74115_RS05720	1087423	1084271	3153	2613	CAG
NC_011353	1087148	1	SYN	G	G	G	G	G	G	G	G	G	G	G	G	G	G	G	G	G	G	G	G	G	G	G	G	G	G	G	G	G	G	G	G	G	G	G	G	G	G	A	A	ECH74115_RS05720	1087423	1084271	3153	276	GGT
NC_011353	1087813	1	intergenic	C	C	C	C	C	C	C	C	C	C	C	C	C	C	C	C	C	C	C	C	C	C	C	C	C	C	C	C	C	C	C	C	C	C	C	T	C	C	C	C	intergenic	--	--	--	--	--
NC_011353	1088651	1	SYN	G	G	G	G	G	G	G	G	G	G	G	G	G	G	G	G	G	G	G	G	G	G	G	G	G	G	G	A	A	G	A	G	G	A	A	A	A	A	G	G	ECH74115_RS05730	1089631	1087871	1761	981	GCT
NC_011353	1089549	1	NSYN	C	C	C	C	C	C	C	C	C	C	C	C	C	C	C	C	C	C	C	C	C	C	C	C	C	C	C	C	C	C	C	C	C	C	C	C	C	C	C	T	ECH74115_RS05730	1089631	1087871	1761	83	GCC
NC_011353	1089580	1	NSYN	C	C	C	C	C	C	C	C	C	C	C	C	C	C	C	C	C	C	C	C	C	C	C	C	C	C	C	C	C	C	C	T	T	C	C	C	C	C	C	C	ECH74115_RS05730	1089631	1087871	1761	52	AGC
NC_011353	1090089	1	NSYN	T	T	T	T	T	T	T	T	T	T	T	T	T	T	C	C	T	T	T	T	T	T	T	T	T	T	T	T	T	T	T	T	T	T	T	T	T	T	T	T	ECH74115_RS05735	1089761	1090454	693	329	GTT
NC_011353	1090698	1	NSYN	T	T	T	T	T	T	T	T	T	T	T	T	T	T	T	T	T	T	T	T	T	T	T	T	T	T	T	C	C	C	C	T	T	C	C	C	C	C	C	C	ECH74115_RS05740	1090652	1091741	1089	47	GTA
NC_011353	1091536	1	SYN	T	T	T	T	T	T	T	T	T	T	T	T	T	T	T	T	T	T	T	T	T	T	C	T	T	T	T	T	T	T	T	T	T	T	T	T	T	T	T	T	ECH74115_RS05740	1090652	1091741	1089	885	CGT
NC_011353	1092166	1	NSYN	C	C	C	C	C	C	C	C	C	C	C	C	C	C	C	C	C	C	C	C	C	C	C	C	C	C	C	C	C	C	C	C	C	C	C	C	C	C	T	T	ECH74115_RS05745	1091811	1093095	1284	356	CCG
NC_011353	1093229	1	intergenic	A	A	A	A	A	A	A	A	A	A	A	A	A	A	A	A	A	A	A	A	A	A	G	A	A	A	A	A	A	A	A	A	A	A	A	A	A	A	A	A	intergenic	--	--	--	--	--
NC_011353	1093235	1	intergenic	A	A	A	A	A	A	A	A	A	A	A	A	A	A	A	A	A	A	A	A	A	A	A	A	A	A	A	A	A	A	A	A	A	A	A	A	A	A	G	G	intergenic	--	--	--	--	--
NC_011353	1093246	1	intergenic	A	A	A	A	A	A	A	A	A	A	A	A	A	A	A	A	A	A	A	A	A	A	A	A	A	A	A	A	A	G	A	A	A	A	A	A	A	A	A	A	intergenic	--	--	--	--	--
NC_011353	1093903	1	NSYN	T	T	T	T	T	T	T	T	T	T	T	T	T	T	T	T	T	T	T	T	T	T	T	T	T	T	T	T	T	T	T	T	T	T	T	T	T	T	A	T	ECH74115_RS05750	1093263	1094028	765	641	CTG
NC_011353	1094298	1	SYN	G	G	G	G	G	G	G	G	G	G	G	G	G	G	G	G	G	G	G	G	G	G	G	G	G	G	G	G	G	G	G	G	G	G	G	G	G	G	T	G	ECH74115_RS05755	1094200	1094884	684	99	CTG
NC_011353	1095671	1	SYN	A	A	A	A	A	A	A	A	A	A	G	A	A	A	A	A	A	A	A	A	A	A	A	A	A	A	A	A	A	A	A	A	A	A	A	A	A	A	A	A	ECH74115_RS05760	1094994	1096668	1674	678	AAA
NC_011353	1096023	1	SYN	C	C	C	C	C	C	C	C	C	C	C	C	C	C	C	C	C	C	C	C	C	C	C	C	C	C	C	C	C	C	C	C	C	C	C	T	C	C	C	C	ECH74115_RS05760	1094994	1096668	1674	1030	CTG
NC_011353	1097269	1	intergenic	G	G	G	G	G	G	G	G	G	G	G	G	G	G	G	G	G	G	G	G	G	G	G	G	G	G	G	G	G	T	G	G	G	G	G	G	G	G	G	G	intergenic	--	--	--	--	--
NC_011353	1097390	1	NSYN	G	G	G	G	G	G	G	G	G	G	G	G	G	G	G	G	G	G	G	G	G	G	G	G	G	G	G	A	A	G	A	G	G	A	A	A	A	A	G	G	ECH74115_RS05770	1097318	1099583	2265	73	GGG
NC_011353	1098149	1	NSYN	C	C	C	C	C	C	C	C	C	C	C	C	C	C	C	C	C	C	C	C	C	C	T	C	C	C	C	C	C	C	C	C	C	C	C	C	C	C	C	C	ECH74115_RS05770	1097318	1099583	2265	832	CAA
NC_011353	1098225	1	NSYN	G	G	G	G	G	G	G	G	G	G	G	G	G	G	G	G	G	G	G	G	G	G	G	G	G	G	G	G	G	A	G	G	G	G	G	G	G	G	G	G	ECH74115_RS05770	1097318	1099583	2265	908	GGC
NC_011353	1098454	1	SYN	T	T	T	T	T	T	T	T	T	T	T	T	T	T	T	T	T	T	T	T	T	T	T	T	T	T	T	A	A	A	A	T	T	A	A	A	A	A	A	A	ECH74115_RS05770	1097318	1099583	2265	1137	ATT
NC_011353	1098849	1	NSYN	C	C	C	C	C	C	C	C	C	C	C	C	C	C	C	C	C	C	C	C	C	C	C	C	C	C	C	T	T	C	T	C	C	T	T	T	T	T	C	C	ECH74115_RS05770	1097318	1099583	2265	1532	GCA
NC_011353	1099096	1	SYN	C	C	C	C	C	C	C	C	C	C	T	C	C	C	C	C	C	C	C	C	C	C	C	C	C	C	C	C	C	C	C	C	C	C	C	C	C	C	C	C	ECH74115_RS05770	1097318	1099583	2265	1779	GGC
NC_011353	1099151	1	NSYN	C	C	C	C	C	C	C	C	C	C	C	C	C	C	C	C	C	C	C	C	C	C	C	C	C	C	C	A	A	A	A	C	C	A	A	A	A	A	A	A	ECH74115_RS05770	1097318	1099583	2265	1834	CGC
NC_011353	1099271	1	NSYN	C	C	C	C	C	C	C	C	C	C	C	C	C	C	C	C	C	C	C	C	C	C	C	C	C	C	C	T	T	C	T	C	C	T	T	T	T	T	C	C	ECH74115_RS05770	1097318	1099583	2265	1954	CAG
NC_011353	1099527	1	NSYN	A	A	A	A	A	A	A	A	A	A	A	A	A	A	A	A	A	A	A	A	A	A	A	A	A	A	A	A	A	A	A	A	A	A	A	A	A	A	C	A	ECH74115_RS05770	1097318	1099583	2265	2210	CAA
NC_011353	1099565	1	NSYN	C	C	C	C	C	C	C	C	C	C	C	C	C	C	C	C	C	C	C	C	C	C	C	C	C	C	C	C	C	T	C	C	C	C	C	C	C	C	C	C	ECH74115_RS05770	1097318	1099583	2265	2248	CCA
NC_011353	1099796	1	NSYN	G	G	G	G	G	G	G	G	G	G	G	G	G	G	G	G	G	G	G	G	G	G	G	G	G	G	G	G	G	A	G	G	G	G	G	G	G	G	G	G	ECH74115_RS05775	1099619	1101368	1749	178	GAT
[truncated: 5,674 more rows]
[truncated: 8 more columns]
