# Supplementary material for: Pathogenomes of Atypical Non-shigatoxigenic Escherichia coli NSF/SF O157:H7/NM: Comprehensive Phylogenomic Analysis Using Closed Genomes
Source: Front Microbiol. 2020 Apr 15;11:619. doi: 10.3389/fmicb.2020.00619 (PMC7175801; doi:10.3389/fmicb.2020.00619)
Supplement: TABLE S4 — SNP predictions from NGS short and long-read sequence data. [file Table_4.XLSX]

## Sheet: Sheet1
	SNP Call				SNP CI
NGS platform	Illumina	Illumina	PacBio	Pacbio	Illumina	Illumina	PacBio	Pacbio
SNP position	Reads	Contigs	Contigs	Contigs+Pilon	Reads	Contigs	Contigs	Contigs+Pilon
6065	+	+	+	+	1	1	1	1
6674	+	+	+	+	1	1	1	1
10817	+	+	+	+	1	1	1	1
14114	+	+	+	+	1	1	1	1
14317	+	+	+	+	1	1	1	1
14550	+	+	+	+	1	1	1	1
14709	+	+	+	+	1	1	1	1
26334	+	+	+	+	1	1	1	1
39900	+	+	+	+	1	1	1	1
42586	+	+	+	+	1	1	1	1
48268	+	+	+	+	1	1	1	1
48367	+	+	+	+	1	1	1	1
50872	+	+	+	+	1	1	1	1
51239	+	+	+	+	1	1	1	1
53711	+	+	+	+	1	1	1	1
63123	+	-	-	-	1	N/A	N/A	N/A
64016	+	-	-	-	1	N/A	N/A	N/A
71175	+	+	+	+	1	1	1	1
84289	+	+	+	+	1	1	1	1
85393	+	+	+	+	1	1	1	1
88682	+	+	+	+	1	1	1	1
89739	+	+	+	+	1	1	1	1
98750	+	+	+	+	1	1	1	1
102462	+	+	+	+	1	1	1	1
107259	+	+	+	+	1	1	1	1
121032	+	+	+	+	1	1	1	1
130403	+	+	+	+	1	1	1	1
130466	+	+	+	+	1	1	1	1
133881	+	+	+	+	1	1	1	1
135787	+	+	+	+	1	1	1	1
136856	+	+	+	+	1	1	1	1
140189	+	+	+	+	1	1	1	1
142565	+	+	+	+	1	1	1	1
142860	+	+	+	+	1	1	1	1
143401	+	+	+	+	1	1	1	1
157396	+	+	+	+	1	1	1	1
170575	+	+	+	+	1	1	1	1
171896	+	+	+	+	1	1	1	1
176737	+	+	+	+	1	1	1	1
176846	+	+	+	+	1	1	1	1
178117	+	+	+	+	1	1	1	1
180141	+	+	+	+	1	1	1	1
184698	+	+	+	+	1	1	1	1
186091	+	+	+	+	1	1	1	1
192111	+	+	+	+	1	1	1	1
202982	+	+	+	+	1	1	1	1
206830	+	+	+	+	1	1	1	1
218072	+	+	+	+	1	1	1	1
222830	+	+	+	+	1	1	1	1
226046	+	+	+	+	1	1	1	1
234572	+	+	+	+	1	1	1	1
248716	+	+	+	+	1	1	1	1
255140	+	+	+	+	1	1	1	1
255765	+	+	+	+	1	1	1	1
256766	+	+	+	+	1	1	1	1
262048	+	+	+	+	1	1	1	1
284654	+	+	+	+	1	1	1	1
287699	+	+	+	+	1	1	1	1
289180	+	+	+	+	1	1	1	1
290908	+	+	+	+	1	1	1	1
291330	+	+	+	+	1	1	1	1
291771	+	+	+	+	1	1	1	1
333521	+	+	+	+	1	1	1	1
334890	+	+	+	+	1	1	1	1
337464	+	+	+	+	1	1	1	1
341813	+	+	+	+	1	1	1	1
357554	+	+	+	+	1	1	1	1
361712	+	+	+	+	1	1	1	1
370865	+	+	+	+	1	1	1	1
371571	+	+	+	+	1	1	1	1
377567	+	+	+	+	1	1	1	1
378362	+	+	+	+	1	1	1	1
378704	+	+	+	+	1	1	1	1
383396	+	+	+	+	1	1	1	1
384324	+	+	+	+	1	1	1	1
388128	+	+	+	+	1	1	1	1
388234	+	+	+	+	1	1	1	1
389573	+	+	+	+	1	1	1	1
393614	+	+	+	+	1	1	1	1
398771	+	+	+	+	1	1	1	1
400230	+	+	+	+	1	1	1	1
401736	+	+	+	+	1	1	1	1
405062	+	+	+	+	1	1	1	1
415225	+	-	-	-	1	N/A	N/A	N/A
421053	+	+	+	+	1	1	1	1
421407	+	+	+	+	1	1	1	1
422392	+	+	+	+	1	1	1	1
423570	+	+	+	+	1	1	1	1
424744	+	+	+	+	1	1	1	1
425346	+	+	+	+	1	1	1	1
429487	+	+	+	+	1	1	1	1
434389	+	+	+	+	1	1	1	1
439064	+	+	+	+	1	1	1	1
439472	+	+	+	+	1	1	1	1
441623	+	-	-	-	1	N/A	N/A	N/A
449268	+	+	+	+	1	1	1	1
450505	+	-	-	-	1	N/A	N/A	N/A
451116	+	+	+	+	1	1	1	1
452471	+	+	+	+	1	1	1	1
454917	+	+	+	+	1	1	1	1
454943	+	-	-	-	1	N/A	N/A	N/A
463618	+	+	+	+	1	1	1	1
483242	+	+	+	+	1	1	1	1
487631	+	+	+	+	1	1	1	1
490964	+	+	+	+	1	1	1	1
491302	+	+	+	+	1	1	1	1
499837	+	+	+	+	1	1	1	1
510990	+	+	+	+	1	1	1	1
521346	+	+	+	+	1	1	1	1
545182	+	+	+	+	1	1	1	1
548204	+	+	+	+	1	1	1	1
552024	+	+	+	+	1	1	1	1
552429	+	+	+	+	1	1	1	1
555658	+	+	+	+	1	1	1	1
556075	+	+	+	+	1	1	1	1
560495	+	+	+	+	1	1	1	1
563978	+	+	+	+	1	1	1	1
565349	+	+	+	+	1	1	1	1
566685	+	+	+	+	1	1	1	1
568299	+	+	+	+	1	1	1	1
569943	+	+	+	+	1	1	1	1
572612	+	+	+	+	1	1	1	1
577746	+	+	+	+	1	1	1	1
582797	+	+	+	+	1	1	1	1
583966	+	+	+	+	1	1	1	1
585111	+	+	+	+	1	1	1	1
592701	+	+	+	+	1	1	1	1
597644	+	+	+	+	1	1	1	1
597884	+	+	+	+	1	1	1	1
602236	+	+	+	+	1	1	1	1
602968	+	+	+	+	1	1	1	1
603742	+	+	+	+	1	1	1	1
605693	+	+	+	+	1	1	1	1
606008	+	+	+	+	1	1	1	1
610606	+	+	+	+	1	1	1	1
614140	+	+	+	+	1	1	1	1
618590	+	+	+	+	1	1	1	1
618739	+	+	+	+	1	1	1	1
620029	+	+	+	+	1	1	1	1
629761	-	+	+	+	N/A	1	1	1
629763	-	+	+	+	N/A	1	1	1
631659	+	+	+	+	1	1	1	1
634041	+	+	+	+	1	1	1	1
637073	+	+	+	+	1	1	1	1
649129	+	+	+	+	1	1	1	1
650899	+	+	+	+	1	1	1	1
651887	+	+	+	+	1	1	1	1
654920	+	+	+	+	1	1	1	1
660186	+	+	+	+	1	1	1	1
663418	+	+	+	+	1	1	1	1
664615	+	+	+	+	1	1	1	1
664968	+	+	+	+	1	1	1	1
671278	+	+	+	+	1	1	1	1
672085	+	+	+	+	1	1	1	1
673819	+	+	+	+	1	1	1	1
676618	+	+	+	+	1	1	1	1
693524	+	+	+	+	1	1	1	1
722159	+	+	+	+	1	1	1	1
726176	+	+	+	+	1	1	1	1
735438	+	+	+	+	1	1	1	1
735699	+	+	+	+	1	1	1	1
736718	+	+	+	+	1	1	1	1
740406	+	+	+	+	1	1	1	1
740920	+	+	+	+	1	1	1	1
741796	+	+	+	+	1	1	1	1
741800	+	+	+	+	1	1	1	1
752980	+	+	+	+	1	1	1	1
754348	+	+	+	+	1	1	1	1
755972	+	+	+	+	1	1	1	1
756271	+	+	+	+	1	1	1	1
762165	+	+	+	+	1	1	1	1
767078	+	+	+	+	1	1	1	1
771056	+	+	+	+	1	1	1	1
781245	+	+	+	+	1	1	1	1
782802	+	+	+	+	1	1	1	1
790650	+	+	+	+	1	1	1	1
792768	+	+	+	+	1	1	1	1
795597	+	+	+	+	1	1	1	1
797999	+	+	+	+	1	1	1	1
801807	+	+	+	+	1	1	1	1
806127	+	+	+	+	1	1	1	1
806756	+	+	+	+	1	1	1	1
810690	+	+	+	+	1	1	1	1
811341	+	-	-	-	1	N/A	N/A	N/A
812974	-	+	-	-	N/A	1	N/A	N/A
816086	+	+	+	+	1	1	1	1
816123	+	+	+	+	1	1	1	1
824181	+	+	+	+	1	1	1	1
825031	+	+	+	+	1	1	1	1
826013	+	+	+	+	1	1	1	1
826723	+	+	+	+	1	1	1	1
828760	+	+	+	+	1	1	1	1
829928	+	+	+	+	1	1	1	1
833003	+	+	+	+	1	1	1	1
841255	+	+	+	+	1	1	1	1
846421	+	+	+	+	1	1	1	1
850776	+	+	+	+	1	1	1	1
851793	+	+	+	+	1	1	1	1
851988	+	+	+	+	1	1	1	1
852824	+	+	+	+	1	1	1	1
853593	+	-	+	+	1	N/A	1	1
855876	+	+	+	+	1	1	1	1
856186	+	+	+	+	1	1	1	1
857201	+	+	+	+	1	1	1	1
857308	+	+	+	+	1	1	1	1
858376	+	+	+	+	1	1	1	1
864790	+	-	-	-	0.5	N/A	N/A	N/A
866193	+	+	+	+	1	1	1	1
868497	+	-	-	-	1	N/A	N/A	N/A
868702	+	-	-	-	1	N/A	N/A	N/A
869726	+	+	+	+	1	1	1	1
878456	+	+	+	+	1	1	1	1
886094	+	+	+	+	1	1	1	1
887789	+	+	+	+	1	1	1	1
892494	+	+	+	+	1	1	1	1
934772	+	+	+	+	1	1	1	1
937240	+	+	+	+	1	1	1	1
938611	+	+	+	+	1	1	1	1
945013	+	+	+	+	1	1	1	1
945257	+	+	+	+	1	1	1	1
949557	+	+	+	+	1	1	1	1
950129	+	+	+	+	1	1	1	1
961963	+	+	+	+	1	1	1	1
966000	+	+	+	+	1	1	1	1
967439	+	+	+	+	1	1	1	1
968006	+	+	+	+	1	1	1	1
968194	+	+	+	+	1	1	1	1
970746	+	+	+	+	1	1	1	1
972304	+	+	+	+	1	1	1	1
977806	+	+	+	+	1	1	1	1
978485	+	+	+	+	1	1	1	1
988149	+	+	+	+	1	1	1	1
991139	+	+	+	+	1	1	1	1
992276	+	+	+	+	1	1	1	1
996185	+	+	+	+	1	1	1	1
999301	+	+	+	+	1	1	1	1
1004174	+	+	+	+	1	1	1	1
1007039	+	+	+	+	1	1	1	1
1018497	+	+	+	+	1	1	1	1
1018521	+	+	+	+	1	1	1	1
1018640	+	+	+	+	1	1	1	1
1022113	+	+	+	+	1	1	1	1
1028555	+	-	-	-	1	N/A	N/A	N/A
1030146	+	+	+	+	1	1	1	1
1030582	+	-	-	-	1	N/A	N/A	N/A
1033710	+	-	-	-	1	N/A	N/A	N/A
1034136	+	+	+	+	1	1	1	1
1034958	+	+	+	+	1	1	1	1
1035935	+	+	+	+	1	1	1	1
1045346	+	+	+	+	1	1	1	1
1045917	+	+	+	+	1	1	1	1
1047584	+	+	+	+	1	1	1	1
1049540	+	+	+	+	1	1	1	1
1049890	+	+	+	+	1	1	1	1
1052552	+	+	+	+	1	1	1	1
1063148	+	+	+	+	1	1	1	1
1080874	+	+	+	+	1	1	1	1
1090089	+	+	+	+	1	1	1	1
1111343	+	+	+	+	1	1	1	1
1127445	+	+	+	+	1	1	1	1
1135612	+	+	+	+	1	1	1	1
1136318	+	-	+	-	1	N/A	1	N/A
1136952	+	+	+	+	1	1	1	1
1152285	+	+	+	+	1	1	1	1
1154639	+	+	+	+	1	1	1	1
1160975	+	+	+	+	1	1	1	1
1165908	+	+	+	+	1	1	1	1
1226533	+	+	+	+	1	1	1	1
1229166	+	+	+	+	1	1	1	1
1230176	+	+	+	+	1	1	1	1
1231882	+	+	+	+	1	1	1	1
1232940	+	+	+	+	1	1	1	1
1237015	+	+	+	+	1	1	1	1
1238073	+	+	+	+	1	1	1	1
1240556	+	+	+	+	1	1	1	1
1253195	+	+	+	+	1	1	1	1
1255869	+	+	+	+	1	1	1	1
1261687	+	+	+	+	1	1	1	1
1264837	+	+	+	+	1	1	1	1
1264894	+	+	+	+	1	1	1	1
1269319	+	+	+	+	1	1	1	1
1269604	+	+	+	+	1	1	1	1
1271840	+	+	+	+	1	1	1	1
1307557	+	+	+	+	1	1	1	1
1404185	+	+	+	+	1	1	1	1
1404354	+	+	+	+	1	1	1	1
1415326	+	+	+	+	1	1	1	1
1424256	+	+	+	+	1	1	1	1
1425130	+	+	+	+	1	1	1	1
1428528	+	+	+	+	1	1	1	1
1433722	+	+	+	+	1	1	1	1
1434594	+	+	+	+	1	1	1	1
1449684	+	+	+	+	1	1	1	1
1449968	+	+	+	+	1	1	1	1
1451224	+	+	+	+	1	1	1	1
1457181	+	+	+	+	1	1	1	1
1458387	+	+	+	+	1	1	1	1
1460398	+	+	+	+	1	1	1	1
1466145	+	+	+	+	1	1	1	1
1469152	+	+	+	+	1	1	1	1
1471049	+	+	+	+	1	1	1	1
1482018	+	+	+	+	1	1	1	1
1535558	+	+	+	+	1	1	1	1
1546698	+	+	+	+	1	1	1	1
1623818	+	+	+	+	1	1	1	1
1636607	+	-	-	-	1	N/A	N/A	N/A
1640334	+	+	+	+	1	1	1	1
1645457	+	+	+	+	1	1	1	1
1645513	+	+	+	+	1	1	1	1
1646389	+	+	+	+	1	1	1	1
1647368	+	+	+	+	1	1	1	1
1668450	+	+	+	+	1	1	1	1
1678133	+	+	+	+	1	1	1	1
1679678	-	+	-	-	N/A	1	N/A	N/A
1681058	-	+	+	+	N/A	1	1	1
1681067	-	+	+	+	N/A	1	1	1
1681070	-	+	+	+	N/A	1	1	1
1681138	-	+	-	-	N/A	1	N/A	N/A
1681139	-	+	-	-	N/A	1	N/A	N/A
1681173	+	-	-	-	1	N/A	N/A	N/A
1681208	+	-	-	-	1	N/A	N/A	N/A
1681290	-	+	+	+	N/A	1	1	1
1690542	+	+	+	+	1	1	1	1
1784391	+	+	+	+	1	1	1	1
1787219	+	+	+	+	1	1	1	1
1788890	+	+	+	+	1	1	1	1
1789054	+	+	+	+	1	1	1	1
1790656	+	+	+	+	1	1	1	1
1791251	+	+	+	+	1	1	1	1
1795316	+	+	+	+	1	1	1	1
1796150	+	+	+	+	1	1	1	1
1800284	+	+	+	+	1	1	1	1
1804146	+	+	+	+	1	1	1	1
1810067	+	-	-	-	1	N/A	N/A	N/A
1813552	+	-	-	-	1	N/A	N/A	N/A
1814373	+	+	+	+	1	1	1	1
1832086	+	+	+	+	1	1	1	1
1839883	+	+	+	+	1	1	1	1
1841353	+	+	+	+	1	1	1	1
1843830	+	+	+	+	1	1	1	1
1846065	+	+	+	+	1	1	1	1
1852964	+	+	+	+	1	1	1	1
1861335	+	+	+	+	1	1	1	1
1869949	+	+	+	+	1	1	1	1
1871909	+	+	+	+	1	1	1	1
1873989	+	+	+	+	1	1	1	1
1874039	+	+	+	+	1	1	1	1
1875460	+	+	+	+	1	1	1	1
1876414	+	+	+	+	1	1	1	1
1877997	+	+	+	+	1	1	1	1
1891325	+	+	+	+	1	1	1	1
1891745	+	+	+	+	1	1	1	1
1899167	+	-	-	-	1	N/A	N/A	N/A
1899251	+	+	+	+	1	1	1	1
1901694	+	+	+	+	1	1	1	1
1905675	+	+	+	+	1	1	1	1
1909107	+	+	+	+	1	1	1	1
1916079	+	+	+	+	1	1	1	1
1917362	+	+	+	+	1	1	1	1
1920295	+	+	+	+	1	1	1	1
1922379	+	+	+	+	1	1	1	1
1923634	+	+	+	+	1	1	1	1
1926187	+	+	+	+	1	1	1	1
1927430	+	+	+	+	1	1	1	1
1928664	+	+	+	+	1	1	1	1
1929344	+	+	+	+	1	1	1	1
1931693	+	+	+	+	1	1	1	1
1932726	+	+	+	+	1	1	1	1
1937338	+	+	+	+	1	1	1	1
1940224	+	+	+	+	1	1	1	1
1944641	+	+	+	+	1	1	1	1
1945506	+	+	+	+	1	1	1	1
1947767	+	+	+	+	1	1	1	1
1952596	+	+	+	+	1	1	1	1
1955952	+	+	+	+	1	1	1	1
1956774	+	+	+	+	1	1	1	1
1958017	+	+	+	+	1	1	1	1
1958619	+	-	-	-	1	N/A	N/A	N/A
1961317	+	-	-	-	1	N/A	N/A	N/A
1963456	+	-	-	-	1	N/A	N/A	N/A
1965381	+	+	+	+	1	1	1	1
1969691	+	+	+	+	1	1	1	1
1975059	+	+	+	+	1	1	1	1
1979292	+	+	+	+	1	1	1	1
1982084	+	+	+	+	1	1	1	1
1982129	+	+	+	+	1	1	1	1
1983789	+	+	+	+	1	1	1	1
1987080	+	+	+	+	1	1	1	1
1990219	+	+	+	+	1	1	1	1
1990965	+	+	+	+	1	1	1	1
1995101	+	+	+	+	1	1	1	1
1995558	+	+	+	+	1	1	1	1
1999137	+	+	+	+	1	1	1	1
2002979	+	+	+	+	1	1	1	1
2003581	-	-	-	+	N/A	N/A	N/A	1
2010043	+	+	+	+	1	1	1	1
2014663	+	+	+	+	1	1	1	1
2015402	+	+	+	+	1	1	1	1
2040602	+	+	+	+	1	1	1	1
2046114	+	+	+	+	1	1	1	1
2049224	+	+	+	+	1	1	1	1
2052905	+	+	+	+	1	1	1	1
2054331	+	+	+	+	1	1	1	1
2057118	+	+	+	+	1	1	1	1
2064630	+	+	+	+	1	1	1	1
2173351	+	+	+	+	1	1	1	1
2180881	+	+	+	+	1	1	1	1
2180961	+	+	+	+	1	1	1	1
2189286	+	+	+	+	1	1	1	1
2196666	+	+	+	+	1	1	1	1
2196963	+	+	+	+	1	1	1	1
2204807	+	+	+	+	1	1	1	1
2206749	+	+	+	+	1	1	1	1
2209675	+	+	+	+	1	1	1	1
2213445	+	+	+	+	1	1	1	1
2214201	+	+	+	+	1	1	1	1
2214235	+	+	+	+	1	1	1	1
2218445	+	+	+	+	1	1	1	1
2218523	+	+	+	+	1	1	1	1
2219409	+	+	+	+	1	1	1	1
2226447	+	+	+	+	1	1	1	1
2231017	+	+	+	+	1	1	1	1
2232582	+	+	+	+	1	1	1	1
2237195	+	+	+	+	1	1	1	1
2240766	+	+	+	+	1	1	1	1
2244044	+	+	+	+	1	1	1	1
2248624	+	+	+	+	1	1	1	1
2249498	+	+	+	+	1	1	1	1
2251221	+	+	+	+	1	1	1	1
2252605	+	+	+	+	1	1	1	1
2253213	+	+	+	+	1	1	1	1
2253708	+	+	+	+	1	1	1	1
2259203	+	+	+	+	1	1	1	1
2260703	+	+	+	+	1	1	1	1
2260821	+	+	+	+	1	1	1	1
2261304	+	+	+	+	1	1	1	1
2262826	+	+	+	+	1	1	1	1
2268365	+	+	+	+	1	1	1	1
2269408	+	+	+	+	1	1	1	1
2270760	+	+	+	+	1	1	1	1
2277092	+	+	+	+	1	1	1	1
2279716	+	+	+	+	1	1	1	1
2282129	+	+	+	+	1	1	1	1
2288310	+	+	+	+	1	1	1	1
2294298	+	+	+	+	1	1	1	1
2309221	+	+	+	+	1	1	1	1
2311351	+	+	+	+	1	1	1	1
2314714	+	+	+	+	1	1	1	1
2317064	+	+	+	+	1	1	1	1
2317399	+	+	+	+	1	1	1	1
2319397	+	+	+	+	1	1	1	1
2323095	+	+	+	+	1	1	1	1
2323465	+	+	+	+	1	1	1	1
2325511	+	+	+	+	1	1	1	1
2330072	+	+	+	+	1	1	1	1
2333004	+	+	+	+	1	1	1	1
2339484	+	+	+	+	1	1	1	1
2344389	+	+	+	+	1	1	1	1
2344877	+	+	+	+	1	1	1	1
2352888	+	+	+	+	1	1	1	1
2353236	+	+	+	+	1	1	1	1
2358804	+	+	+	+	1	1	1	1
2358850	+	+	+	+	1	1	1	1
2358957	+	+	+	+	1	1	1	1
2359019	+	+	+	+	1	1	1	1
2359747	+	+	+	+	1	1	1	1
2359997	+	+	+	+	1	1	0.5	1
2364656	+	+	+	+	1	1	1	1
2379470	+	+	+	+	1	1	1	1
2383744	+	+	+	+	1	1	1	1
2386460	+	+	+	+	1	1	1	1
2391465	+	+	+	+	1	1	1	1
2394340	+	+	+	+	1	1	1	1
2394483	+	+	+	+	1	1	1	1
2394489	+	+	+	+	1	1	1	1
2403446	+	+	+	+	1	1	1	1
2414423	+	+	+	+	1	1	1	1
2418978	+	+	+	+	1	1	1	1
2434736	+	+	+	+	1	1	1	1
2438592	+	+	+	+	1	1	1	1
2442893	+	+	+	+	1	1	1	1
2449861	+	+	+	+	1	1	1	1
2450733	+	+	+	+	1	1	1	1
2451005	+	+	+	+	1	1	1	1
2452464	+	-	-	-	1	N/A	N/A	N/A
2452501	+	-	-	-	1	N/A	N/A	N/A
2452513	+	-	-	-	1	N/A	N/A	N/A
2457783	+	+	+	+	1	1	1	1
2466374	+	+	+	+	1	1	1	1
2480393	+	+	+	+	1	1	1	1
2483696	+	+	+	+	1	1	1	1
2483885	+	+	+	+	1	1	1	1
2487098	+	+	+	+	1	1	1	1
2487638	+	+	+	+	1	1	1	1
2487827	+	+	+	+	1	1	1	1
2490726	+	+	+	+	1	1	1	1
2494410	+	+	+	+	1	1	1	1
2525864	+	+	+	+	1	1	1	1
2529375	+	+	+	+	1	1	1	1
2548787	+	+	+	+	1	1	1	1
2560379	+	+	+	+	1	1	1	1
2560945	+	+	+	+	1	1	1	1
2566011	+	+	+	+	1	1	1	1
2566035	+	+	+	+	1	1	1	1
2569306	+	+	+	+	1	1	1	1
2726359	+	+	+	+	1	1	1	1
2731454	+	+	+	+	1	1	1	1
2734833	+	+	+	+	1	1	1	1
2753588	+	+	+	+	1	1	1	1
2756027	+	+	+	+	1	1	1	1
2757126	+	+	+	+	1	1	1	1
2757562	+	+	+	+	1	1	1	1
2764778	+	+	+	+	1	1	1	1
2765839	+	+	+	+	1	1	1	1
2769181	+	+	+	+	1	1	1	1
2770336	+	+	+	+	1	1	1	1
2771947	+	+	+	+	1	1	1	1
2773385	+	+	+	+	1	1	1	1
2777641	+	+	+	+	1	1	1	1
2779396	+	+	+	+	1	1	1	1
2780703	+	+	+	+	1	1	1	1
2791854	+	+	+	+	1	1	1	1
2794328	+	+	+	+	1	1	1	1
2796584	+	+	+	+	1	1	1	1
2802786	+	+	+	+	1	1	1	1
2803695	+	+	+	+	1	1	1	1
2804918	+	+	+	+	1	1	1	1
2807055	+	+	+	+	1	1	1	1
2844332	+	+	+	+	1	1	1	1
2847588	+	+	+	+	1	1	1	1
2849975	+	+	+	+	1	1	1	1
2850375	+	+	+	+	1	1	1	1
2855365	+	-	-	-	1	N/A	N/A	N/A
2857228	+	+	+	+	1	1	1	1
2993597	+	+	+	+	1	1	1	1
2994441	+	+	+	+	1	1	1	1
2995675	+	+	+	+	1	1	1	1
3001391	+	+	+	+	1	1	1	1
3004938	+	+	+	+	1	1	1	1
3006928	+	+	+	+	1	1	1	1
3011038	+	+	+	+	1	1	1	1
3012998	+	-	-	-	1	N/A	N/A	N/A
3013114	+	+	+	+	1	1	1	1
3014496	+	+	+	+	1	1	1	1
3016924	+	+	+	+	1	1	1	1
3019284	+	+	+	+	1	1	1	1
3030908	+	+	+	+	1	1	1	1
3048736	+	+	+	+	1	1	1	1
3050124	+	+	+	+	1	1	1	1
3050149	+	+	+	+	1	1	1	1
3050275	+	+	+	+	1	1	1	1
3059778	+	+	+	+	1	1	1	1
3063158	+	+	+	+	1	1	1	1
3072921	+	+	+	+	1	1	1	1
3081485	+	+	+	+	1	1	1	1
3086299	+	+	+	+	1	1	1	1
3093449	+	+	+	+	1	1	1	1
3094979	+	+	+	+	1	1	1	1
3096289	+	+	+	+	1	1	1	1
3102821	+	+	+	+	1	1	1	1
3105761	+	+	+	+	1	1	1	1
3110419	+	+	+	+	1	1	1	1
3111004	+	+	+	+	1	1	1	1
3111203	+	+	+	+	1	1	1	1
3111248	+	+	+	+	1	1	1	1
3112593	+	+	+	+	1	1	1	1
3112738	+	+	+	+	1	1	1	1
3114244	+	+	+	+	1	1	1	1
3116630	+	+	+	+	1	1	1	1
3118506	+	+	+	+	1	1	1	1
3120890	+	+	+	+	1	1	1	1
3122449	+	+	+	+	1	1	1	1
3124675	+	+	+	+	1	1	1	1
3137305	+	+	+	+	1	1	1	1
3139656	+	+	+	+	1	1	1	1
3148820	+	+	+	+	1	1	1	1
3150534	+	+	+	+	1	1	1	1
3152468	+	+	+	+	1	1	1	1
3174914	+	+	+	+	1	1	1	1
3174970	+	+	+	+	1	1	1	1
3175794	+	+	+	+	1	1	1	1
3179160	+	+	+	+	1	1	1	1
3180960	+	+	+	+	1	1	1	1
3182326	+	+	+	+	1	1	1	1
3206223	+	+	+	+	1	1	1	1
3206954	+	+	+	+	1	1	1	1
3207365	+	+	+	+	1	1	1	1
3213972	+	+	+	+	1	1	1	1
3221073	+	+	+	+	1	1	1	1
3222055	+	+	+	+	1	1	1	1
3222968	+	+	+	+	1	1	1	1
3226753	+	+	+	+	1	1	1	1
3232324	-	+	+	+	N/A	1	1	1
3232325	-	+	+	+	N/A	1	1	1
3232326	-	+	+	+	N/A	1	1	1
3309088	+	+	+	+	1	1	1	1
3309331	+	+	+	+	1	1	1	1
3331414	+	+	+	+	1	1	1	1
3332102	+	+	+	+	1	1	1	1
3338661	+	+	+	+	1	1	1	1
3353405	+	+	+	+	1	1	1	1
3353722	+	-	-	-	1	N/A	N/A	N/A
3354799	+	+	+	+	1	1	1	1
3354820	+	+	+	+	1	1	1	1
3360203	+	+	+	+	1	1	1	1
3363065	+	+	+	+	1	1	1	1
3364721	+	+	+	+	1	1	1	1
3370345	+	+	+	+	1	1	1	1
3373940	+	+	+	+	1	1	1	1
3374532	+	+	+	+	1	1	1	1
3377933	+	+	+	+	1	1	1	1
3385071	+	+	+	+	1	1	1	1
3385818	+	+	+	+	1	1	1	1
3386759	+	+	+	+	1	1	1	1
3387585	+	+	+	+	1	1	1	1
3389231	+	+	+	+	1	1	1	1
3390834	+	+	+	+	1	1	1	1
3391540	+	+	+	+	1	1	1	1
3392344	+	+	+	+	1	1	1	1
3393239	+	+	+	+	1	1	1	1
3397407	+	+	+	+	1	1	1	1
3400691	+	+	+	+	1	1	1	1
3402031	+	+	+	+	1	1	1	1
3411412	+	+	+	+	1	1	1	1
3411425	+	+	+	+	1	1	1	1
3412354	+	+	+	+	1	1	1	1
3415552	+	+	+	+	1	1	1	1
3420240	+	+	+	+	1	1	1	1
3421358	+	+	+	+	1	1	1	1
3422510	+	+	+	+	1	1	1	1
3422588	+	+	+	+	1	1	1	1
3426828	+	+	+	+	1	1	1	1
3427683	+	+	+	+	1	1	1	1
3442288	+	+	+	+	1	1	1	1
3443266	+	+	+	+	1	1	1	1
3451375	+	+	+	+	1	1	1	1
3454347	+	+	+	+	1	1	1	1
3454446	+	+	+	+	1	1	1	1
3456475	+	+	+	+	1	1	1	1
3460033	+	+	+	+	1	1	1	1
3468314	+	+	+	+	1	1	1	1
3479609	+	+	+	+	1	1	1	1
3488533	+	+	+	+	1	1	1	1
3495379	+	+	+	+	1	1	1	1
3499894	+	+	+	+	1	1	1	1
3503284	+	+	+	+	1	1	1	1
3507951	+	+	+	+	1	1	1	1
3509409	+	+	+	+	1	1	1	1
3513528	+	+	+	+	1	1	1	1
3518118	+	+	+	+	1	1	1	1
3519631	+	+	+	+	1	1	1	1
3525314	+	+	+	+	1	1	1	1
3530217	+	+	+	+	1	1	1	1
3537169	+	+	+	+	1	1	1	1
3538609	+	-	-	-	1	N/A	N/A	N/A
3544031	+	+	+	+	1	1	1	1
3547299	+	+	+	+	1	1	1	1
3549806	+	+	+	+	1	1	1	1
3549863	+	+	+	+	1	1	1	1
3549983	+	+	+	+	1	1	1	1
3550374	+	-	-	-	1	N/A	N/A	N/A
3555569	+	-	-	-	1	N/A	N/A	N/A
3568327	+	+	+	+	1	1	1	1
3570863	+	+	+	+	1	1	1	1
3572420	-	+	+	+	N/A	1	1	1
3573007	+	+	+	+	1	1	1	1
3573481	+	+	+	+	1	1	1	1
3574242	+	+	+	+	1	1	1	1
3577323	+	+	+	+	1	1	1	1
3625451	+	+	+	+	1	1	1	1
3633316	+	+	+	+	1	1	1	1
3637940	+	+	+	+	1	1	1	1
3639613	+	+	+	+	1	1	1	1
3643502	+	+	+	+	1	1	1	1
3644114	+	+	+	+	1	1	1	1
3645520	+	+	+	+	1	1	1	1
3645914	+	+	+	+	1	1	1	1
3648330	+	+	+	+	1	1	1	1
3650309	+	+	+	+	1	1	1	1
3650540	+	+	+	+	1	1	1	1
3653956	+	+	+	+	1	1	1	1
3655344	+	+	+	+	1	1	1	1
3658762	+	+	+	+	1	1	1	1
3661260	+	+	+	+	1	1	1	1
3662331	+	+	+	+	1	1	1	1
3662608	+	+	+	+	1	1	1	1
3665768	+	+	+	+	1	1	1	1
3667589	+	+	+	+	1	1	1	1
3668750	+	+	+	+	1	1	1	1
3675019	+	+	+	+	1	1	1	1
3688697	+	+	+	+	1	1	1	1
3690723	+	+	+	+	1	1	1	1
3690876	+	+	+	+	1	1	1	1
3691278	+	+	+	+	1	1	1	1
3691977	+	+	+	+	1	1	1	1
3711623	+	+	+	+	1	1	1	1
3720863	+	+	+	+	1	1	1	1
3726739	+	+	+	+	1	1	1	1
3727097	+	+	+	+	1	1	1	1
3730690	+	+	+	+	1	1	1	1
3737385	+	+	+	+	1	1	1	1
3737540	+	+	+	+	1	1	1	1
3750383	+	+	+	+	1	1	1	1
3751463	+	+	+	+	1	1	1	1
3755436	+	+	+	+	1	1	1	1
3757713	+	+	+	+	1	1	1	1
3760450	+	+	+	+	1	1	1	1
3760777	+	+	+	+	1	1	1	1
3763370	+	+	+	+	1	1	1	1
3765634	+	+	+	+	1	1	1	1
3765808	+	+	+	+	1	1	1	1
3765970	+	+	+	+	1	1	1	1
3776807	+	+	+	+	1	1	1	1
3778550	+	+	+	+	1	1	1	1
3785629	+	+	+	+	1	1	1	1
3788411	+	+	+	+	1	1	1	1
3789253	+	+	+	+	1	1	1	1
3790041	+	+	+	+	1	1	1	1
3796361	+	+	+	+	1	1	1	1
3799251	+	+	+	+	1	1	1	1
3801828	+	+	+	+	1	1	1	1
3806751	+	+	+	+	1	1	1	1
3808677	+	+	+	+	1	1	1	1
3811162	+	+	+	+	1	1	1	1
3813335	+	+	+	+	1	1	1	1
3813891	+	+	+	+	1	1	1	1
3841876	+	+	+	+	1	1	1	1
3843763	+	+	+	+	1	1	1	1
3849991	+	+	+	+	1	1	1	1
3868367	+	+	+	+	1	1	1	1
3870914	+	+	+	+	1	1	1	1
3874133	+	+	+	+	1	1	1	1
3875544	+	+	+	+	1	1	1	1
3881621	+	+	+	+	1	1	1	1
3882903	+	+	+	+	1	1	1	1
3893375	+	+	+	+	1	1	1	1
3894834	+	+	+	+	1	1	1	1
3907029	+	+	+	+	1	1	1	1
3927755	+	+	+	+	1	1	1	1
3940132	+	+	+	+	1	1	1	1
3941276	+	+	+	+	1	1	1	1
3942842	+	+	+	+	1	1	1	1
3945075	+	+	+	+	1	1	1	1
3945190	+	+	+	+	1	1	1	1
3945228	+	+	+	+	1	1	1	1
3951648	+	+	+	+	1	1	1	1
3978748	+	+	+	+	1	1	1	1
3981556	+	+	+	+	1	1	1	1
3983867	+	+	+	+	1	1	1	1
3987107	+	+	+	+	1	1	1	1
3990189	+	+	+	+	1	1	1	1
3990323	+	+	+	+	1	1	1	1
3994395	+	+	+	+	1	1	1	1
3996778	+	+	+	+	1	1	1	1
4003224	+	+	+	+	1	1	1	1
4015846	+	+	+	+	1	1	1	1
4017027	+	+	+	+	1	1	1	1
4018826	+	+	+	+	1	1	1	1
4022301	+	+	+	+	1	1	1	1
4022384	+	+	+	+	1	1	1	1
4029885	+	+	+	+	1	1	1	1
4034768	+	+	+	+	1	1	1	1
4036205	+	+	+	+	1	1	1	1
4037690	+	-	-	-	1	N/A	N/A	N/A
4037696	+	-	-	-	1	N/A	N/A	N/A
4041682	+	+	+	+	1	1	1	1
4048072	+	+	+	+	1	1	1	1
4049819	+	+	+	+	1	1	1	1
4050163	+	+	+	+	1	1	1	1
4052388	+	+	+	+	1	1	1	1
4059346	+	+	+	+	1	1	1	1
4062605	+	+	+	+	1	1	1	1
4063001	+	+	+	+	1	1	1	1
4064336	+	+	+	+	1	1	1	1
4075638	+	+	+	+	1	1	1	1
4076644	+	+	+	+	1	1	1	1
4078287	+	+	+	+	1	1	1	1
4081094	+	+	+	+	1	1	1	1
4082197	+	+	+	+	1	1	1	1
4082250	+	+	+	+	1	1	1	1
4084259	+	+	+	+	1	1	1	1
4093643	+	+	+	+	1	1	1	1
4096986	+	+	+	+	1	1	1	1
4101216	+	+	+	+	1	1	1	1
4109933	+	+	+	+	1	1	1	1
4110136	+	+	+	+	1	1	1	1
4112136	+	+	+	+	1	1	1	1
4112264	+	+	+	+	1	1	1	1
4115284	+	+	+	+	1	1	1	1
4119235	+	+	+	+	1	1	1	1
4124954	+	+	+	+	1	1	1	1
4126468	+	+	+	+	1	1	1	1
4129913	+	+	+	+	1	1	1	1
4132751	+	+	+	+	1	1	1	1
4135437	+	+	+	+	1	1	1	1
4143734	+	+	+	+	1	1	1	1
4144012	+	+	+	+	1	1	1	1
4147521	+	+	+	+	1	1	1	1
4148584	+	+	+	+	1	1	1	1
4149074	+	+	+	+	1	1	1	1
4155978	+	+	+	+	1	1	1	1
4160533	+	+	+	+	1	1	1	1
4164399	+	+	+	+	1	1	1	1
4176571	-	+	+	+	N/A	1	1	1
4176575	-	+	+	+	N/A	1	1	1
4177919	+	+	+	+	1	1	1	1
4187001	+	+	+	+	1	1	1	1
4188625	+	+	+	+	1	1	1	1
4189881	+	+	+	+	1	1	1	1
4195208	+	+	+	+	1	1	1	1
4207564	+	+	+	+	1	1	1	1
4211637	+	+	+	+	1	1	1	1
4211714	+	+	+	+	1	1	1	1
4214056	+	+	+	+	1	1	1	1
4218618	+	+	+	+	1	1	1	1
4221622	+	+	+	+	1	1	1	1
4222269	+	+	+	+	1	1	1	1
4226878	+	+	+	+	1	1	1	1
4234933	+	+	+	+	1	1	1	1
4240978	+	+	+	+	1	1	1	1
4244957	+	+	+	+	1	1	1	1
4246162	+	+	+	+	1	1	1	1
4250415	+	+	+	+	1	1	1	1
4252257	+	+	+	+	1	1	1	1
4253580	+	+	+	+	1	1	1	1
4255999	+	+	+	+	1	1	1	1
4258485	+	+	+	+	1	1	1	1
4258790	+	+	+	+	1	1	1	1
4270655	+	+	+	+	1	1	1	1
4271582	+	+	+	+	1	1	1	1
4271706	+	+	+	+	1	1	1	1
4274203	+	+	+	+	1	1	1	1
4279510	+	+	+	+	1	1	1	1
4301917	+	+	+	+	1	1	1	1
4303314	+	+	+	+	1	1	1	1
4321103	+	+	+	+	1	1	1	1
4323064	-	-	-	+	N/A	N/A	N/A	1
4326085	+	+	+	+	1	1	1	1
4335741	+	+	+	+	1	1	1	1
4336054	+	+	+	+	1	1	1	1
4337276	+	+	+	+	1	1	1	1
4337473	+	+	+	+	1	1	1	1
4340296	+	+	+	+	1	1	1	1
4340434	+	+	+	+	1	1	1	1
4345779	+	+	+	+	1	1	1	1
4353434	+	+	+	+	1	1	1	1
4356645	+	+	+	+	1	1	1	1
4357636	+	+	+	+	1	1	1	1
4364900	+	+	+	+	1	1	1	1
4376097	+	+	+	+	1	1	1	1
4385912	+	+	+	+	1	1	1	1
4391829	+	+	+	+	1	1	1	1
4399216	+	+	+	+	1	1	1	1
4402954	+	+	+	+	1	1	1	1
4404919	+	+	+	+	1	1	1	1
4405864	+	+	+	+	1	1	1	1
4408459	+	+	+	+	1	1	1	1
4410603	+	-	-	-	1	N/A	N/A	N/A
4418751	+	+	+	+	1	1	1	1
4424326	+	+	+	+	1	1	1	1
4425507	+	+	+	+	1	1	1	1
4428244	+	+	+	+	1	1	1	1
4431056	+	+	+	+	1	1	1	1
4432675	+	+	+	+	1	1	1	1
4433594	+	+	+	+	1	1	1	1
4434932	+	+	+	+	1	1	1	1
4438028	+	+	+	+	1	1	1	1
4440699	+	+	+	+	1	1	1	1
4441517	+	+	+	+	1	1	1	1
4448171	+	+	+	+	1	1	1	1
4451617	+	+	+	+	1	1	1	1
4452097	+	+	+	+	1	1	1	1
4452122	+	+	+	+	1	1	1	1
4469975	+	+	+	+	1	1	1	1
4470761	+	+	+	+	1	1	1	1
4472552	+	+	+	+	1	1	1	1
4472609	+	+	+	+	1	1	1	1
4478130	+	+	+	+	1	1	1	1
4482936	+	+	+	+	1	1	1	1
4483023	+	+	+	+	1	1	1	1
4493748	+	+	+	+	1	1	1	1
4495420	+	+	+	+	1	1	1	1
4498697	+	+	+	+	1	1	1	1
4499167	+	+	+	+	1	1	1	1
4509864	+	+	+	+	1	1	1	1
4511039	+	+	+	+	1	1	1	1
4514430	+	+	+	+	1	1	1	1
4515165	+	+	+	+	1	1	1	1
4516680	+	+	+	+	1	1	1	1
4519890	+	+	+	+	1	1	1	1
4531597	+	+	+	+	1	1	1	1
4533859	+	+	+	+	1	1	1	1
4535456	+	+	+	+	1	1	1	1
4535804	+	+	+	+	1	1	1	1
4541211	+	+	+	+	1	1	1	1
4543987	+	+	+	+	1	1	1	1
4544866	+	+	+	+	1	1	1	1
4551154	+	+	+	+	1	1	1	1
4551606	+	+	+	+	1	1	1	1
4555682	+	+	+	+	1	1	1	1
4555813	+	+	+	+	1	1	1	1
4556830	+	+	+	+	1	1	1	1
4561281	+	+	+	+	1	1	1	1
4561357	+	-	-	-	1	N/A	N/A	N/A
4561387	+	+	+	+	1	1	1	1
4563894	+	+	+	+	1	1	1	1
4565010	+	+	+	+	1	1	1	1
4574829	+	+	+	+	1	1	1	1
4582913	+	+	+	+	1	1	1	1
4584775	+	+	+	+	1	1	1	1
4590339	+	+	+	+	1	1	1	1
4591896	+	+	+	+	1	1	1	1
4594018	+	+	+	+	1	1	1	1
4594373	+	+	+	+	1	1	1	1
4600992	+	+	+	+	1	1	1	1
4603744	+	+	+	+	1	1	1	1
4603760	+	+	+	+	1	1	1	1
4608006	+	-	-	-	1	N/A	N/A	N/A
4611456	+	-	-	-	0.5	N/A	N/A	N/A
4611504	+	-	-	-	0.5	N/A	N/A	N/A
4611848	+	+	+	+	1	1	1	1
4612585	+	+	+	+	1	1	1	1
4616198	+	+	+	+	1	1	1	1
4617796	+	+	+	+	1	1	1	1
4621833	+	+	+	+	1	1	1	1
4621951	+	+	+	+	1	1	1	1
4635333	+	+	+	+	1	1	1	1
4664109	+	+	+	+	1	1	1	1
4674995	+	+	+	+	1	1	1	1
4681463	+	+	+	+	1	1	1	1
4681525	+	+	+	+	1	1	1	1
4681925	+	+	+	+	1	1	1	1
4682801	+	+	+	+	1	1	1	1
4733107	+	+	+	+	1	1	1	1
4742412	+	+	+	+	1	1	1	1
4746896	+	+	+	+	1	1	1	1
4754576	+	+	+	+	1	1	1	1
4758076	+	+	+	+	1	1	1	1
4762069	+	+	+	+	1	1	1	1
4763288	+	+	+	+	1	1	1	1
4771323	+	+	+	+	1	1	1	1
4779979	+	+	+	+	1	1	1	1
4780004	+	+	+	+	1	1	1	1
4780098	+	+	+	+	1	1	1	1
4782737	+	+	+	+	1	1	1	1
4804797	+	+	+	+	1	1	1	1
4807541	+	+	+	+	1	1	1	1
4810861	+	+	+	+	1	1	1	1
4812291	+	+	+	+	1	1	1	1
4818850	+	+	+	+	1	1	1	1
4821080	+	+	+	+	1	1	1	1
4821877	+	+	+	+	1	1	1	1
4825292	+	+	+	+	1	1	1	1
4827719	+	+	+	+	1	1	1	1
4828537	+	+	+	+	1	1	1	1
4833131	+	+	+	+	1	1	1	1
4837210	+	+	+	+	1	1	1	1
4838302	+	-	-	-	1	N/A	N/A	N/A
4851756	+	+	+	+	1	1	1	1
4854520	+	+	+	+	1	1	1	1
4861075	+	+	+	+	1	1	1	1
4863029	+	+	+	+	1	1	1	1
4865664	+	+	+	+	1	1	1	1
4874820	+	+	+	+	1	1	1	1
4876125	+	+	+	+	1	1	1	1
4880741	+	+	+	+	1	1	1	1
4882001	+	+	+	+	1	1	1	1
4889665	+	+	+	+	1	1	1	1
4892593	+	+	+	+	1	1	1	1
4900017	+	-	-	-	1	N/A	N/A	N/A
4900027	+	-	-	-	1	N/A	N/A	N/A
4900900	-	+	-	-	N/A	1	N/A	N/A
4900944	-	+	-	-	N/A	1	N/A	N/A
4900949	-	+	-	-	N/A	1	N/A	N/A
4903501	+	+	+	+	1	1	1	1
4909703	+	+	+	+	1	1	1	1
4909720	+	+	+	+	1	1	1	1
4913554	+	+	+	+	1	1	1	1
4918581	+	+	+	+	1	1	1	1
4932971	+	+	+	+	1	1	1	1
4934575	+	-	-	-	1	N/A	N/A	N/A
4942884	+	+	+	+	1	1	1	1
4963395	+	+	+	+	1	1	1	1
4966211	+	+	+	+	1	1	1	1
4973357	+	+	+	+	1	1	1	1
4978604	+	+	+	+	1	1	1	1
4985069	+	+	+	+	1	1	1	1
4986087	+	+	+	+	1	1	1	1
4989693	+	+	+	+	1	1	1	1
4994492	+	+	+	+	1	1	1	1
4994891	+	+	+	+	1	1	1	1
4996237	+	+	+	+	1	1	1	1
4999847	+	+	+	+	1	1	1	1
5003663	+	+	+	+	1	1	1	1
5004323	+	+	+	+	1	1	1	1
5018187	+	+	+	+	1	1	1	1
5026292	+	+	+	+	1	1	1	1
5030813	+	+	+	+	1	1	1	1
5032123	+	-	-	-	1	N/A	N/A	N/A
5038610	+	+	+	+	1	1	1	1
5044786	+	+	+	+	1	1	1	1
5045242	+	+	+	+	1	1	1	1
5051184	+	+	+	+	1	1	1	1
5053263	+	+	+	+	1	1	1	1
5053430	+	+	+	+	1	1	1	1
5064614	+	+	+	+	1	1	1	1
5065599	+	+	+	+	1	1	1	1
5067939	+	+	+	+	1	1	1	1
5069447	+	+	+	+	1	1	1	1
5074571	+	+	+	+	1	1	1	1
5090543	+	+	+	+	1	1	1	1
5091221	+	+	+	+	1	1	1	1
5095626	+	+	+	+	1	1	1	1
5112696	+	+	+	+	1	1	1	1
5126829	+	+	+	+	1	1	1	1
5132347	+	+	+	+	1	1	1	1
5137900	+	+	+	+	1	1	1	1
5142635	+	+	+	+	1	1	1	1
5149551	+	+	+	+	1	1	1	1
5153427	+	+	+	+	1	1	1	1
5154826	+	+	+	+	1	1	1	1
5155056	+	+	+	+	1	1	1	1
5156053	+	+	+	+	1	1	1	1
5159063	+	+	+	+	1	1	1	1
5165529	+	+	+	+	1	1	1	1
5198387	+	+	+	+	1	1	1	1
5198405	+	+	+	+	1	1	1	1
5199063	+	+	+	+	1	1	1	1
5200217	+	+	+	+	1	1	1	1
5202203	+	+	+	+	1	1	1	1
5203835	+	+	+	+	1	1	1	1
5204491	+	+	+	+	1	1	1	1
5206353	+	+	+	+	1	1	1	1
5208148	+	+	+	+	1	1	1	1
5208784	+	+	+	+	1	1	1	1
5212748	+	+	+	+	1	1	1	1
5216370	+	+	+	+	1	1	1	1
5220482	+	-	+	+	1	N/A	1	1
5234226	+	+	+	+	1	1	1	1
5235807	+	+	+	+	1	1	1	1
5237082	+	+	+	+	1	1	1	1
5239423	+	+	+	+	1	1	1	1
5243772	+	+	+	+	1	1	1	1
5248513	+	+	+	+	1	1	1	1
5250308	+	+	+	+	1	1	1	1
5250533	+	+	+	+	1	1	1	1
5253178	+	+	+	+	1	1	1	1
5265222	+	+	+	+	1	1	1	1
5272449	+	+	+	+	1	1	1	1
5276142	+	+	+	+	1	1	1	1
5279701	+	+	+	+	1	1	1	1
5293017	+	+	+	+	1	1	1	1
5293949	+	+	+	+	1	1	1	1
5298808	+	+	+	+	1	1	1	1
5298896	+	+	+	+	1	1	1	1
5298902	+	+	+	+	1	1	1	1
5302579	+	+	+	+	1	1	1	1
5318156	+	+	+	+	1	1	1	1
5318640	+	+	+	+	1	1	1	1
5322021	+	+	+	+	1	1	1	1
5322655	+	+	+	+	1	1	1	1
5328041	+	+	+	+	1	1	1	1
5328547	+	+	+	+	1	1	1	1
5329678	+	+	+	+	1	1	1	1
5335186	+	+	+	+	1	1	1	1
5345325	+	+	+	+	1	1	1	1
5345603	+	+	+	+	1	1	1	1
5347585	+	+	+	+	1	1	1	1
5348608	+	+	+	+	1	1	1	1
5348690	+	+	+	+	1	1	1	1
5348707	+	+	+	+	1	1	1	1
5350634	+	+	+	+	1	1	1	1
5352232	+	+	+	+	1	1	1	1
5362443	+	+	+	+	1	1	1	1
5363778	+	+	+	+	1	1	1	1
5364890	+	+	-	+	1	1	N/A	1
5366835	+	+	+	+	1	1	1	1
5368926	+	+	+	+	1	1	1	1
5369850	+	+	+	+	1	1	1	1
5373690	+	+	+	+	1	1	1	1
5373859	+	+	+	+	1	1	1	1
5375899	+	+	+	+	1	1	1	1
5378477	+	+	+	+	1	1	1	1
5382411	+	+	+	+	1	1	1	1
5382810	+	+	+	+	1	1	1	1
5382817	+	+	+	+	1	1	1	1
5393660	+	+	+	+	1	1	1	1
5393890	+	+	+	+	1	1	1	1
5394247	+	+	+	+	1	1	1	1
5394828	+	+	+	+	1	1	1	1
5397066	+	+	+	+	1	1	1	1
5403370	+	+	+	+	1	1	1	1
5411358	+	+	+	+	1	1	1	1
5412441	+	+	+	+	1	1	1	1
5417372	+	+	+	+	1	1	1	1
5419036	+	+	+	+	1	1	1	1
5420440	+	+	+	+	1	1	1	1
5432711	+	+	+	+	1	1	1	1
5471441	+	+	+	+	1	1	1	1
5475948	+	+	+	+	1	1	1	1
5476692	+	+	+	+	1	1	1	1
5477814	+	+	+	+	1	1	1	1
5493581	+	+	+	+	1	1	1	1
5499437	+	+	+	+	1	1	1	1
5501749	+	+	+	+	1	1	1	1
5505326	+	+	+	+	1	1	1	1
5522256	+	+	+	+	1	1	1	1
5523745	+	+	+	+	1	1	1	1
5523755	+	+	+	+	1	1	1	1
5533871	+	+	+	+	1	1	1	1
5534370	+	+	+	+	1	1	1	1
5538189	+	+	+	+	1	1	1	1
5546841	+	+	+	+	1	1	1	1
5548066	+	+	+	+	1	1	1	1
5549665	+	+	+	+	1	1	1	1
5550933	+	+	+	+	1	1	1	1
5558610	+	+	+	+	1	1	1	1
							`
