# Supplementary material for: Pathogenomes of Atypical Non-shigatoxigenic Escherichia coli NSF/SF O157:H7/NM: Comprehensive Phylogenomic Analysis Using Closed Genomes
Source: Front Microbiol. 2020 Apr 15;11:619. doi: 10.3389/fmicb.2020.00619 (PMC7175801; doi:10.3389/fmicb.2020.00619)
Supplement: TABLE S5 — SNP statistics from NGS short and long-read sequence data. [file Table_5.XLSX]

## Sheet: Sheet1
NGS Technology	Illumina		PacBio	PacBio+Pilon	Illumina		PacBio	PacBio+Pilon	Illumina		PacBio	PacBio+Pilon	Illumina		PacBio	PacBio+Pilon	Illumina		PacBio	PacBio+Pilon	Illumina		PacBio	PacBio+Pilon
SNP Discovery On	Reads	Contigs			Reads	Contigs			Reads	Contigs			Reads	Contigs			Reads	Contigs			Reads	Contigs
SNP Statistics	Total SNPs				Intergenic				Genic				Genes With				NSYN				SYN
SNPs	1096	1069	1064	1066	163	156	156	156	933	913	908	910	784	766	765	767	565	554	550	552	368	359	358	358
Non-Informative	851	834	828	830	129	124	124	124	722	710	704	706	628	613	611	613	432	430	426	428	290	280	278	278
Parsimony Informative	245	235	236	236	34	32	32	32	211	203	204	204	200	194	195	195	133	124	124	124	78	79	80	80
Stop Gain	21	19	19	19	0	0	0	0	21	19	19	19	21	19	19	19	21	19	19	19	0	0	0	0
Stop Loss	5	13	13	13	0	0	0	0	5	13	13	13	3	8	7	7	5	13	13	13	0	0	0	0
Hypothetical Proteins	95	95	92	93	0	0	0	0	95	95	92	93	82	80	79	80	73	72	71	72	22	23	21	21
Transition	739	719	719	719	123	118	118	118	616	601	601	601	555	543	544	544	324	332	330	330	292	269	271	271
Transversion	357	350	345	347	40	38	38	38	317	312	307	309	298	290	288	290	241	222	220	222	76	90	87	87
Multiallelic	0	0	0	0	0	0	0	0	0	0	0	0	0	0	0	0	0	0	0	0	0	0	0	0
